# Supplementary material for: Xanthohumol Protects Against Neuronal Excitotoxicity and Mitochondrial Dysfunction in APP/PS1 Mice: An Omics-Based Study
Source: Nutrients. 2024 Oct 31;16(21):3754. doi: 10.3390/nu16213754 (PMC11548031; doi:10.3390/nu16213754)
Supplement: Supplementary file 1 [file nutrients-16-03754-s001.zip]

Archive with 10 entries (10 files):
- FigureS1.tif
- FigureS2.tif
- FigureS3.tif
- FigureS4.tif
- FigureS5.tif
- Supplementary_matrials.pdf
- Table_S1.xlsx
- Table_S2.xlsx
- Table_S3.xlsx
- Table_S4.xlsx
