# Supplementary material for: Xanthohumol Protects Against Neuronal Excitotoxicity and Mitochondrial Dysfunction in APP/PS1 Mice: An Omics-Based Study
Source: Nutrients. 2024 Oct 31;16(21):3754. doi: 10.3390/nu16213754 (PMC11548031; doi:10.3390/nu16213754)
Supplement: Supplementary file 1 [file nutrients-16-03754-s001.zip › Table_S1.xlsx]

## Sheet: Catalogue
Supplementary Table	Description
Supplementary Table 1A	Trend clustering analysis of hippocampal proteins in WT, AD, and AD+Xn mice.
Supplementary Table 1B	Pathway enrichment (KEGG) of protiens in each cluster.
Supplementary Table 1C	Pathway enrichment (GO) of proteins in each cluster.

## Sheet: 1A
Supplemetary Table 1A. Trend clustering analysis of hippocampal proteins expression in WT, AD, and AD+Xn mice.
Method	Clustering analysis was performed to cluster the proteins with similar expression patterns by Mfuzz R package
Description	Cluster: protein clusters that identified by Mfuzz, range from 1 to 8. WT/AD/AD+Xn: normalized average expression of each protein in WT, AD, and AD+Xn groups. Symbol: symbols of genes that encode proteins detected in this study.
Cluster	WT	AD	AD+Xn	Symbol
6	0.538923	0.614943	-1.15387	1110004F10Rik
3	0.690167	0.456635	-1.1468	1500009L16Rik
7	0.141229	0.921878	-1.06311	1700019D03Rik
3	0.672279	0.476898	-1.14918	1700025G04Rik
3	0.668552	0.481063	-1.14962	1700037H04Rik
7	0.248132	0.852573	-1.1007	1700066M21Rik
3	0.706273	0.437992	-1.14426	2210016L21Rik
3	0.621856	0.53167	-1.15353	2310011J03Rik
3	0.793714	0.329444	-1.12316	2310022B05Rik
3	0.651181	0.500226	-1.15141	2410004B18Rik
6	0.492331	0.658383	-1.15071	2810459M11Rik
3	0.655201	0.495828	-1.15103	2900026A02Rik
8	0.850639	0.250928	-1.10157	3110040N11Rik
6	0.552856	0.601503	-1.15436	4931406C07Rik
3	0.70463	0.439912	-1.14454	5031439G07Rik
8	1.14849	-0.470694	-0.677799	5730455P16Rik
6	0.580137	0.574559	-1.1547	6430548M08Rik
3	0.660017	0.490529	-1.15055	8030462N17Rik
4	-0.244339	-0.855186	1.09952	AI593442
4	-0.0596219	-0.968855	1.02848	AI597479
1	-0.640952	-0.511321	1.15227	AI837181
6	0.565344	0.589274	-1.15462	ATP8
3	0.683382	0.464375	-1.14776	AU022252
8	1.12157	-0.322966	-0.798606	AW209491
4	-0.547068	-0.607112	1.15418	Aacs
6	0.482176	0.667554	-1.14973	Aagab
3	0.640881	0.511397	-1.15228	Aak1
3	0.620987	0.532585	-1.15357	Aamdc
3	0.752714	0.381974	-1.13469	Aar2
6	0.574572	0.580124	-1.1547	Aars
6	0.517244	0.635438	-1.15268	Aars2
4	-0.566499	-0.588134	1.15463	Aarsd1
4	-0.380305	-0.754054	1.13436	Aasdhppt
5	0.630016	-1.15305	0.523032	Aass
6	0.506853	0.645086	-1.15194	Abat
4	-0.440225	-0.704361	1.14459	Abca5
4	-0.390834	-0.745559	1.13639	Abca7
7	0.357192	0.772357	-1.12955	Abcb10
1	-0.781441	-0.345495	1.12694	Abcb1a
4	-0.591604	-0.562978	1.15458	Abcb1b
5	0.264389	-1.10563	0.841239	Abcb6
4	-0.563163	-0.591422	1.15459	Abcb7
7	0.441532	0.70324	-1.14477	Abcb8
5	0.642543	-1.15215	0.509603	Abcb9
2	-1.15001	0.485006	0.665008	Abcd3
3	0.611515	0.542497	-1.15401	Abce1
3	0.604979	0.549273	-1.15425	Abcf1
6	0.536635	0.61713	-1.15376	Abcf2
4	-0.548858	-0.605382	1.15424	Abcf3
7	0.440894	0.703787	-1.14468	Abcg2
2	-1.14973	0.482143	0.667583	Abhd10
3	0.757521	0.375972	-1.13349	Abhd11
6	0.518931	0.633862	-1.15279	Abhd12
8	1.15305	-0.523032	-0.630016	Abhd16a
4	-0.218218	-0.872872	1.09109	Abhd17b
2	-1.00542	0.994491	0.0109285	Abhd17c
8	0.877081	0.211879	-1.08896	Abhd3
8	1.14246	-0.426002	-0.716457	Abhd4
3	0.636095	0.51654	-1.15264	Abhd6
6	0.48391	0.665995	-1.14991	Abi1
6	0.579552	0.575145	-1.1547	Abi2
4	-0.352673	-0.77588	1.12855	Ablim2
8	1.15205	-0.508256	-0.64379	Ablim3
6	0.453093	0.693252	-1.14635	Abracl
6	0.504312	0.647428	-1.15174	Abraxas2
3	0.60994	0.544135	-1.15408	Acaa1a
7	0.322546	0.798921	-1.12147	Acaa2
5	0.937773	-1.05236	0.114583	Acad10
6	0.507421	0.644562	-1.15198	Acad8
3	0.605387	0.548852	-1.15424	Acad9
6	0.520666	0.632237	-1.1529	Acadl
1	-0.965388	-0.0659582	1.03135	Acadm
3	0.796111	0.326275	-1.12239	Acads
4	-0.518353	-0.634402	1.15276	Acadsb
7	0.118238	0.935624	-1.05386	Acadvl
8	0.844512	0.259726	-1.10424	Acan
6	0.598914	0.555515	-1.15443	Acap2
2	-0.744669	1.1366	-0.391931	Acat1
1	-0.982991	-0.0331919	1.01618	Acat2
4	-0.3976	-0.740048	1.13765	Acbd3
3	0.63193	0.520993	-1.15292	Acbd5
6	0.57735	0.57735	-1.1547	Acbd6
2	-1.05064	0.110444	0.940193	Ace
3	0.649888	0.501635	-1.15152	Acin1
7	0.0744536	0.960692	-1.03515	Acly
3	0.830977	0.278851	-1.10983	Aco1
6	0.505293	0.646525	-1.15182	Aco2
8	0.950932	0.0918047	-1.04274	Acot1
4	-0.431089	-0.712152	1.14324	Acot11
4	-0.549311	-0.604943	1.15425	Acot13
7	0.108607	0.941263	-1.04987	Acot2
6	0.480957	0.668648	-1.1496	Acot7
6	0.597363	0.557104	-1.15447	Acot8
6	0.540673	0.613267	-1.15394	Acot9
2	-1.14303	0.713321	0.429711	Acox3
7	0.442799	0.702152	-1.14495	Acp1
7	0.411941	0.728229	-1.14017	Acp2
7	0.444774	0.700452	-1.14523	Acp6
3	0.763515	0.368431	-1.13195	Acsbg1
4	-0.326531	-0.795918	1.12245	Acsf2
4	-0.560269	-0.594265	1.15453	Acsf3
1	-0.7884	-0.336429	1.12483	Acsl1
3	0.619511	0.534137	-1.15365	Acsl3
5	1.14174	-0.720291	-0.421447	Acsl5
1	-0.99896	-0.00207684	1.00104	Acss1
6	0.544225	0.609854	-1.15408	Acss2
6	0.573691	0.581002	-1.15469	Acta1
4	-0.609191	-0.544913	1.1541	Actb
5	0.382844	-1.13486	0.752015	Actbl2
2	-1.09729	0.237252	0.860038	Actc1
3	0.771938	0.357727	-1.12967	Actl6a
1	-0.625066	-0.528282	1.15335	Actl6b
7	-0.356401	1.12938	-0.772974	Actn1
7	0.0734144	0.96127	-1.03468	Actn2
6	0.578706	0.575993	-1.1547	Actn4
1	-0.738113	-0.399963	1.13808	Actr10
6	0.491804	0.658861	-1.15067	Actr1a
6	0.547578	0.606619	-1.1542	Actr1b
7	0.294963	0.819342	-1.1143	Actr2
6	0.517154	0.635522	-1.15268	Actr3
3	0.824749	0.287512	-1.11226	Actr3b
4	-0.432321	-0.711107	1.14343	Acvr1b
3	0.723793	0.417265	-1.14106	Acy1
3	0.821907	0.291437	-1.11334	Acyp1
8	0.956711	0.08158	-1.03829	Acyp2
3	0.668719	0.480877	-1.1496	Adam10
2	-0.825815	1.11185	-0.286036	Adam11
1	-0.645086	-0.506853	1.15194	Adam23
3	0.692787	0.453628	-1.14642	Adar
4	-0.533933	-0.619705	1.15364	Adck1
7	-0.343352	1.12644	-0.783092	Adcy1
5	0.349064	-1.12775	0.778681	Adcy6
3	0.738696	0.399252	-1.13795	Adcy9
6	0.56031	0.594224	-1.15453	Adcyap1r1
3	0.728729	0.411338	-1.14007	Add1
4	-0.545789	-0.608346	1.15414	Add2
6	0.571912	0.582771	-1.15468	Add3
3	0.624101	0.529301	-1.1534	Adgra1
4	-0.586107	-0.568549	1.15466	Adgrb1
6	0.567096	0.587544	-1.15464	Adgrb3
8	1.00889	-0.0180158	-0.99087	Adgrg1
6	0.567626	0.587021	-1.15465	Adh5
8	0.944742	0.102605	-1.04735	Adi1
3	0.645381	0.506534	-1.15191	Adk
5	0.763981	-1.13182	0.367843	Adnp
8	0.881128	0.20574	-1.08687	Ado
5	1.13389	-0.755929	-0.377964	Adpgk
6	0.552791	0.601566	-1.15436	Adprh
6	0.497304	0.653854	-1.15116	Adrm1
3	0.656641	0.494246	-1.15089	Adsl
1	-0.748398	-0.387329	1.13573	Adss
4	-0.504527	-0.64723	1.15176	Adssl1
6	0.484943	0.665065	-1.15001	Afdn
4	-0.375113	-0.758207	1.13332	Afg1l
3	0.763981	0.367843	-1.13182	Afg3l2
5	0.612316	-1.15398	0.541664	Aftph
3	0.611084	0.542946	-1.15403	Agap1
3	0.729408	0.410521	-1.13993	Agap2
3	0.673338	0.475711	-1.14905	Agfg1
6	0.578082	0.576618	-1.1547	Agk
6	0.588119	0.566514	-1.15463	Ago1
6	0.571799	0.582884	-1.15468	Ago2
7	0.443129	0.701868	-1.145	Ago3
4	-0.608202	-0.545939	1.15414	Agpat1
7	0.114023	0.938101	-1.05212	Agpat3
6	0.575541	0.579158	-1.1547	Agpat4
2	-1.03195	0.964649	0.0673011	Agpat5
4	-0.60925	-0.544851	1.1541	Agps
5	0.839111	-1.10652	0.267409	Agtpbp1
4	-0.540694	-0.613247	1.15394	Ahcyl1
7	0.302871	0.813552	-1.11642	Ahcyl2
7	0.394885	0.742265	-1.13715	Ahsa1
4	-0.0532765	-0.972297	1.02557	Ahsa2
4	-0.60251	-0.55182	1.15433	Ahsg
3	0.713905	0.429021	-1.14293	Aida
6	0.458831	0.688247	-1.14708	Aif1
3	0.698313	0.447254	-1.14557	Aif1l
1	-0.790278	-0.333967	1.12424	Aifm1
8	0.85334	0.24702	-1.10036	Aifm3
6	0.492246	0.65846	-1.15071	Aimp2
1	-0.819936	-0.294147	1.11408	Aip
3	0.707562	0.436483	-1.14404	Ajap1
3	0.690555	0.45619	-1.14675	Ajm1
3	0.651377	0.500012	-1.15139	Ak3
7	0.304937	0.812032	-1.11697	Ak4
1	-0.97474	-0.048737	1.02348	Ak5
3	0.661212	0.489211	-1.15042	Akap12
3	0.704783	0.439732	-1.14452	Akap5
3	0.781433	0.345504	-1.12694	Akap7
3	0.659476	0.491127	-1.1506	Akap8
3	0.744885	0.391665	-1.13655	Akap9
6	0.470736	0.677761	-1.1485	Akr1a1
8	0.860947	0.235918	-1.09686	Akr1b3
6	0.587916	0.56672	-1.15464	Akr1b7
8	0.923031	0.139325	-1.06236	Akr1b8
3	0.775691	0.352915	-1.12861	Akr1e1
4	-0.0103623	-0.994779	1.00514	Akr7a5
6	0.588273	0.566358	-1.15463	Akt1
6	0.541976	0.612016	-1.15399	Akt1s1
8	0.845887	0.25776	-1.10365	Akt2
8	0.925346	0.135492	-1.06084	Akt3
7	0.284303	0.827064	-1.11137	Aktip
7	-0.115513	1.05274	-0.937227	Alad
4	0.0985484	-1.04563	0.947077	Alb
6	0.584281	0.570392	-1.15467	Alcam
3	0.684086	0.463575	-1.14766	Aldh1a1
1	-0.89893	-0.178184	1.07711	Aldh1a2
6	0.541998	0.611996	-1.15399	Aldh1a7
7	0.395356	0.74188	-1.13724	Aldh1b1
8	0.976088	0.0462214	-1.02231	Aldh1l1
7	0.44141	0.703345	-1.14475	Aldh2
6	0.454047	0.692422	-1.14647	Aldh3a2
3	0.746815	0.389285	-1.1361	Aldh3b1
5	1.02412	-0.973991	-0.0501319	Aldh4a1
1	-0.615949	-0.537871	1.15382	Aldh5a1
3	0.807874	0.310559	-1.11843	Aldh6a1
3	0.676851	0.471762	-1.14861	Aldh7a1
8	1.14	-0.41093	-0.729069	Aldh8a1
3	0.62452	0.528859	-1.15338	Aldh9a1
1	-0.665638	-0.484307	1.14994	Aldoa
4	-0.557107	-0.597359	1.15447	Aldoc
7	-0.0856007	1.04005	-0.954448	Alg1
7	0.23319	0.862801	-1.09599	Alg10b
5	0.776938	-1.12825	0.351311	Alg11
4	-0.567356	-0.587287	1.15464	Alg2
6	0.563388	0.591201	-1.15459	Alg5
7	-0.137334	1.06157	-0.924235	Alg9
7	-0.186868	1.08025	-0.893384	Alpl
6	0.570202	0.584469	-1.15467	Als2
3	0.655472	0.495531	-1.151	Alyref
6	0.590592	0.564006	-1.1546	Amacr
8	1.14631	-0.452819	-0.693491	Amdhd2
8	1.0216	-0.0447092	-0.976896	Amer2
6	0.506853	0.645086	-1.15194	Amot
3	0.651814	0.499534	-1.15135	Ampd2
2	-1.14246	0.716457	0.426002	Ampd3
7	0.44141	0.703345	-1.14475	Amph
3	0.656664	0.494221	-1.15089	Amt
4	0.0901997	-1.04204	0.951844	Anapc1
2	-0.761903	1.13237	-0.370466	Anapc4
6	0.519521	0.633309	-1.15283	Ank
6	0.594213	0.560322	-1.15453	Ankfy1
3	0.649224	0.502359	-1.15158	Ankib1
4	-0.606298	-0.547911	1.15421	Ankmy2
5	1.13043	-0.76916	-0.361272	Ankrd13a
1	-0.844441	-0.259828	1.10427	Ankrd13d
3	0.637441	0.515097	-1.15254	Ankrd17
7	0.331675	0.792021	-1.1237	Ankrd28
8	1.14809	-0.467152	-0.680933	Ankrd34b
6	0.581071	0.573621	-1.15469	Ankrd46
8	1.02255	-0.0467453	-0.975808	Ankrd63
3	0.719845	0.421978	-1.14182	Anks1b
3	0.716044	0.426491	-1.14254	Anln
3	0.649603	0.501947	-1.15155	Ano8
8	0.884028	0.201313	-1.08534	Anp32a
6	0.566299	0.588331	-1.15463	Anp32e
6	0.49947	0.651873	-1.15134	Anpep
7	0.256579	0.846711	-1.10329	Antkmt
4	-0.548403	-0.605821	1.15422	Anxa1
6	0.538514	0.615334	-1.15385	Anxa11
7	0.0972959	0.947796	-1.04509	Anxa2
6	0.57426	0.580435	-1.1547	Anxa3
1	-0.628686	-0.524445	1.15313	Anxa4
6	0.601385	0.552977	-1.15436	Anxa5
6	0.479592	0.669871	-1.14946	Anxa6
7	0.382276	0.752471	-1.13475	Anxa7
3	0.705613	0.438763	-1.14438	Aoc3
7	0.390409	0.745904	-1.13631	Ap1b1
2	-1.11875	0.311782	0.806966	Ap1g1
6	0.489851	0.660632	-1.15048	Ap1m1
7	0.405867	0.733258	-1.13912	Ap1s1
6	0.60097	0.553404	-1.15437	Ap1s2
7	0.385545	0.749839	-1.13538	Ap2a1
2	-1.11494	0.297318	0.817624	Ap2a2
6	0.468783	0.679491	-1.14827	Ap2m1
1	-0.663397	-0.486793	1.15019	Ap2s1
8	0.865652	0.228979	-1.09463	Ap3b1
7	0.262089	0.842856	-1.10495	Ap3b2
4	-0.607208	-0.546969	1.15418	Ap3d1
7	0.321066	0.800033	-1.1211	Ap3m1
7	0.337197	0.787814	-1.12501	Ap3m2
6	0.501718	0.649813	-1.15153	Ap3s1
7	0.183714	0.895405	-1.07912	Ap3s2
6	0.530992	0.622499	-1.15349	Apba1
1	-0.942333	-0.106767	1.0491	Apba2
1	-0.643827	-0.508216	1.15204	Apeh
3	0.664778	0.485262	-1.15004	Apex1
3	0.751724	0.383206	-1.13493	Api5
1	-0.823443	-0.289318	1.11276	Apip
1	-0.839064	-0.267475	1.10654	Aplp1
5	0.347621	-1.12742	0.779798	Aplp2
6	0.481208	0.668422	-1.14963	Apmap
8	1.10591	-0.265335	-0.840573	Apoa1
5	0.681741	-1.14798	0.466236	Apoa4
8	0.904671	0.169097	-1.07377	Apod
7	0.391314	0.74517	-1.13648	Apoe
3	0.690845	0.455858	-1.1467	Apool
2	-1.12215	0.796837	0.325314	App
6	0.536931	0.616847	-1.15378	Appl1
1	-0.616196	-0.537613	1.15381	Appl2
2	-0.724522	1.14091	-0.416392	Aprt
6	0.535507	0.618206	-1.15371	Araf
3	0.63295	0.519905	-1.15285	Arc
3	0.679142	0.469178	-1.14832	Arcn1
7	0.179981	0.897787	-1.07777	Arf2
1	-0.850841	-0.250635	1.10148	Arf3
1	-0.66795	-0.481735	1.14968	Arf4
1	-0.670089	-0.479348	1.14944	Arf5
3	0.627967	0.525209	-1.15318	Arf6
6	0.597584	0.556878	-1.15446	Arfgap1
1	-0.825917	-0.285894	1.11181	Arfgap3
6	0.505975	0.645896	-1.15187	Arfgef1
7	-0.107064	1.04922	-0.94216	Arfgef2
6	0.474428	0.674482	-1.14891	Arfgef3
6	0.528447	0.62491	-1.15336	Arfip2
3	0.671523	0.477744	-1.14927	Arglu1
4	-0.608229	-0.545911	1.15414	Arhgap1
8	1.13457	-0.381368	-0.753201	Arhgap12
3	0.622663	0.530819	-1.15348	Arhgap17
6	0.563213	0.591373	-1.15459	Arhgap21
4	-0.257869	-0.84581	1.10368	Arhgap23
5	1.08624	-0.882335	-0.203901	Arhgap25
1	-0.625323	-0.52801	1.15333	Arhgap26
7	0.350824	0.777316	-1.12814	Arhgap33
7	0.315965	0.803852	-1.11982	Arhgap35
7	-0.1106	1.0507	-0.940102	Arhgap44
3	0.644129	0.507889	-1.15202	Arhgdia
6	0.500823	0.650634	-1.15146	Arhgdib
6	0.599455	0.55496	-1.15441	Arhgef17
6	0.57735	0.57735	-1.1547	Arhgef18
6	0.583126	0.571556	-1.15468	Arhgef2
7	-0.105379	1.04852	-0.943138	Arhgef4
6	0.491998	0.658685	-1.15068	Arhgef6
7	0.42459	0.717647	-1.14224	Arhgef9
4	-0.299499	-0.816027	1.11553	Arid1a
8	1.139	-0.405141	-0.733857	Arid1b
4	-0.49864	-0.652632	1.15127	Arih1
6	0.587981	0.566653	-1.15463	Arih2
8	0.936797	0.116245	-1.05304	Arl1
7	0.256223	0.846959	-1.10318	Arl15
2	-1.15079	0.493197	0.657596	Arl2
4	-0.564279	-0.590323	1.1546	Arl3
1	-0.821821	-0.291555	1.11338	Arl6
6	0.483663	0.666217	-1.14988	Arl6ip1
2	-1.12876	0.353586	0.775169	Arl6ip5
6	0.57735	0.57735	-1.1547	Arl8a
1	-0.83205	-0.27735	1.1094	Arl8b
6	0.58869	0.565936	-1.15463	Armc1
1	-0.895787	-0.183117	1.0789	Armc10
6	0.570818	0.583858	-1.15468	Armc6
6	0.528743	0.624629	-1.15337	Armc8
7	0.175889	0.900386	-1.07628	Armcx3
8	0.915495	0.15168	-1.06717	Arpc1a
6	0.463483	0.684166	-1.14765	Arpc1b
6	0.542795	0.611229	-1.15402	Arpc2
6	0.583886	0.57079	-1.15468	Arpc3
3	0.79389	0.329212	-1.1231	Arpc4
6	0.57735	0.57735	-1.1547	Arpc5
6	0.508053	0.643977	-1.15203	Arpc5l
3	0.634213	0.518556	-1.15277	Arpin
3	0.642543	0.509603	-1.15215	Arpp19
2	-1.1361	0.389294	0.746808	Arsa
4	-0.417635	-0.723484	1.14112	Arsb
4	-0.499188	-0.652131	1.15132	As3mt
1	-0.935668	-0.118164	1.05383	Asah1
8	0.986272	0.0269127	-1.01318	Asap1
8	0.996074	0.00780622	-1.00388	Asap2
8	1.07706	-0.178026	-0.899031	Asic1
3	0.626288	0.526988	-1.15328	Asl
6	0.490832	0.659743	-1.15058	Asns
4	0.0537216	-1.02578	0.972056	Aspa
1	-0.637586	-0.514941	1.15253	Asph
7	-0.256753	1.10334	-0.84659	Asphd1
8	1.11727	-0.306103	-0.811172	Asphd2
6	0.560295	0.594239	-1.15453	Aspscr1
4	-0.545876	-0.608262	1.15414	Asrgl1
4	-0.421978	-0.719845	1.14182	Ass1
7	0.430566	0.712596	-1.14316	Astn1
4	-0.493737	-0.657105	1.15084	Atad1
6	0.579725	0.574973	-1.1547	Atad3a
6	0.568189	0.586464	-1.15465	Atat1
6	0.582623	0.572062	-1.15468	Atcay
7	0.281053	0.8294	-1.11045	Ate1
4	-0.517836	-0.634885	1.15272	Atf2
8	1.073	-0.167037	-0.905963	Atg2a
3	0.614836	0.539035	-1.15387	Atg2b
7	0.251111	0.850512	-1.10162	Atg3
4	-0.60133	-0.553034	1.15436	Atg4b
7	0.0246857	0.987429	-1.01211	Atg4c
6	0.572671	0.582017	-1.15469	Atg5
7	0.361888	0.768676	-1.13056	Atg7
2	-1.07956	0.184945	0.894617	Atg9a
8	0.868022	0.22546	-1.09348	Atic
6	0.514937	0.63759	-1.15253	Atl1
6	0.523935	0.629166	-1.1531	Atl2
3	0.635383	0.517303	-1.15269	Atox1
3	0.694474	0.451687	-1.14616	Atp13a1
4	-0.495434	-0.65556	1.15099	Atp1a1
3	0.832469	0.276763	-1.10923	Atp1a2
1	-0.62123	-0.532329	1.15356	Atp1a3
3	0.638375	0.514094	-1.15247	Atp1a4
6	0.479702	0.669772	-1.14947	Atp1b1
3	0.786651	0.338716	-1.12537	Atp1b2
4	0.167554	-1.07319	0.905639	Atp1b3
6	0.529119	0.624274	-1.15339	Atp2b1
3	0.745134	0.391358	-1.13649	Atp2b2
6	0.489131	0.661284	-1.15041	Atp2b4
6	0.50254	0.649058	-1.1516	Atp2c1
4	-0.583916	-0.570759	1.15468	Atp5a1
4	-0.606511	-0.54769	1.1542	Atp5b
5	0.957255	-1.03787	0.0806109	Atp5c1
3	0.772625	0.356848	-1.12947	Atp5d
6	0.56967	0.584997	-1.15467	Atp5e
4	0.18559	-1.07979	0.894204	Atp5h
6	0.546383	0.607774	-1.15416	Atp5j
4	-0.475627	-0.673413	1.14904	Atp5j2
3	0.734947	0.403817	-1.13876	Atp5k
7	0.385722	0.749696	-1.13542	Atp5l
3	0.669959	0.479493	-1.14945	Atp5md
4	-0.332514	-0.791384	1.1239	Atp5mpl
6	0.596655	0.557828	-1.15448	Atp5o
3	0.659834	0.490731	-1.15057	Atp5pb
7	-0.461456	1.1474	-0.685948	Atp6ap1
1	-0.649464	-0.502097	1.15156	Atp6ap2
7	0.187936	0.892698	-1.08063	Atp6v0a2
3	0.743232	0.393697	-1.13693	Atp6v0c
6	0.57735	0.57735	-1.1547	Atp6v0d1
1	-0.652145	-0.499173	1.15132	Atp6v1b2
7	0.330468	0.792938	-1.12341	Atp6v1c1
1	-0.704968	-0.439517	1.14448	Atp6v1d
1	-0.613935	-0.539976	1.15391	Atp6v1e1
1	-0.667858	-0.481837	1.1497	Atp6v1f
6	0.57735	0.57735	-1.1547	Atp6v1g1
6	0.590557	0.564042	-1.1546	Atp6v1g2
7	-0.327687	1.12273	-0.795044	Atp6v1h
6	0.462556	0.684981	-1.14754	Atp8a1
8	0.966431	0.0640574	-1.03049	Atp8a2
6	0.486555	0.663611	-1.15017	Atp9a
3	0.650111	0.501393	-1.1515	Atpif1
6	0.519587	0.633247	-1.15283	Atrn
6	0.552864	0.601495	-1.15436	Atrx
6	0.466511	0.681499	-1.14801	Atxn10
3	0.671856	0.477372	-1.14923	Atxn3
6	0.561125	0.593425	-1.15455	Atxn7l3b
6	0.553169	0.601199	-1.15437	Auh
2	-1.08413	0.886297	0.197834	Aup1
3	0.62885	0.524271	-1.15312	Avl9
2	-1.15466	0.568881	0.585778	BC005624
7	0.420782	0.720848	-1.14163	Babam1
7	-0.482735	1.14979	-0.667052	Babam2
2	-0.984382	1.01492	-0.0305374	Bad
4	-0.545588	-0.60854	1.15413	Bag1
4	-0.571651	-0.583031	1.15468	Bag2
3	0.731472	0.408029	-1.1395	Bag3
6	0.59214	0.562434	-1.15457	Bag4
7	0.434435	0.709308	-1.14374	Bag5
6	0.465217	0.68264	-1.14786	Bag6
8	1.09083	-0.21743	-0.873397	Banf1
3	0.721798	0.41965	-1.14145	Basp1
3	0.658965	0.491689	-1.15065	Bax
8	0.984746	0.0298408	-1.01459	Baz1b
8	0.963387	0.0695901	-1.03298	Bbln
1	-0.694265	-0.451927	1.14619	Bcam
8	1.0335	-0.0707549	-0.962743	Bcan
1	-0.677589	-0.470931	1.14852	Bcap29
3	0.645322	0.506598	-1.15192	Bcap31
3	0.815965	0.299585	-1.11555	Bcas1
3	0.79543	0.327177	-1.12261	Bcas2
6	0.463261	0.684362	-1.14762	Bcat1
4	-0.372463	-0.760317	1.13278	Bcat2
5	1.09952	-0.855186	-0.244339	Bckdk
8	1.07433	-0.170601	-0.903725	Bcl11a
3	0.700829	0.444336	-1.14517	Bcl2l1
4	-0.553971	-0.600418	1.15439	Bcl2l13
2	-1.11094	0.282785	0.828156	Bcl2l2
3	0.683349	0.464412	-1.14776	Bcr
6	0.462355	0.685158	-1.14751	Bcs1l
7	0.355118	0.773976	-1.12909	Bdh1
6	0.547698	0.606503	-1.1542	Becn1
3	0.616846	0.536933	-1.15378	Begain
6	0.468327	0.679894	-1.14822	Bet1
8	1.00518	-0.0104395	-0.994739	Bgn
3	0.669656	0.479832	-1.14949	Bid
8	0.934003	0.120985	-1.05499	Bin1
6	0.539777	0.614126	-1.1539	Birc6
5	0.476781	-1.14916	0.672384	Blmh
3	0.795557	0.327008	-1.12257	Bloc1s1
1	-0.70596	-0.438358	1.14432	Bloc1s2
4	-0.523582	-0.629498	1.15308	Blvra
6	0.477551	0.671696	-1.14925	Blvrb
6	0.566056	0.588572	-1.15463	Bmerb1
3	0.718811	0.423207	-1.14202	Bmpr2
7	0.231451	0.86398	-1.09543	Bnip1
4	-0.542242	-0.611761	1.154	Bod1
3	0.663038	0.487191	-1.15023	Bola1
6	0.494766	0.656168	-1.15093	Bola2
2	-0.701781	1.14501	-0.44323	Bola3
2	-1.05502	0.121068	0.933954	Borcs5
8	0.86013	0.237117	-1.09725	Borcs6
4	0.123322	-1.05594	0.93262	Borcs7
3	0.751224	0.383826	-1.13505	Bpgm
6	0.595454	0.559055	-1.15451	Bphl
3	0.620395	0.533208	-1.1536	Bpnt1
6	0.494432	0.656473	-1.1509	Bpnt2
5	0.833754	-1.10872	0.274961	Brap
6	0.542371	0.611637	-1.15401	Brcc3
1	-0.678594	-0.469796	1.14839	Brd2
4	7.11e-14	-1	1	Brd3
3	0.788151	0.336755	-1.12491	Brd4
3	0.625354	0.527977	-1.15333	Bri3bp
6	0.568409	0.586246	-1.15465	Brinp1
5	0.491274	-1.15062	0.659342	Brinp2
1	-0.999585	-0.00083022	1.00041	Brk1
4	-0.599879	-0.554525	1.1544	Brox
8	1.15429	-0.550389	-0.603899	Brpf1
3	0.658708	0.491973	-1.15068	Brsk1
6	0.553911	0.600477	-1.15439	Bsdc1
6	0.552257	0.602085	-1.15434	Bsn
3	0.772146	0.357461	-1.12961	Btbd17
3	0.731926	0.40748	-1.13941	Btbd8
6	0.53249	0.621077	-1.15357	Btf3l4
4	-0.579613	-0.575085	1.1547	Bub3
6	0.578661	0.576039	-1.1547	Bud31
2	-0.731655	1.13946	-0.407808	Bysl
4	-0.568601	-0.586055	1.15466	Bzw1
1	-0.633419	-0.519404	1.15282	Bzw2
4	-0.535099	-0.618595	1.15369	C1qa
3	0.77177	0.357942	-1.12971	C1qb
3	0.805028	0.314387	-1.11942	C1qc
6	0.532717	0.620861	-1.15358	C1ql2
3	0.674501	0.474406	-1.14891	C1qtnf4
4	-0.606775	-0.547417	1.15419	C2cd2l
4	-0.600971	-0.553403	1.15437	C2cd4c
3	0.763002	0.36908	-1.13208	C4b
6	0.58346	0.571219	-1.15468	C9orf72
4	-0.283121	-0.827915	1.11104	COX1
1	-0.675737	-0.473016	1.14875	COX2
3	0.693468	0.452845	-1.14631	COX3
3	0.704439	0.440134	-1.14457	CYTB
6	0.59478	0.559744	-1.15452	Cab39
5	0.987615	-1.01194	0.0243255	Cab39l
3	0.652548	0.498733	-1.15128	Cacna1a
7	0.363068	0.767748	-1.13082	Cacna1c
3	0.671765	0.477474	-1.14924	Cacna2d2
6	0.52136	0.631585	-1.15295	Cacna2d3
4	-0.452383	-0.693869	1.14625	Cacnb1
3	0.691458	0.455155	-1.14661	Cacnb2
4	-0.575255	-0.579443	1.1547	Cacnb3
5	0.343582	-1.1265	0.782915	Cacng2
6	0.548782	0.605455	-1.15424	Cacng3
6	0.468933	0.679359	-1.14829	Cacybp
4	-0.520072	-0.632793	1.15287	Cad
8	0.867872	0.225684	-1.09356	Cadm2
6	0.559517	0.595001	-1.15452	Cadm3
4	-0.151759	-0.915447	1.06721	Cadm4
3	0.714098	0.428793	-1.14289	Calb1
1	-0.737441	-0.400783	1.13822	Calb2
3	0.622155	0.531354	-1.15351	Calcoco1
5	1.12804	-0.777664	-0.350376	Calhm5
1	-0.632055	-0.52086	1.15291	Calml3
6	0.489808	0.660671	-1.15048	Calr
6	0.454019	0.692447	-1.14647	Calu
1	-0.619666	-0.533974	1.15364	Camk1
7	0.285894	0.825917	-1.11181	Camk1d
4	-0.423046	-0.718947	1.14199	Camk2b
6	0.5794	0.575298	-1.1547	Camk2n1
4	0.103106	-1.04756	0.944452	Camk2n2
6	0.500626	0.650814	-1.15144	Camkk1
7	0.178118	0.898972	-1.07709	Camkv
6	0.536635	0.61713	-1.15376	Caml
6	0.544974	0.609132	-1.15411	Camsap3
6	0.493703	0.657136	-1.15084	Cand1
4	-0.584117	-0.570557	1.15467	Cand2
6	0.516849	0.635807	-1.15266	Canx
4	-0.559769	-0.594755	1.15452	Cap1
3	0.638986	0.513437	-1.15242	Cap2
6	0.547348	0.606842	-1.15419	Capn1
7	0.324192	0.797683	-1.12187	Capn2
6	0.489693	0.660775	-1.15047	Capn5
6	0.485101	0.664923	-1.15002	Capns1
7	0.43334	0.71024	-1.14358	Caprin1
3	0.61016	0.543907	-1.15407	Capza2
3	0.66735	0.482403	-1.14975	Car14
3	0.764109	0.367681	-1.13179	Car2
7	0.407676	0.731764	-1.13944	Car4
8	0.901865	0.173551	-1.07542	Carhsp1
4	-0.409502	-0.730252	1.13975	Carm1
7	0.00913213	0.995403	-1.00453	Cars
7	0.196349	0.887262	-1.08361	Cars2
6	0.603464	0.550837	-1.1543	Caskin1
8	1.07514	-0.17279	-0.902346	Caskin2
1	-0.82256	-0.290537	1.1131	Cast
8	0.938661	0.113066	-1.05173	Castor2
6	0.560481	0.594056	-1.15454	Cat
1	-0.782092	-0.344651	1.12674	Cav1
6	0.467313	0.680791	-1.1481	Cavin1
5	1.08422	-0.886138	-0.198078	Cavin2
6	0.59404	0.560498	-1.15454	Cbarp
6	0.585125	0.569541	-1.15467	Cbl
3	0.738651	0.399307	-1.13796	Cblb
3	0.828772	0.281928	-1.1107	Cbr1
3	0.744669	0.391931	-1.1366	Cbr3
6	0.557211	0.597258	-1.15447	Cbr4
3	0.640099	0.51224	-1.15234	Cbx1
6	0.559866	0.59466	-1.15453	Cbx5
3	0.605139	0.549108	-1.15425	Cc2d1a
8	1.14103	-0.417064	-0.723961	Cc2d1b
4	-0.331264	-0.792334	1.1236	Ccar1
5	1.14795	-0.68195	-0.465999	Ccar2
3	0.698467	0.447076	-1.14554	Ccdc115
7	-0.0886267	1.04136	-0.952737	Ccdc12
3	0.675814	0.47293	-1.14874	Ccdc124
6	0.590642	0.563956	-1.1546	Ccdc127
7	0.43449	0.709261	-1.14375	Ccdc136
3	0.788308	0.33655	-1.12486	Ccdc177
1	-0.634205	-0.518564	1.15277	Ccdc22
3	0.813641	0.30275	-1.11639	Ccdc25
1	-0.630539	-0.522474	1.15301	Ccdc43
7	0.338716	0.786651	-1.12537	Ccdc47
3	0.616768	0.537014	-1.15378	Ccdc51
3	0.677523	0.471005	-1.14853	Ccdc58
3	0.624056	0.529349	-1.15341	Ccdc6
4	-0.488187	-0.662138	1.15032	Ccdc85a
3	0.669192	0.48035	-1.14954	Ccdc85c
4	-0.583739	-0.570938	1.15468	Ccdc88a
3	0.778637	0.349122	-1.12776	Ccdc9
3	0.670994	0.478337	-1.14933	Ccdc91
7	0.361773	0.768767	-1.13054	Ccdc92
3	0.615038	0.538824	-1.15386	Ccdc93
3	0.755929	0.377964	-1.13389	Cck
5	1.15039	-0.661477	-0.488918	Ccn3
3	0.833572	0.275217	-1.10879	Ccs
3	0.689815	0.457038	-1.14685	Ccsap
1	-0.784606	-0.341383	1.12599	Cct2
7	0.436035	0.707944	-1.14398	Cct3
7	0.238312	0.859315	-1.09763	Cct4
1	-0.84659	-0.256753	1.10334	Cct5
1	-0.965657	-0.0654683	1.03113	Cct6a
1	-0.672301	-0.476874	1.14917	Cct7
6	0.510372	0.641831	-1.1522	Cct8
6	0.50525	0.646565	-1.15181	Ccz1
7	-0.199286	1.08464	-0.885351	Cd109
8	0.936489	0.116769	-1.05326	Cd34
1	-0.630326	-0.522702	1.15303	Cd38
3	0.660564	0.489926	-1.15049	Cd81
3	0.829534	0.280866	-1.1104	Cd82
3	0.8098	0.307959	-1.11776	Cd9
7	-0.641063	1.15226	-0.511201	Cd99l2
6	0.58612	0.568536	-1.15466	Cdc16
8	0.88706	0.19666	-1.08372	Cdc23
6	0.572766	0.581922	-1.15469	Cdc26
6	0.518978	0.633818	-1.1528	Cdc37
7	-0.128234	1.05793	-0.929697	Cdc40
3	0.620424	0.533177	-1.1536	Cdc42bpa
8	0.872872	0.218218	-1.09109	Cdc42bpb
8	0.899157	0.177828	-1.07698	Cdc42ep1
3	0.651126	0.500286	-1.15141	Cdc42ep4
3	0.805455	0.313814	-1.11927	Cdc42se2
3	0.816667	0.298626	-1.11529	Cdc5l
6	0.587568	0.567072	-1.15464	Cdc73
3	0.649839	0.501689	-1.15153	Cdh10
6	0.566692	0.587943	-1.15464	Cdh11
1	-0.735337	-0.403343	1.13868	Cdh13
4	-0.589571	-0.565043	1.15461	Cdh2
8	0.890932	0.190679	-1.08161	Cdh4
3	0.70623	0.438042	-1.14427	Cdh6
3	0.651782	0.499569	-1.15135	Cdh8
7	0.367059	0.764601	-1.13166	Cdip1
6	0.496965	0.654164	-1.15113	Cdipt
6	0.583562	0.571116	-1.15468	Cdk13
6	0.589703	0.564909	-1.15461	Cdk14
3	0.639758	0.512606	-1.15236	Cdk16
3	0.712685	0.430462	-1.14315	Cdk17
5	0.694007	-1.14623	0.452224	Cdk18
5	1	-1	0	Cdk20
7	0.220183	0.87156	-1.09174	Cdk5
8	0.942281	0.106857	-1.04914	Cdk5r2
3	0.685193	0.462316	-1.14751	Cdk5rap3
7	-0.469796	1.14839	-0.678594	Cdk9
6	0.520376	0.632509	-1.15288	Cdkl5
3	0.781651	0.345222	-1.12687	Cdkn1b
6	0.5015	0.650013	-1.15151	Cdkn2aip
3	0.823186	0.289673	-1.11286	Cds1
7	0.442545	0.70237	-1.14491	Cds2
3	0.630862	0.522131	-1.15299	Celsr2
3	0.779563	0.347926	-1.12749	Cend1
3	0.689481	0.457421	-1.1469	Cenpv
6	0.528104	0.625234	-1.15334	Cep170
5	0.842779	-1.10498	0.262198	Cep41
8	1.13544	-0.385829	-0.74961	Cep97
7	0.136852	0.924526	-1.06138	Cept1
8	1.14345	-0.43244	-0.711005	Cerk
1	-0.655313	-0.495704	1.15102	Cers1
6	0.546667	0.607499	-1.15417	Cert1
7	0.160336	0.910145	-1.07048	Cetn2
2	-0.958207	1.03712	-0.0789111	Cfap20
3	0.699913	0.445399	-1.14531	Cfap36
6	0.461332	0.686056	-1.14739	Cfap410
6	0.595367	0.559144	-1.15451	Cfap418
4	-0.554765	-0.599645	1.15441	Cfdp1
5	0.609705	-1.15408	0.544379	Cfl1
4	-0.592182	-0.56239	1.15457	Cfl2
6	0.505719	0.646133	-1.15185	Cggbp1
8	0.88526	0.199427	-1.08469	Champ1
1	-0.724617	-0.416278	1.1409	Chchd1
6	0.543121	0.610916	-1.15404	Chchd2
4	0.116245	-1.05304	0.936797	Chchd3
3	0.64907	0.502527	-1.1516	Chchd4
3	0.685856	0.46156	-1.14742	Chchd6
3	0.663867	0.486272	-1.15014	Chd4
7	0.272217	0.835706	-1.10792	Cherp
1	-0.968364	-0.0605228	1.02889	Chga
2	-1.14859	0.471525	0.677062	Chgb
3	0.656636	0.494252	-1.15089	Chid1
7	0.438942	0.70546	-1.1444	Chkb
3	0.673705	0.4753	-1.149	Chmp1a
3	0.773634	0.355557	-1.12919	Chmp1b
7	-0.399858	1.13806	-0.7382	Chmp1b2
3	0.622374	0.531124	-1.1535	Chmp2a
3	0.68408	0.463581	-1.14766	Chmp2b
6	0.591101	0.563489	-1.15459	Chmp3
3	0.655867	0.495096	-1.15096	Chmp4b
6	0.507112	0.644847	-1.15196	Chmp5
6	0.526017	0.627205	-1.15322	Chmp6
6	0.547688	0.606513	-1.1542	Chordc1
3	0.764368	0.367353	-1.13172	Chp1
3	0.678503	0.469899	-1.1484	Chrm1
7	0.439476	0.705003	-1.14448	Chrm4
3	0.621604	0.531936	-1.15354	Chtop
7	-0.66575	1.14993	-0.484182	Churc1
7	0.423579	0.718499	-1.14208	Ciao2b
6	0.551971	0.602363	-1.15433	Ciapin1
4	-0.514162	-0.638311	1.15247	Cirbp
6	0.557418	0.597056	-1.15447	Cisd1
7	0.417858	0.723297	-1.14116	Cisd2
3	0.611127	0.542901	-1.15403	Cisd3
3	0.624848	0.528512	-1.15336	Ckap4
7	0.429382	0.713599	-1.14298	Ckap5
4	-0.508855	-0.643236	1.15209	Ckb
4	-0.371665	-0.760951	1.13262	Ckm
4	-0.509523	-0.642618	1.15214	Ckmt1
3	0.629414	0.523672	-1.15309	Clasp2
5	1.1308	-0.767824	-0.362971	Clcc1
7	0.129889	0.928708	-1.0586	Clcn3
5	0.278766	-1.1098	0.831038	Clcn4
6	0.545669	0.608462	-1.15413	Clcn6
1	-0.859293	-0.238344	1.09764	Clcn7
3	0.834256	0.274256	-1.10851	Cldn10
8	0.893612	0.186513	-1.08013	Cldn11
8	1.15168	-0.503587	-0.648095	Cldnd1
1	-0.675474	-0.473313	1.14879	Clec2l
7	-0.484973	1.15001	-0.665038	Clic1
4	-0.51397	-0.638491	1.15246	Clic4
7	-0.453364	1.14638	-0.693017	Clic6
6	0.57972	0.574977	-1.1547	Clip1
3	0.699671	0.445681	-1.14535	Clip2
7	0.380075	0.754239	-1.13431	Clip3
3	0.691261	0.45538	-1.14664	Clmn
6	0.517713	0.635001	-1.15271	Clpb
6	0.516995	0.635671	-1.15267	Clpp
6	0.50734	0.644636	-1.15198	Clptm1
3	0.656788	0.494085	-1.15087	Clpx
6	0.587724	0.566914	-1.15464	Clstn1
4	-0.44988	-0.696041	1.14592	Clstn3
4	-0.529103	-0.62429	1.15339	Cltb
1	-0.667523	-0.48221	1.14973	Cltc
7	0.191012	0.890717	-1.08173	Clu
3	0.810644	0.306817	-1.11746	Cluh
6	0.565472	0.589148	-1.15462	Clvs2
1	-0.718698	-0.423342	1.14204	Clybl
3	0.700707	0.444478	-1.14519	Cmas
3	0.652798	0.498459	-1.15126	Cmbl
7	-0.525726	1.15321	-0.627479	Cmc1
3	0.67338	0.475664	-1.14904	Cmc2
8	0.982003	0.0350715	-1.01707	Cmc4
5	1.05193	-0.938372	-0.113561	Cmpk1
6	0.507835	0.644179	-1.15201	Cmpk2
3	0.631175	0.521797	-1.15297	Cmtm4
3	0.651987	0.499346	-1.15133	Cmtm5
7	0.188316	0.892454	-1.08077	Cmtr1
8	0.956808	0.0814079	-1.03822	Cnbp
1	-0.818894	-0.295577	1.11447	Cndp2
8	0.924862	0.136295	-1.06116	Cnih4
5	0.721162	-1.14157	0.420408	Cnn1
6	0.579899	0.574798	-1.1547	Cnn3
8	1.00722	-0.0145974	-0.992621	Cnnm1
5	1.11191	-0.825673	-0.286233	Cnnm2
4	-0.0965767	-0.948208	1.04478	Cnnm3
7	-0.0129024	1.00639	-0.993486	Cnnm4
3	0.688663	0.458356	-1.14702	Cnot10
7	0.379207	0.754934	-1.13414	Cnot11
2	-1.14065	0.414781	0.725866	Cnot3
3	0.72012	0.421649	-1.14177	Cnot7
6	0.571732	0.58295	-1.15468	Cnot9
5	0.263826	-1.10546	0.841635	Cnp
4	-0.591264	-0.563324	1.15459	Cnpy2
7	0.394496	0.742581	-1.13708	Cnpy3
3	0.6824	0.465489	-1.14789	Cnpy4
6	0.517777	0.634941	-1.15272	Cnr1
1	-0.744439	-0.392213	1.13665	Cnrip1
3	0.786514	0.338895	-1.12541	Cntfr
3	0.813722	0.30264	-1.11636	Cntn1
3	0.663646	0.486517	-1.15016	Cntn2
4	-0.117727	-0.935926	1.05365	Cntn4
4	-0.51259	-0.639774	1.15236	Cntnap1
3	0.644767	0.507198	-1.15197	Cntnap2
6	0.560564	0.593975	-1.15454	Cntnap4
8	1.13182	-0.367843	-0.763981	Cntnap5a
6	0.508111	0.643924	-1.15204	Coa3
7	-0.608207	1.15414	-0.545933	Coa4
6	0.54195	0.612041	-1.15399	Coa6
4	-0.575148	-0.57955	1.1547	Coa7
3	0.645086	0.506853	-1.15194	Coasy
8	1.15161	-0.502656	-0.648951	Cog2
7	-0.251039	1.1016	-0.850561	Cog6
2	-1.0478	0.103677	0.944122	Cog7
4	-0.418248	-0.722971	1.14122	Col12a1
6	0.528206	0.625138	-1.15334	Col1a2
6	0.57735	0.57735	-1.1547	Col4a1
8	1.15074	-0.658128	-0.492611	Col4a2
4	-0.561524	-0.593033	1.15456	Col6a1
1	-0.64915	-0.50244	1.15159	Col6a2
4	-0.594076	-0.560461	1.15454	Commd1
4	-0.00301658	-0.998488	1.0015	Commd10
3	0.708155	0.435788	-1.14394	Commd3
2	-1.07222	0.164957	0.907265	Commd5
5	0.979473	-1.01934	0.0398623	Commd6
7	0.15988	0.910428	-1.07031	Commd7
6	0.49943	0.65191	-1.15134	Commd8
3	0.660367	0.490144	-1.15051	Commd9
3	0.616657	0.53713	-1.15379	Comt
1	-0.738219	-0.399835	1.13805	Comtd1
6	0.504648	0.647119	-1.15177	Copa
6	0.466016	0.681936	-1.14795	Copb1
4	-0.35882	-0.771082	1.1299	Copb2
7	0.410072	0.72978	-1.13985	Cope
1	-0.67528	-0.47353	1.14881	Copg1
6	0.488856	0.661533	-1.15039	Copg2
6	0.470507	0.677964	-1.14847	Cops3
7	0.334255	0.790058	-1.12431	Cops4
6	0.521309	0.631633	-1.15294	Cops5
6	0.523523	0.629553	-1.15308	Cops6
3	0.648426	0.503228	-1.15165	Cops7b
2	-1.09156	0.21963	0.87193	Cops8
4	-0.514075	-0.638393	1.15247	Cops9
4	-0.433646	-0.709979	1.14363	Copz1
7	-0.111156	1.05093	-0.939778	Coq3
6	0.521477	0.631476	-1.15295	Coq4
6	0.532173	0.621379	-1.15355	Coq5
3	0.651531	0.499844	-1.15137	Coq6
8	1.14286	-0.428571	-0.714286	Coq7
6	0.530577	0.622892	-1.15347	Coq8a
3	0.62579	0.527516	-1.15331	Coq9
3	0.627722	0.525469	-1.15319	Coro1a
3	0.806131	0.312906	-1.11904	Coro1b
3	0.738617	0.399348	-1.13797	Coro1c
3	0.693149	0.453212	-1.14636	Coro2a
3	0.651121	0.500292	-1.15141	Coro2b
4	-0.556858	-0.597603	1.15446	Coro7
5	0.511153	-1.15226	0.641107	Cotl1
4	-0.599919	-0.554483	1.1544	Cox17
3	0.819032	0.295389	-1.11442	Cox20
7	0.446633	0.698849	-1.14548	Cox4i1
6	0.479112	0.670301	-1.14941	Cox5a
6	0.596388	0.558101	-1.15449	Cox6a1
3	0.627031	0.526202	-1.15323	Cox6b1
3	0.621869	0.531656	-1.15353	Cox6c
7	0.428455	0.714384	-1.14284	Cox7a1
3	0.697912	0.447717	-1.14563	Cox7a2
6	0.568431	0.586223	-1.15465	Cox7a2l
3	0.72908	0.410916	-1.14	Cox7b
3	0.678191	0.470252	-1.14844	Cox7c
3	0.658455	0.492252	-1.15071	Cp
1	-0.656419	-0.494491	1.15091	Cpd
6	0.476611	0.672536	-1.14915	Cpe
7	-0.345765	1.127	-0.781232	Cpeb3
6	0.4632	0.684415	-1.14762	Cplx1
6	0.457863	0.689095	-1.14696	Cplx2
7	0.443152	0.701848	-1.145	Cplx3
6	0.451724	0.694442	-1.14617	Cpne1
7	0.0113581	0.994273	-1.00563	Cpne2
3	0.768046	0.362689	-1.13074	Cpne3
7	0.393106	0.743714	-1.13682	Cpne4
4	-0.525501	-0.627691	1.15319	Cpne5
1	-0.715353	-0.427309	1.14266	Cpne6
7	0.119845	0.934677	-1.05452	Cpne7
8	0.944219	0.103511	-1.04773	Cpne8
7	0.301232	0.814757	-1.11599	Cpne9
3	0.665892	0.484025	-1.14992	Cpox
1	-0.618759	-0.534927	1.15369	Cpsf6
4	-0.383153	-0.751766	1.13492	Cpsf7
5	0.360895	-1.13035	0.769456	Cpt1a
3	0.605579	0.548654	-1.15423	Cpt1c
6	0.600284	0.554109	-1.15439	Cpt2
2	-1.09283	0.223471	0.869358	Cr1l
3	0.707703	0.436318	-1.14402	Crat
6	0.519125	0.63368	-1.1528	Creld1
3	0.643767	0.508281	-1.15205	Creld2
3	0.767218	0.363741	-1.13096	Crhbp
4	0.189275	-1.08111	0.891837	Crip1
3	0.667972	0.48171	-1.14968	Crip2
4	-0.598243	-0.556202	1.15445	Crkl
6	0.545654	0.608477	-1.15413	Crlf3
8	1.03637	-0.0772078	-0.959158	Crls1
4	-0.539271	-0.61461	1.15388	Crmp1
3	0.74632	0.389897	-1.13622	Crnkl1
3	0.6524	0.498894	-1.15129	Crocc
8	1.03107	-0.0653496	-0.965722	Crot
6	0.603475	0.550825	-1.1543	Crppa
6	0.586855	0.567793	-1.15465	Crtac1
6	0.548643	0.605589	-1.15423	Crtc1
4	-0.388931	-0.747102	1.13603	Cryab
1	-0.648951	-0.502656	1.15161	Crybb1
3	0.643743	0.508306	-1.15205	Cryl1
2	-0.942333	1.0491	-0.106767	Crym
4	-0.282094	-0.828652	1.11075	Cryz
7	0.356663	0.77277	-1.12943	Cryzl2
4	-0.223343	-0.869444	1.09279	Cs
7	-0.456187	1.14674	-0.690558	Csad
4	-0.563472	-0.591119	1.15459	Csde1
6	0.460643	0.68666	-1.1473	Cse1l
3	0.64714	0.504626	-1.15177	Csk
3	0.691861	0.454692	-1.14655	Csmd1
7	0.394929	0.742229	-1.13716	Csnk1d
3	0.725642	0.41505	-1.14069	Csnk1e
7	0.408442	0.73113	-1.13957	Csnk1g1
5	0.915631	-1.06709	0.151458	Csnk1g2
6	0.511294	0.640977	-1.15227	Csnk1g3
4	-0.561678	-0.592882	1.15456	Csnk2a1
6	0.565217	0.5894	-1.15462	Csnk2a2
4	-0.601668	-0.552686	1.15435	Csnk2b
7	0.325005	0.79707	-1.12207	Cspg4
3	0.721798	0.41965	-1.14145	Cspg5
8	0.845852	0.257809	-1.10366	Csrp1
8	1.05129	-0.112001	-0.939284	Csrp2
6	0.565242	0.589375	-1.15462	Cst3
3	0.795627	0.326916	-1.12254	Cstb
3	0.614507	0.539379	-1.15389	Cstf2t
8	0.842811	0.262153	-1.10496	Cstf3
1	-0.67964	-0.468615	1.14825	Ctbp1
3	0.783847	0.34237	-1.12622	Ctcf
5	1.13803	-0.738311	-0.399722	Ctdp1
7	0.434327	0.7094	-1.14373	Cth
8	0.907265	0.164957	-1.07222	Ctif
6	0.474731	0.674211	-1.14894	Ctnna1
7	0.0958876	0.948602	-1.04449	Ctnna3
6	0.562653	0.591924	-1.15458	Ctnnb1
1	-0.691595	-0.454997	1.14659	Ctnnbl1
3	0.655302	0.495717	-1.15102	Ctnnd2
6	0.602475	0.551855	-1.15433	Ctps
7	0.0551855	0.971265	-1.02645	Ctps2
8	0.996581	0.0068026	-1.00338	Ctsa
1	-0.996397	-0.00716832	1.00356	Ctsb
8	0.847715	0.255138	-1.10285	Ctsc
7	0.289817	0.823081	-1.1129	Ctsd
6	0.523116	0.629936	-1.15305	Ctsf
7	-0.607457	1.15417	-0.546711	Ctsh
7	0.407096	0.732243	-1.13934	Ctsl
1	-0.733233	-0.405897	1.13913	Ctss
7	0.188153	0.892559	-1.08071	Ctsz
3	0.629772	0.523291	-1.15306	Cttn
7	-0.057073	1.02731	-0.970241	Ctu1
4	-0.328221	-0.79464	1.12286	Ctu2
8	1.03691	-0.0784327	-0.958474	Cuedc1
3	0.648951	0.502656	-1.15161	Cuedc2
1	-0.803188	-0.316854	1.12004	Cul1
6	0.512869	0.639514	-1.15238	Cul2
4	-0.573391	-0.5813	1.15469	Cul3
8	0.994667	0.0105816	-1.00525	Cul4a
6	0.491317	0.659304	-1.15062	Cul4b
7	0.237733	0.85971	-1.09744	Cul5
8	0.885239	0.199459	-1.0847	Cuta
7	0.440103	0.704466	-1.14457	Cutc
3	0.735595	0.40303	-1.13862	Cwc15
8	1.12745	-0.347743	-0.779704	Cwc22
3	0.636775	0.515812	-1.15259	Cx3cl1
6	0.548599	0.605632	-1.15423	Cxadr
6	0.570108	0.584562	-1.15467	Cyb5a
6	0.538345	0.615496	-1.15384	Cyb5b
6	0.559201	0.595311	-1.15451	Cyb5d2
1	-0.852636	-0.24804	1.10068	Cyb5r1
7	0.175037	0.900926	-1.07596	Cyb5r3
6	0.511111	0.641146	-1.15226	Cyc1
4	-0.449829	-0.696085	1.14591	Cycs
4	-0.603386	-0.550917	1.1543	Cyfip1
7	0.323771	0.798	-1.12177	Cyfip2
3	0.71018	0.43341	-1.14359	Cygb
6	0.561298	0.593255	-1.15455	Cyp2d11
4	-0.560734	-0.593809	1.15454	Cyp2d26
1	-0.681544	-0.46646	1.148	Cyp46a1
1	-0.639906	-0.512447	1.15235	Cyria
3	0.698498	0.447039	-1.14554	Cyrib
7	0.391115	0.745332	-1.13645	Cyth1
6	0.507944	0.644079	-1.15202	Cyth2
6	0.536691	0.617076	-1.15377	Cyth3
6	0.536107	0.617634	-1.15374	D17H6S53E
6	0.496532	0.654559	-1.15109	D630045J12Rik
2	-0.785928	1.12559	-0.33966	D6Wsu163e
7	0.4016	0.73677	-1.13837	Daam1
2	-0.899319	1.07689	-0.177572	Dab1
8	0.942653	0.106214	-1.04887	Dab2ip
8	0.840623	0.265265	-1.10589	Dact3
7	0.367115	0.764557	-1.13167	Dad1
6	0.583772	0.570905	-1.15468	Dag1
3	0.800641	0.320256	-1.1209	Dagla
7	0.370178	0.762131	-1.13231	Daglb
3	0.721771	0.419681	-1.14145	Dap3
8	1.04466	-0.0962819	-0.948377	Dapk1
5	1.12631	-0.783523	-0.342791	Dapk3
6	0.535589	0.618128	-1.15372	Dars
7	-0.0495207	1.02384	-0.97432	Dars2
3	0.638985	0.513438	-1.15242	Dazap1
6	0.48306	0.666759	-1.14982	Dbi
3	0.605861	0.548363	-1.15422	Dbn1
8	0.85555	0.24381	-1.09936	Dbnl
3	0.604032	0.550251	-1.15428	Dbt
8	1.08273	-0.193852	-0.888881	Dcaf5
7	0.408119	0.731397	-1.13952	Dcaf7
3	0.705344	0.439078	-1.14442	Dcakd
7	-0.155435	1.06862	-0.913181	Dcc
7	0.340102	0.785589	-1.12569	Dclk1
3	0.739094	0.398767	-1.13786	Dcp1a
6	0.552438	0.60191	-1.15435	Dcps
7	0.421447	0.720291	-1.14174	Dctn1
8	1.06332	-0.141776	-0.921546	Dctn2
3	0.684659	0.462923	-1.14758	Dctn3
3	0.665138	0.484862	-1.15	Dctn5
3	0.682473	0.465406	-1.14788	Dctn6
1	-0.619836	-0.533796	1.15363	Dcun1d1
6	0.468148	0.680053	-1.1482	Dcun1d2
6	0.564247	0.590356	-1.1546	Dcun1d3
3	0.700392	0.444844	-1.14524	Dcxr
4	0.144314	-1.06432	0.920002	Dda1
3	0.646746	0.505054	-1.1518	Ddah1
8	1.15344	-0.62348	-0.529958	Ddah2
4	-0.596049	-0.558448	1.1545	Ddb1
5	1.12749	-0.779543	-0.347951	Ddc
8	0.858566	0.239408	-1.09797	Ddhd1
3	0.79479	0.328023	-1.12281	Ddi2
3	0.626146	0.527138	-1.15328	Ddn
4	-0.571629	-0.583053	1.15468	Ddost
1	-0.614326	-0.539568	1.15389	Ddrgk1
8	0.926783	0.133102	-1.05989	Ddt
3	0.622625	0.530859	-1.15348	Ddx1
3	0.652975	0.498266	-1.15124	Ddx17
6	0.534927	0.618759	-1.15369	Ddx19a
3	0.733319	0.405793	-1.13911	Ddx21
4	-0.475823	-0.673239	1.14906	Ddx39a
6	0.590772	0.563824	-1.1546	Ddx39b
1	-0.642246	-0.509924	1.15217	Ddx3x
1	-0.62262	-0.530865	1.15348	Ddx3y
6	0.506853	0.645086	-1.15194	Ddx58
7	0.450512	0.695493	-1.14601	Ddx6
4	-0.598126	-0.556322	1.15445	Decr1
3	0.615435	0.538409	-1.15384	Dek
4	-0.522037	-0.630951	1.15299	Dennd1a
6	0.496989	0.654141	-1.15113	Dennd4b
6	0.587455	0.567186	-1.15464	Dennd5b
3	0.618064	0.535656	-1.15372	Dennd6a
6	0.527533	0.625774	-1.15331	Denr
8	1.13262	-0.371697	-0.760926	Deptor
7	0.387357	0.748376	-1.13573	Des
4	-0.538893	-0.614972	1.15386	Desi1
6	0.52931	0.624093	-1.1534	Dffa
7	0.0468083	0.975774	-1.02258	Dgkb
7	-0.26614	1.10615	-0.840006	Dgke
7	0.420305	0.721248	-1.14155	Dgkg
3	0.630398	0.522625	-1.15302	Dgkq
3	0.761392	0.37111	-1.1325	Dgkz
4	-0.595296	-0.559217	1.15451	Dglucy
5	0.416817	-1.14098	0.724167	Dguok
1	-0.626136	-0.52715	1.15329	Dhdh
3	0.606182	0.548031	-1.15421	Dhodh
7	-0.54374	1.15406	-0.61032	Dhps
6	0.494405	0.656497	-1.1509	Dhrs1
8	0.941788	0.107704	-1.04949	Dhrs4
3	0.704808	0.439703	-1.14451	Dhrs7
6	0.4581	0.688887	-1.14699	Dhrs7b
3	0.746579	0.389576	-1.13616	Dhx15
6	0.590871	0.563723	-1.15459	Dhx36
4	-0.5274	-0.625899	1.1533	Dhx57
2	-1.01707	0.982003	0.0350715	Diablo
3	0.641706	0.510507	-1.15221	Diaph1
3	0.775638	0.352985	-1.12862	Diaph2
8	0.966072	0.0647129	-1.03078	Dido1
4	-0.586743	-0.567907	1.15465	Dip2a
4	-0.462654	-0.684895	1.14755	Dip2b
8	1.05181	-0.113272	-0.938541	Dipk1b
1	-0.707801	-0.436203	1.144	Diras1
6	0.595575	0.558932	-1.15451	Diras2
8	1.04512	-0.0973533	-0.947763	Disp2
6	0.576135	0.578564	-1.1547	Dkc1
6	0.455831	0.690868	-1.1467	Dkk3
7	-0.0182626	1.00901	-0.990744	Dlat
4	-0.600246	-0.554147	1.15439	Dld
3	0.644413	0.507581	-1.15199	Dlg1
3	0.624345	0.529044	-1.15339	Dlg3
3	0.794245	0.328744	-1.12299	Dlgap1
3	0.655664	0.495319	-1.15098	Dlgap2
6	0.539462	0.614428	-1.15389	Dlgap3
6	0.590972	0.56362	-1.15459	Dmac2l
3	0.621951	0.53157	-1.15352	Dmd
6	0.537806	0.616012	-1.15382	Dmwd
3	0.694278	0.451912	-1.14619	Dmxl1
1	-0.683741	-0.463967	1.14771	Dnaja1
6	0.571612	0.58307	-1.15468	Dnaja2
3	0.606507	0.547694	-1.1542	Dnaja4
4	-0.609354	-0.544744	1.1541	Dnajb1
1	-0.62366	-0.529767	1.15343	Dnajb11
7	0.437862	0.706384	-1.14425	Dnajb12
6	0.5196	0.633235	-1.15284	Dnajb14
6	0.549855	0.604415	-1.15427	Dnajb2
4	-0.607417	-0.546752	1.15417	Dnajb4
6	0.585929	0.568729	-1.15466	Dnajb5
3	0.641073	0.51119	-1.15226	Dnajc10
6	0.525326	0.627856	-1.15318	Dnajc11
7	-0.544017	1.15407	-0.610054	Dnajc16
6	0.578633	0.576067	-1.1547	Dnajc19
3	0.69442	0.451749	-1.14617	Dnajc2
6	0.508731	0.643351	-1.15208	Dnajc24
4	-0.555827	-0.598609	1.15444	Dnajc3
6	0.597501	0.556962	-1.15446	Dnajc5
7	0.446077	0.699328	-1.14541	Dnajc6
3	0.691606	0.454985	-1.14659	Dnajc7
3	0.642591	0.509552	-1.15214	Dnajc8
3	0.678897	0.469455	-1.14835	Dnajc9
3	0.731056	0.408531	-1.13959	Dner
7	0.19907	0.885492	-1.08456	Dnm2
6	0.510081	0.642101	-1.15218	Dnm3
6	0.490872	0.659707	-1.15058	Dnpep
6	0.558123	0.596367	-1.15449	Doc2b
4	-0.539564	-0.61433	1.15389	Dock1
6	0.575394	0.579305	-1.1547	Dock11
1	-0.613863	-0.540051	1.15391	Dock4
2	-1.05337	0.936329	0.117041	Dohh
8	1.02218	-0.0459406	-0.976238	Dok6
7	0.284024	0.827265	-1.11129	Dpcd
8	1.05853	-0.129729	-0.928804	Dpf2
8	0.933541	0.121766	-1.05531	Dph1
7	0.380305	0.754054	-1.13436	Dpm1
5	1.14967	-0.668053	-0.48162	Dpm3
3	0.663651	0.486511	-1.15016	Dpp10
7	0.150127	0.916449	-1.06658	Dpp3
3	0.684452	0.463158	-1.14761	Dpp6
7	0.367143	0.764534	-1.13168	Dpp7
3	0.64754	0.504191	-1.15173	Dpp8
4	-0.600059	-0.55434	1.1544	Dpp9
3	0.614696	0.539181	-1.15388	Dpy19l1
1	-0.867568	-0.226136	1.0937	Dpy30
4	-0.596366	-0.558123	1.15449	Dpysl2
1	-1.00546	0.0110188	0.994445	Dpysl3
4	-0.49625	-0.654815	1.15107	Dpysl5
1	-0.822428	-0.290719	1.11315	Dr1
1	-0.642606	-0.509536	1.15214	Drg1
3	0.662333	0.487971	-1.1503	Drg2
4	-0.574407	-0.580288	1.1547	Dstn
5	0.921863	-1.06312	0.141253	Dtd1
8	0.860255	0.236935	-1.09719	Dtna
6	0.581244	0.573448	-1.15469	Dtx3
3	0.623556	0.529877	-1.15343	Dtymk
4	-0.603841	-0.550448	1.15429	Dus3l
5	0.859423	-1.09758	0.238153	Dusp23
2	-1.14065	0.414781	0.725866	Dusp28
3	0.720397	0.42132	-1.14172	Dusp3
6	0.514212	0.638265	-1.15248	Dvl1
7	0.428785	0.714105	-1.14289	Dync1h1
3	0.710292	0.433278	-1.14357	Dync1i1
3	0.753217	0.381348	-1.13457	Dync1i2
7	0.427286	0.715373	-1.14266	Dync1li1
3	0.613507	0.540423	-1.15393	Dync1li2
3	0.711528	0.431824	-1.14335	Dynll1
7	0.39214	0.744498	-1.13664	Dynll2
7	0.446388	0.69906	-1.14545	Dynlrb1
2	-0.68747	1.14719	-0.459719	Dyrk1a
7	0.195815	0.887609	-1.08342	Dzank1
3	0.679557	0.468708	-1.14827	Ech1
6	0.562159	0.59241	-1.15457	Echs1
3	0.641091	0.511171	-1.15226	Eci1
6	0.500436	0.650989	-1.15142	Eci2
1	-0.737579	-0.400614	1.13819	Ecsit
4	-0.527872	-0.625453	1.15333	Edc3
6	0.497405	0.653761	-1.15117	Edc4
8	0.994204	0.0114937	-1.0057	Edf1
3	0.677876	0.470607	-1.14848	Edil3
6	0.519651	0.633188	-1.15284	Eea1
6	0.513934	0.638524	-1.15246	Eef1a1
7	0.349735	0.778161	-1.1279	Eef1a2
3	0.688676	0.458342	-1.14702	Eef1akmt1
6	0.602574	0.551754	-1.15433	Eef1akmt2
3	0.732936	0.406256	-1.13919	Eef1aknmt
6	0.51798	0.63475	-1.15273	Eef1b2
6	0.565339	0.589279	-1.15462	Eef1e1
6	0.476626	0.672522	-1.14915	Eef1g
2	-1.10055	0.852924	0.247623	Eef2
1	-0.690552	-0.456194	1.14675	Eefsec
7	0.434284	0.709437	-1.14372	Efl1
4	0.0633963	-1.03019	0.966794	Efnb1
7	-0.602191	1.15434	-0.552148	Efnb2
5	1.04407	-0.949158	-0.0949158	Efnb3
6	0.584193	0.57048	-1.15467	Efr3b
7	-0.319196	1.12063	-0.801435	Eftud2
7	0.230583	0.864568	-1.09515	Egfr
8	0.968952	0.0594449	-1.0284	Egln1
5	0.220542	-1.09186	0.87132	Egr3
4	-0.611041	-0.54299	1.15403	Ehbp1
1	-0.702461	-0.442439	1.1449	Ehd1
8	1.15202	-0.507879	-0.644139	Ehd2
6	0.506131	0.645753	-1.15188	Ehd3
6	0.48514	0.664888	-1.15003	Ehd4
6	0.547402	0.60679	-1.15419	Eif1
8	1.07316	-0.167461	-0.905697	Eif1ad
6	0.574306	0.580389	-1.1547	Eif1ax
1	-0.633443	-0.519378	1.15282	Eif2a
5	0.347836	-1.12747	0.779632	Eif2b1
1	-0.704426	-0.44015	1.14458	Eif2b2
6	0.517339	0.63535	-1.15269	Eif2b5
7	0.417676	0.723449	-1.14113	Eif2s1
7	0.436325	0.707697	-1.14402	Eif2s2
6	0.501378	0.650125	-1.1515	Eif2s3x
6	0.520523	0.632371	-1.15289	Eif3a
6	0.495071	0.65589	-1.15096	Eif3b
6	0.603758	0.550534	-1.15429	Eif3c
6	0.581512	0.573178	-1.15469	Eif3d
6	0.48965	0.660814	-1.15046	Eif3e
1	-0.618409	-0.535294	1.1537	Eif3f
7	0.206654	0.880528	-1.08718	Eif3g
3	0.636409	0.516204	-1.15261	Eif3h
6	0.544565	0.609526	-1.15409	Eif3i
3	0.62348	0.529958	-1.15344	Eif3j2
1	-0.650814	-0.500626	1.15144	Eif3k
6	0.568612	0.586044	-1.15466	Eif3l
3	0.731113	0.408462	-1.13958	Eif3m
1	-0.756674	-0.377032	1.13371	Eif4a1
3	0.702195	0.442749	-1.14494	Eif4a3
3	0.724721	0.416153	-1.14087	Eif4b
6	0.602099	0.552243	-1.15434	Eif4e
6	0.549748	0.60452	-1.15427	Eif4e2
7	-0.539971	1.15391	-0.61394	Eif4ebp2
3	0.689495	0.457404	-1.1469	Eif4enif1
3	0.604665	0.549598	-1.15426	Eif4g1
6	0.508315	0.643735	-1.15205	Eif4g2
4	-0.580799	-0.573894	1.15469	Eif5
4	-0.571256	-0.583423	1.15468	Eif5a
3	0.719269	0.422663	-1.14193	Eif5a2
4	-0.410828	-0.729153	1.13998	Eif5b
4	-0.563942	-0.590655	1.1546	Eif6
3	0.714808	0.427954	-1.14276	Eipr1
6	0.463967	0.683741	-1.14771	Elac1
3	0.701704	0.44332	-1.14502	Elac2
3	0.636796	0.515789	-1.15259	Elavl1
5	0.745485	-1.13641	0.390925	Elavl2
8	0.989277	0.0211126	-1.01039	Elfn1
6	0.539296	0.614586	-1.15388	Elfn2
3	0.63883	0.513605	-1.15243	Elmo1
6	0.462221	0.685276	-1.1475	Elmod1
3	0.65827	0.492455	-1.15073	Eloa
7	0.377363	0.75641	-1.13377	Elob
7	-0.139325	1.06236	-0.923031	Eloc
4	-0.597947	-0.556505	1.15445	Elp1
6	0.503524	0.648153	-1.15168	Elp2
4	-0.567934	-0.586716	1.15465	Elp4
2	-0.82141	1.11353	-0.292121	Elp5
7	0.236674	0.860432	-1.09711	Elp6
3	0.657898	0.492865	-1.15076	Emb
7	0.425178	0.717152	-1.14233	Emc1
2	-1.14236	0.425345	0.717011	Emc10
6	0.580629	0.574066	-1.15469	Emc2
6	0.553331	0.601041	-1.15437	Emc3
7	0.386384	0.749162	-1.13555	Emc4
6	0.586915	0.567732	-1.15465	Emc7
3	0.605685	0.548545	-1.15423	Emc8
3	0.631149	0.521825	-1.15297	Emd
7	0.422774	0.719175	-1.14195	Eml4
3	0.626017	0.527276	-1.15329	Endod1
6	0.519236	0.633576	-1.15281	Endog
1	-0.642631	-0.509509	1.15214	Eno2
8	1.13551	-0.386188	-0.74932	Eno3
7	0.349951	0.777994	-1.12794	Enoph1
8	1.14853	-0.470978	-0.677547	Enpep
4	-0.331236	-0.792355	1.12359	Enpp6
6	0.590846	0.563748	-1.15459	Ensa
2	-0.753611	1.13447	-0.380857	Entpd1
4	-0.58217	-0.572517	1.15469	Entpd2
6	0.515637	0.636938	-1.15257	Eny2
6	0.551819	0.60251	-1.15433	Epb41
6	0.599751	0.554656	-1.15441	Epb41l2
3	0.755114	0.378982	-1.1341	Epb41l3
6	0.572129	0.582555	-1.15468	Epdr1
3	0.622374	0.531124	-1.1535	Epha4
3	0.631845	0.521083	-1.15293	Epha7
8	0.861586	0.234978	-1.09656	Ephb3
6	0.495869	0.655163	-1.15103	Ephx1
6	0.587638	0.567001	-1.15464	Ephx2
6	0.453402	0.692984	-1.14639	Epm2aip1
6	0.534628	0.619043	-1.15367	Eprs
1	-0.630342	-0.522685	1.15303	Eps15
1	-0.612423	-0.541553	1.15398	Eps8
3	0.650121	0.501382	-1.1515	Erc1
6	0.489245	0.66118	-1.15043	Erc2
3	0.785368	0.34039	-1.12576	Ergic1
3	0.614238	0.539659	-1.1539	Erh
6	0.488216	0.662112	-1.15033	Eri3
4	-0.576336	-0.578364	1.1547	Erlec1
7	0.241489	0.857142	-1.09863	Erlin2
3	0.831899	0.277562	-1.10946	Ermn
4	-0.596917	-0.55756	1.15448	Ermp1
2	-1.07805	0.897297	0.180751	Ero1a
7	0.149344	0.916929	-1.06627	Erp29
7	0.427866	0.714882	-1.14275	Erp44
6	0.549679	0.604586	-1.15427	Esd
6	0.492128	0.658567	-1.1507	Esyt1
1	-0.62348	-0.529958	1.15344	Esyt2
4	-0.580745	-0.573949	1.15469	Etf1
6	0.450958	0.695107	-1.14606	Etfa
3	0.608214	0.545927	-1.15414	Etfb
6	0.581926	0.572762	-1.15469	Etfdh
3	0.704812	0.439699	-1.14451	Ethe1
4	0.128234	-1.05793	0.929697	Etl4
6	0.464447	0.683318	-1.14777	Etnk1
8	1.12719	-0.346607	-0.780582	Eva1a
2	-1.15367	0.534628	0.619043	Evi2a
3	0.608841	0.545276	-1.15412	Ewsr1
2	-1.10837	0.834614	0.273753	Exd2
1	-0.736892	-0.401451	1.13834	Exoc1
7	0.36074	0.769578	-1.13032	Exoc2
1	-0.679445	-0.468835	1.14828	Exoc3
1	-0.806503	-0.312405	1.11891	Exoc4
7	0.428571	0.714286	-1.14286	Exoc5
1	-0.667038	-0.48275	1.14979	Exoc6b
3	0.604977	0.549276	-1.15425	Exoc7
6	0.590903	0.563691	-1.15459	Exoc8
7	0.375113	0.758207	-1.13332	Exog
4	-0.29718	-0.817724	1.1149	Exosc4
6	0.571878	0.582805	-1.15468	Exosc7
7	-0.442452	1.1449	-0.70245	Extl2
1	-0.67825	-0.470185	1.14844	Ezr
3	0.650583	0.500878	-1.15146	F3
6	0.591488	0.563096	-1.15458	F8a
1	-0.765313	-0.366158	1.13147	Faah
3	0.758339	0.374947	-1.13329	Fabp3
3	0.64196	0.510233	-1.15219	Fabp5
2	-1.06946	0.911811	0.15765	Fabp7
7	0.368347	0.763582	-1.13193	Fads2
3	0.686966	0.460295	-1.14726	Faf1
4	-0.61032	-0.54374	1.15406	Fah
1	-0.619252	-0.534409	1.15366	Fahd1
1	-0.641635	-0.510584	1.15222	Fahd2a
6	0.548356	0.605867	-1.15422	Faim
5	0.350762	-1.12813	0.777365	Fam102a
2	-1.09109	0.872872	0.218218	Fam110b
6	0.585617	0.569043	-1.15466	Fam114a2
1	-0.960411	-0.0749589	1.03537	Fam117b
3	0.767716	0.363109	-1.13082	Fam120a
7	0.264389	0.841239	-1.10563	Fam120b
6	0.484036	0.665882	-1.14992	Fam120c
7	-0.481994	1.14971	-0.667717	Fam131b
6	0.495609	0.655401	-1.15101	Fam136a
7	-0.467768	1.14816	-0.680389	Fam13c
6	0.598234	0.556212	-1.15445	Fam162a
6	0.59079	0.563806	-1.1546	Fam163b
4	-0.0146508	-0.992594	1.00724	Fam169a
6	0.487751	0.662532	-1.15028	Fam171a2
3	0.790305	0.333932	-1.12424	Fam20b
6	0.549444	0.604814	-1.15426	Fam210a
2	-1.03245	0.0684154	0.964035	Fam219a
4	-0.524018	-0.629088	1.15311	Fam234a
6	0.568006	0.586644	-1.15465	Fam241b
1	-0.74607	-0.390204	1.13627	Fam3c
4	-0.0751388	-0.960311	1.03545	Fam81a
4	-0.594844	-0.559678	1.15452	Fam91a1
7	-0.57735	1.1547	-0.57735	Fam98a
4	-0.246847	-0.853459	1.10031	Fam98b
3	0.651264	0.500135	-1.1514	Farp1
1	-0.620531	-0.533064	1.1536	Farsa
1	-0.864026	-0.231383	1.09541	Farsb
7	0.203901	0.882335	-1.08624	Fasn
3	0.613454	0.540478	-1.15393	Fbl
7	-0.231746	1.09553	-0.86378	Fbll1
3	0.63821	0.514272	-1.15248	Fbxl15
6	0.569583	0.585082	-1.15467	Fbxl16
8	0.977365	0.043828	-1.02119	Fbxo2
4	-0.158631	-0.911203	1.06983	Fbxo22
7	0.420909	0.720741	-1.14165	Fbxo3
8	1.14777	-0.464482	-0.683287	Fbxo38
6	0.540008	0.613904	-1.15391	Fbxo41
6	0.50798	0.644046	-1.15203	Fbxo45
6	0.457058	0.689798	-1.14686	Fbxo6
7	0.433798	0.709851	-1.14365	Fbxo7
2	-0.753341	1.13453	-0.381193	Fcgrt
6	0.582487	0.572199	-1.15469	Fcho2
6	0.546426	0.607732	-1.15416	Fcsk
7	0.322368	0.799055	-1.12142	Fdps
6	0.572271	0.582415	-1.15469	Fdx2
6	0.489407	0.661034	-1.15044	Fdxr
6	0.496803	0.654312	-1.15111	Fech
6	0.487614	0.662655	-1.15027	Fem1b
7	0.42323	0.718792	-1.14202	Fermt2
6	0.505569	0.64627	-1.15184	Fez1
4	-0.502589	-0.649012	1.1516	Fga
5	0.390055	-1.13625	0.746192	Fgb
4	-0.503014	-0.648623	1.15164	Fgf1
8	0.916539	0.149979	-1.06652	Fgf13
7	0.450685	0.695343	-1.14603	Fgfr1op2
5	1.01417	-0.985197	-0.0289764	Fgg
7	0.440225	0.704361	-1.14459	Fh1
6	0.525339	0.627844	-1.15318	Fhip1b
4	-0.37316	-0.759762	1.13292	Fhit
3	0.673074	0.476007	-1.14908	Fhl2
1	-0.621379	-0.532173	1.15355	Fibcd1
3	0.629445	0.523639	-1.15308	Fibp
7	-0.22546	1.09348	-0.868022	Fip1l1
6	0.581411	0.57328	-1.15469	Fis1
2	-1.15208	0.508711	0.64337	Fiz1
2	-0.982924	1.01624	-0.0333195	Fkbp1a
7	0.434001	0.709677	-1.14368	Fkbp1b
1	-0.766427	-0.364745	1.13117	Fkbp2
6	0.545136	0.608976	-1.15411	Fkbp3
3	0.614589	0.539293	-1.15388	Fkbp4
6	0.543576	0.610478	-1.15405	Fkbp5
7	-0.121865	1.05535	-0.933483	Flcn
6	0.551227	0.603085	-1.15431	Flii
7	0.198927	0.885585	-1.08451	Flna
6	0.498694	0.652584	-1.15128	Flnb
6	0.462435	0.685088	-1.14752	Flot1
6	0.537951	0.615873	-1.15382	Flot2
8	1.15467	-0.570266	-0.584405	Flrt2
6	0.539268	0.614613	-1.15388	Flrt3
8	1.14348	-0.432668	-0.710812	Fmc1
4	-0.533549	-0.62007	1.15362	Fmn2
6	0.57803	0.57667	-1.1547	Fmnl1
8	1.14337	-0.43194	-0.71143	Fn1
1	-0.664318	-0.485772	1.15009	Fn3k
1	-0.977304	-0.0439435	1.02125	Fn3krp
7	-0.166087	1.07265	-0.906558	Fnbp1
4	-0.595583	-0.558924	1.15451	Fnta
8	1.01058	-0.0215016	-0.989076	Fntb
4	-0.428571	-0.714286	1.14286	Folh1
3	0.624545	0.528833	-1.15338	Folr1
8	1.07753	-0.179324	-0.898206	Foxg1
3	0.651383	0.500005	-1.15139	Foxk1
8	1.00419	-0.00843859	-0.995754	Foxo1
1	-0.686614	-0.460696	1.14731	Frmd8
4	-0.563322	-0.591265	1.15459	Frmpd4
3	0.727147	0.413242	-1.14039	Frrs1l
8	1.15044	-0.489365	-0.661072	Fscn1
8	0.923427	0.138672	-1.0621	Fsd1
3	0.63023	0.522804	-1.15303	Fsd1l
3	0.813059	0.303542	-1.1166	Fth1
6	0.540431	0.613499	-1.15393	Fto
4	-0.609054	-0.545055	1.15411	Fundc1
8	1.04407	-0.0949158	-0.949158	Fundc2
1	-0.642172	-0.510004	1.15218	Fuom
6	0.591162	0.563428	-1.15459	Fus
5	0.961219	-1.03472	0.073505	Fut8
3	0.676972	0.471626	-1.1486	Fxr1
3	0.64434	0.507661	-1.152	Fxyd1
7	0.443818	0.701275	-1.14509	Fxyd6
4	-0.0794472	-0.957907	1.03735	Fxyd7
4	-0.389738	-0.746448	1.13619	Fyn
7	0	1	-1	Fyttd1
6	0.533448	0.620166	-1.15361	G3bp1
6	0.468468	0.67977	-1.14824	G3bp2
7	-0.571131	1.15468	-0.583547	G6pc3
3	0.695764	0.4502	-1.14596	G6pdx
7	0.40832	0.731231	-1.13955	Gaa
4	-0.587526	-0.567115	1.15464	Gab1
4	-0.557816	-0.596666	1.15448	Gabarapl1
3	0.61049	0.543564	-1.15405	Gabarapl2
2	-1.15123	0.498128	0.653101	Gabbr1
3	0.617007	0.536764	-1.15377	Gabbr2
3	0.623017	0.530446	-1.15346	Gabra1
5	0.208497	-1.08781	0.879315	Gabra2
6	0.478244	0.671077	-1.14932	Gabra3
7	0.342859	0.783471	-1.12633	Gabra4
3	0.640237	0.512091	-1.15233	Gabra5
6	0.560805	0.593739	-1.15454	Gabrb1
1	-0.687123	-0.460116	1.14724	Gabrb3
5	0.544379	-1.15408	0.609705	Gabrd
1	-0.633339	-0.519489	1.15283	Gabrg2
8	1.15358	-0.532703	-0.620875	Gabrg3
3	0.653749	0.497418	-1.15117	Gad1
6	0.589165	0.565455	-1.15462	Gad2
4	-0.393894	-0.743072	1.13697	Gadd45gip1
7	0.333473	0.790654	-1.12413	Gak
2	-1.09575	0.863316	0.232431	Galc
3	0.648695	0.502935	-1.15163	Gale
7	0.382952	0.751928	-1.13488	Galk1
7	0.319423	0.801265	-1.12069	Galk2
1	-0.760943	-0.371675	1.13262	Galm
6	0.53802	0.615806	-1.15383	Galnt16
4	-0.607403	-0.546767	1.15417	Galnt17
3	0.76224	0.370041	-1.13228	Gap43
1	-0.611927	-0.542069	1.154	Gapdh
6	0.500571	0.650864	-1.15144	Gar1
3	0.71192	0.431363	-1.14328	Garem1
4	-0.094321	-0.949498	1.04382	Garnl3
3	0.619291	0.534368	-1.15366	Gars
3	0.629208	0.52389	-1.1531	Gart
2	-0.938273	1.052	-0.11373	Gas2
7	0.351688	0.776645	-1.12833	Gas2l1
3	0.634527	0.518219	-1.15275	Gatad2b
6	0.571746	0.582936	-1.15468	Gatb
7	0.418124	0.723075	-1.1412	Gatd1
6	0.589382	0.565234	-1.15462	Gatd3a
6	0.51405	0.638416	-1.15247	Gatm
2	-1.02697	0.970651	0.0563176	Gba
6	0.561448	0.593108	-1.15456	Gba2
2	-1.13819	0.400614	0.737579	Gbe1
7	-0.331158	1.12357	-0.792414	Gc
6	0.529769	0.623659	-1.15343	Gcat
7	0.41383	0.726658	-1.14049	Gcdh
6	0.571422	0.583258	-1.15468	Gclc
7	0.445443	0.699876	-1.14532	Gclm
4	-0.591624	-0.562958	1.15458	Gcn1
3	0.782537	0.344073	-1.12661	Gcsh
1	-0.791171	-0.332794	1.12396	Gda
3	0.723277	0.417882	-1.14116	Gde1
7	0.443317	0.701707	-1.14502	Gdi1
6	0.593535	0.561013	-1.15455	Gdi2
1	-0.777884	-0.350093	1.12798	Gdpd1
6	0.532483	0.621084	-1.15357	Gdpgp1
8	1.08543	-0.201581	-0.883854	Gemin5
3	0.64788	0.503822	-1.1517	Get3
7	-0.0528927	1.0254	-0.972504	Gfap
6	0.50948	0.642657	-1.15214	Gfer
3	0.608618	0.545507	-1.15413	Gfm1
5	0.948145	-1.04483	0.0966859	Gfod1
3	0.608919	0.545195	-1.15411	Gfpt1
6	0.519219	0.633592	-1.15281	Gfra1
1	-0.816541	-0.298797	1.11534	Gfus
6	0.534755	0.618922	-1.15368	Gga1
6	0.596986	0.557489	-1.15448	Gga2
4	-0.569079	-0.585582	1.15466	Gga3
7	-0.480392	1.14955	-0.669154	Ggact
6	0.578284	0.576416	-1.1547	Ggct
3	0.763815	0.368053	-1.13187	Ggps1
7	0.0842816	0.955192	-1.03947	Ggt1
7	-0.329007	1.12305	-0.794045	Ggt7
3	0.710346	0.433215	-1.14356	Ghitm
1	-0.650605	-0.500854	1.15146	Gid8
7	0.278948	0.830908	-1.10986	Gigyf2
3	0.637945	0.514556	-1.1525	Gipc1
4	-0.559769	-0.594755	1.15452	Git1
3	0.686663	0.46064	-1.1473	Gja1
3	0.714855	0.427898	-1.14275	Gjc2
3	0.81999	0.294073	-1.11406	Gjc3
6	0.546438	0.607721	-1.15416	Gk
7	-0.438552	1.14435	-0.705794	Glb1
4	-0.528554	-0.624808	1.15336	Gldc
7	0.441006	0.703692	-1.1447	Glg1
4	-0.30524	-0.811808	1.11705	Glipr2
7	-0.272758	1.10808	-0.835322	Glmp
6	0.598794	0.555638	-1.15443	Glo1
3	0.759261	0.37379	-1.13305	Glrx
4	-0.467655	-0.680489	1.14814	Glrx2
6	0.482903	0.6669	-1.1498	Glrx3
7	-0.0411637	1.01995	-0.978783	Glrx5
7	0.185378	0.89434	-1.07972	Gls
7	-0.211072	1.08869	-0.877615	Gls2
6	0.591108	0.563483	-1.15459	Gltp
8	0.967201	0.0626527	-1.02985	Glud1
8	0.844069	0.260359	-1.10443	Glul
2	-1.04746	0.944585	0.102876	Glyr1
7	0.40834	0.731214	-1.13955	Gm11992
4	-0.539012	-0.614858	1.15387	Gm2a
6	0.549501	0.604758	-1.15426	Gmds
6	0.602212	0.552127	-1.15434	Gmfb
3	0.821557	0.291918	-1.11348	Gmppa
2	-1.13941	0.407528	0.731886	Gmppb
5	0.556104	-1.15444	0.598339	Gmpr
6	0.465239	0.682621	-1.14786	Gmpr2
6	0.484873	0.665128	-1.15	Gmps
6	0.525339	0.627844	-1.15318	Gna11
3	0.62309	0.530369	-1.15346	Gna12
3	0.647766	0.503945	-1.15171	Gna13
4	-0.591346	-0.56324	1.15459	Gnai1
4	-0.331085	-0.792469	1.12355	Gnai2
6	0.511132	0.641126	-1.15226	Gnai3
3	0.619861	0.533769	-1.15363	Gnal
7	0.216321	0.874135	-1.09046	Gnao1
3	0.617814	0.535918	-1.15373	Gnaq
3	0.753967	0.380413	-1.13438	Gnas
4	-0.558383	-0.596112	1.1545	Gnaz
4	-0.533165	-0.620436	1.1536	Gnb1
5	1.12575	-0.785405	-0.340342	Gnb2
3	0.647935	0.503762	-1.1517	Gnb4
3	0.654591	0.496496	-1.15109	Gnb5
6	0.548534	0.605694	-1.15423	Gng10
3	0.760369	0.372397	-1.13277	Gng12
3	0.699953	0.445354	-1.14531	Gng13
7	0.439533	0.704954	-1.14449	Gng2
6	0.552166	0.602174	-1.15434	Gng3
3	0.756611	0.377112	-1.13372	Gng4
3	0.830028	0.280176	-1.1102	Gng5
3	0.703968	0.440683	-1.14465	Gngt1
4	-0.256242	-0.846946	1.10319	Gnl1
7	-0.0512316	1.02463	-0.973399	Gnpda1
1	-0.616893	-0.536883	1.15378	Gnpda2
6	0.458026	0.688952	-1.14698	Gns
1	-0.622482	-0.53101	1.15349	Golga1
4	-0.570913	-0.583764	1.15468	Golga3
4	-0.562266	-0.592305	1.15457	Golga4
5	0.867129	-1.09392	0.226788	Golga5
6	0.550855	0.603447	-1.1543	Golga7
7	0.065255	0.965774	-1.03103	Golga7b
6	0.544478	0.609611	-1.15409	Golim4
8	0.882498	0.203653	-1.08615	Golph3l
6	0.536671	0.617096	-1.15377	Gon7
3	0.724605	0.416293	-1.1409	Gopc
3	0.650471	0.501001	-1.15147	Gorasp1
1	-0.902116	-0.173153	1.07527	Gorasp2
2	-1.01223	0.987309	0.0249163	Gosr2
6	0.498299	0.652944	-1.15124	Got1
7	-0.389215	1.13609	-0.746872	Got2
8	0.890888	0.190747	-1.08163	Gpatch8
6	0.487709	0.66257	-1.15028	Gpc1
7	0.158486	0.911293	-1.06978	Gpc3
6	0.56993	0.584739	-1.15467	Gpc4
1	-0.62038	-0.533224	1.1536	Gpc5
1	-0.816799	-0.298446	1.11524	Gpc6
6	0.588273	0.566359	-1.15463	Gpcpd1
1	-0.698498	-0.447039	1.14554	Gpd1
7	0.0679095	0.964314	-1.03222	Gpd1l
1	-0.751709	-0.383224	1.13493	Gpd2
6	0.581627	0.573063	-1.15469	Gphn
2	-0.858887	1.09783	-0.238939	Gpi1
6	0.538389	0.615454	-1.15384	Gpm6a
6	0.522296	0.630707	-1.153	Gpm6b
3	0.695376	0.450648	-1.14602	Gpr158
3	0.642851	0.509271	-1.15212	Gpr162
3	0.629549	0.523528	-1.15308	Gpr37
6	0.588625	0.566002	-1.15463	Gpr37l1
8	1.13457	-0.381368	-0.753201	Gprasp1
3	0.640235	0.512093	-1.15233	Gprc5b
8	0.979388	0.0400231	-1.01941	Gprin1
6	0.513975	0.638486	-1.15246	Gprin3
4	-0.439584	-0.70491	1.14449	Gpt
2	-1.15372	0.535656	0.618064	Gpt2
6	0.55804	0.596448	-1.15449	Gpx1
3	0.622166	0.531343	-1.15351	Gpx4
7	0.426273	0.716228	-1.1425	Grb14
6	0.555683	0.59875	-1.15443	Grb2
2	-0.760748	1.13267	-0.371921	Grcc10
3	0.654644	0.496438	-1.15108	Grhpr
6	0.553315	0.601057	-1.15437	Gria1
7	0.404402	0.734466	-1.13887	Gria3
5	0.812484	-1.11681	0.304323	Gria4
4	-0.587314	-0.567329	1.15464	Grid1
6	0.563826	0.59077	-1.1546	Grid2
8	1.14681	-0.456694	-0.690115	Grik3
6	0.556557	0.597897	-1.15445	Grin1
6	0.542484	0.611528	-1.15401	Grin2a
1	-0.619608	-0.534035	1.15364	Grin2b
6	0.486089	0.664032	-1.15012	Grip1
4	-0.516855	-0.635802	1.15266	Gripap1
1	-0.785251	-0.340543	1.12579	Grk2
7	0.415521	0.725249	-1.14077	Grk3
7	0.190018	0.891358	-1.08138	Grm1
8	0.847775	0.255051	-1.10283	Grm2
3	0.676672	0.471964	-1.14864	Grm3
6	0.591557	0.563026	-1.15458	Grm5
6	0.51528	0.63727	-1.15255	Grm7
7	0.417186	0.723859	-1.14105	Grm8
3	0.618182	0.535532	-1.15371	Grn
4	-0.610547	-0.543505	1.15405	Grpel1
6	0.499921	0.65146	-1.15138	Grsf1
2	-1.10177	0.251585	0.850183	Grwd1
5	0.627967	-1.15318	0.525209	Gsdme
3	0.61713	0.536635	-1.15376	Gsk3a
6	0.470848	0.677662	-1.14851	Gsk3b
6	0.597643	0.556817	-1.15446	Gsn
3	0.630333	0.522694	-1.15303	Gspt1
7	-0.278504	1.10973	-0.831226	Gspt2
6	0.502704	0.648907	-1.15161	Gsr
4	-0.411068	-0.728954	1.14002	Gss
6	0.456302	0.690457	-1.14676	Gsta4
6	0.562181	0.592388	-1.15457	Gstk1
6	0.600468	0.55392	-1.15439	Gstm1
7	-0.61096	1.15404	-0.543075	Gstm2
8	1.15409	-0.609487	-0.544606	Gstm5
4	-0.550411	-0.603877	1.15429	Gstm7
3	0.674834	0.474032	-1.14887	Gsto1
8	1.01758	-0.0361356	-0.981442	Gstp1
6	0.498335	0.652911	-1.15125	Gstt1
3	0.660142	0.490391	-1.15053	Gstt3
3	0.650171	0.501328	-1.1515	Gstz1
3	0.684833	0.462725	-1.14756	Gtf2f1
1	-0.77525	-0.353482	1.12873	Gtf2f2
5	1.04161	-0.952413	-0.0891988	Gtf3c1
7	0.114167	0.938017	-1.05218	Gtf3c5
6	0.600284	0.554109	-1.15439	Gtpbp1
4	-0.101926	-0.945133	1.04706	Gtpbp4
6	0.524967	0.628194	-1.15316	Gucy1a1
6	0.586759	0.56789	-1.15465	Gucy1b1
3	0.715264	0.427414	-1.14268	Guk1
4	-0.575442	-0.579256	1.1547	Gyg
3	0.631981	0.520939	-1.15292	Gys1
3	0.823284	0.289538	-1.11282	H1f0
8	0.913464	0.154977	-1.06844	H1f1
3	0.822193	0.291042	-1.11324	H1f2
8	0.841213	0.264427	-1.10564	H1f4
3	0.638766	0.513674	-1.15244	H1f5
2	-0.992675	1.00717	-0.0144916	H2-D1
8	1.15121	-0.497898	-0.653311	H2ac21
4	-0.267409	-0.839111	1.10652	H2ax
3	0.678998	0.469341	-1.14834	H2az1
6	0.581859	0.57283	-1.15469	H2bc21
4	-0.507084	-0.644873	1.15196	Habp4
7	0.440989	0.703706	-1.14469	Hacd3
6	0.596495	0.557992	-1.15449	Hace1
8	1.14784	-0.46509	-0.682752	Hacl1
6	0.570701	0.583974	-1.15468	Hadh
1	-0.747012	-0.389043	1.13605	Hadha
6	0.566034	0.588593	-1.15463	Hadhb
3	0.625755	0.527553	-1.15331	Hagh
6	0.473369	0.675423	-1.14879	Haghl
7	0.338141	0.787091	-1.12523	Hap1
4	0.0266596	-1.01306	0.986404	Hapln1
8	0.933399	0.122007	-1.05541	Hapln2
6	0.530098	0.623347	-1.15344	Hapln3
6	0.57987	0.574827	-1.1547	Hapln4
4	0.0726847	-1.03436	0.961675	Hars
5	1.12276	-0.794948	-0.327814	Hars2
3	0.700814	0.444354	-1.14517	Hax1
2	-1.15466	0.568991	0.585669	Hbb-b2
4	-0.398743	-0.739113	1.13786	Hbs1l
3	0.616004	0.537814	-1.15382	Hccs
1	-0.622764	-0.530713	1.15348	Hcfc1
3	0.655713	0.495266	-1.15098	Hcn1
3	0.790927	0.333114	-1.12404	Hcn2
5	0.982216	-1.01688	0.0346664	Hdac1
8	1.08218	-0.192288	-0.889893	Hdac11
4	-0.602064	-0.552278	1.15434	Hdac2
3	0.639068	0.513349	-1.15242	Hdac4
6	0.564639	0.589969	-1.15461	Hdac6
6	0.597843	0.556612	-1.15446	Hddc2
7	0.256637	0.84667	-1.10331	Hddc3
3	0.605554	0.548679	-1.15423	Hdgf
7	-0.0224076	1.01102	-0.988608	Hdhd3
1	-0.883781	-0.201693	1.08547	Hdhd5
6	0.509319	0.642807	-1.15213	Hdlbp
6	0.558629	0.595871	-1.1545	Heatr5b
7	0.162364	0.908883	-1.07125	Hebp1
4	-0.568649	-0.586008	1.15466	Hectd3
4	-0.579135	-0.575564	1.1547	Hecw1
3	0.676937	0.471666	-1.1486	Hecw2
8	0.968952	0.0594449	-1.0284	Hepacam
4	-0.567844	-0.586804	1.15465	Herc2
7	0.399423	0.738556	-1.13798	Herc4
2	-1.13255	0.76122	0.371327	Hexa
6	0.535296	0.618407	-1.1537	Hexb
7	0.261929	0.842968	-1.1049	Hexim1
1	-0.852102	-0.248814	1.10092	Hgh1
3	0.660519	0.489975	-1.15049	Hgs
6	0.452153	0.694069	-1.14622	Hibadh
1	-0.685276	-0.462221	1.1475	Hibch
6	0.478823	0.670559	-1.14938	Hid1
7	0.284715	0.826768	-1.11148	Hint1
6	0.558414	0.596082	-1.1545	Hint2
6	0.52423	0.628888	-1.15312	Hint3
6	0.461305	0.68608	-1.14738	Hip1
4	-0.327779	-0.794975	1.12275	Hip1r
3	0.726667	0.413819	-1.14049	Hirip3
2	-1.12671	0.344497	0.78221	Hk1
3	0.729664	0.410211	-1.13988	Hmgb1
1	-0.695764	-0.4502	1.14596	Hmgb2
3	0.677223	0.471344	-1.14857	Hmgb3
3	0.833221	0.275709	-1.10893	Hmgcl
7	0.333932	0.790305	-1.12424	Hmgcs1
7	0.392827	0.743941	-1.13677	Hmgcs2
3	0.6401	0.512239	-1.15234	Hmgn2
5	0.25217	-1.10195	0.849778	Hmgn3
8	1.12695	-0.345569	-0.781383	Hmgn5
6	0.59676	0.55772	-1.15448	Hmox2
3	0.670203	0.479221	-1.14942	Hnmt
3	0.647906	0.503793	-1.1517	Hnrnpa0
4	-0.549551	-0.60471	1.15426	Hnrnpa2b1
5	0.433798	-1.14365	0.709851	Hnrnpa3
4	-0.489536	-0.660917	1.15045	Hnrnpab
3	0.77843	0.349388	-1.12782	Hnrnpd
7	0.230929	0.864333	-1.09526	Hnrnph1
5	0.393911	-1.13697	0.743058	Hnrnph2
6	0.472618	0.676091	-1.14871	Hnrnpl
3	0.815073	0.300801	-1.11587	Hnrnpll
3	0.776645	0.351688	-1.12833	Hnrnpm
3	0.719802	0.422029	-1.14183	Hnrnpu
6	0.546006	0.608137	-1.15414	Hnrnpul1
6	0.600104	0.554294	-1.1544	Hnrnpul2
3	0.643992	0.508038	-1.15203	Homer1
3	0.730843	0.408789	-1.13963	Homer2
1	-0.677523	-0.471005	1.14853	Hook1
6	0.48082	0.66877	-1.14959	Hook3
4	-0.447451	-0.698142	1.14559	Hopx
4	-0.522851	-0.630185	1.15304	Hp
7	0.427182	0.715461	-1.14264	Hpca
6	0.487373	0.662873	-1.15025	Hpcal1
2	-1.11225	0.824787	0.287459	Hpcal4
1	-0.643408	-0.508669	1.15208	Hprt
4	-0.457045	-0.689809	1.14685	Hpx
6	0.579384	0.575314	-1.1547	Hras
6	0.540914	0.613036	-1.15395	Hs1bp3
1	-0.721277	-0.420271	1.14155	Hsbp1
7	-0.105833	1.04871	-0.942874	Hscb
3	0.632283	0.520616	-1.1529	Hsd17b11
6	0.559622	0.594899	-1.15452	Hsd17b12
3	0.64745	0.504289	-1.15174	Hsd17b4
8	0.903515	0.170935	-1.07445	Hsd17b7
6	0.487702	0.662576	-1.15028	Hsdl1
7	-0.183433	1.07902	-0.895585	Hsdl2
7	0.234425	0.861963	-1.09639	Hsp90aa1
1	-0.857998	-0.240239	1.09824	Hsp90ab1
1	-0.741073	-0.396345	1.13742	Hsp90b1
2	-1.14993	0.66575	0.484182	Hspa12a
2	-0.788689	1.12474	-0.33605	Hspa12b
7	-0.299468	1.11552	-0.81605	Hspa13
7	0.251893	0.84997	-1.10186	Hspa1a
1	-0.710947	-0.432508	1.14346	Hspa1b
7	0.385594	0.749799	-1.13539	Hspa1l
7	0.446633	0.698849	-1.14548	Hspa2
7	0.360172	0.770023	-1.1302	Hspa4l
7	0.394287	0.742752	-1.13704	Hspa5
6	0.601737	0.552615	-1.15435	Hspa8
6	0.513615	0.638821	-1.15244	Hspa9
7	0.234879	0.861654	-1.09653	Hspb1
7	0.275562	0.833326	-1.10889	Hspbp1
3	0.666776	0.483042	-1.14982	Hspe1
6	0.499866	0.651511	-1.15138	Hspg2
7	-0.134495	1.06044	-0.925946	Hsph1
6	0.494345	0.656552	-1.1509	Htr1a
3	0.699719	0.445624	-1.14534	Htra1
4	-0.509418	-0.642715	1.15213	Htra2
6	0.602695	0.551629	-1.15432	Huwe1
2	-1.10789	0.272114	0.835779	Hyou1
1	-0.64915	-0.50244	1.15159	Hypk
2	-1.11933	0.314057	0.805274	Iah1
6	0.508954	0.643144	-1.1521	Iars
7	0.381336	0.753227	-1.13456	Iars2
6	0.573358	0.581333	-1.15469	Iba57
6	0.544652	0.609443	-1.15409	Icam5
2	-1.15461	0.589532	0.565082	Idh1
3	0.605199	0.549046	-1.15425	Idh2
2	-0.73241	1.1393	-0.406894	Idh3a
6	0.474037	0.67483	-1.14887	Idh3g
6	0.499712	0.651652	-1.15136	Ids
7	0.296012	0.818577	-1.11459	Ier3ip1
7	-0.493819	1.15085	-0.65703	Ifit3
5	0.901377	-1.0757	0.174323	Ift140
1	-0.927173	-0.132453	1.05963	Ift22
3	0.629072	0.524035	-1.15311	Ift57
7	0.350696	0.777416	-1.12811	Ift74
8	0.980281	0.038335	-1.01862	Igbp1
8	0.881373	0.205368	-1.08674	Igf1r
8	1.01398	-0.0285627	-0.985413	Igf2r
6	0.580025	0.574671	-1.1547	Igfbp4
3	0.658107	0.492634	-1.15074	Iglon5
8	1.08089	-0.188645	-0.892242	Igsf21
4	-0.443626	-0.70144	1.14507	Igsf3
3	0.769307	0.361085	-1.13039	Igsf8
5	1.13887	-0.734443	-0.404429	Ik
2	-1.15265	0.635943	0.516704	Ikbkb
7	0.421447	0.720291	-1.14174	Ikbkg
6	0.505328	0.646493	-1.15182	Ildr2
5	0.821981	-1.11332	0.291335	Ilf2
3	0.638128	0.51436	-1.15249	Ilk
6	0.579483	0.575215	-1.1547	Ilkap
3	0.647797	0.503911	-1.15171	Ilvbl
6	0.504541	0.647218	-1.15176	Impact
1	-0.711097	-0.432332	1.14343	Impdh2
4	-0.0663017	-0.965199	1.0315	Ina
4	0.128019	-1.05784	0.929825	Inf2
4	-0.600171	-0.554225	1.1544	Inpp1
6	0.570752	0.583923	-1.15468	Inpp4a
3	0.80446	0.315149	-1.11961	Inpp4b
4	0.0416396	-1.02017	0.97853	Inpp5b
3	0.695329	0.450701	-1.14603	Inpp5f
6	0.573839	0.580854	-1.15469	Inpp5j
6	0.484973	0.665038	-1.15001	Inpp5k
4	-0.0246857	-0.987429	1.01211	Insr
3	0.621298	0.532258	-1.15356	Ints3
3	0.701095	0.444027	-1.14512	Ip6k1
6	0.49834	0.652907	-1.15125	Ipo4
6	0.554911	0.599502	-1.15441	Ipo5
1	-0.625001	-0.528351	1.15335	Ipo7
2	-1.05453	0.119858	0.934669	Iqcb1
1	-0.633344	-0.519484	1.15283	Iqgap1
7	0.3212	0.799932	-1.12113	Iqgap2
3	0.66979	0.479682	-1.14947	Iqsec2
6	0.545546	0.608581	-1.15413	Iqsec3
6	0.488433	0.661915	-1.15035	Irf2bp1
6	0.587474	0.567167	-1.15464	Irf2bp2
8	1.15194	-0.506853	-0.645086	Irf2bpl
7	-0.281811	1.11067	-0.828856	Irgm1
1	-0.803343	-0.316646	1.11999	Irgq
4	-0.143327	-0.920603	1.06393	Irs1
3	0.837872	0.269161	-1.10703	Irs2
4	-0.371458	-0.761116	1.13257	Isca1
3	0.631892	0.521034	-1.15293	Isca2
6	0.593695	0.56085	-1.15454	Iscu
4	-0.358446	-0.771376	1.12982	Islr2
1	-0.633529	-0.519286	1.15282	Isoc1
1	-0.661806	-0.488554	1.15036	Isoc2a
6	0.531024	0.622469	-1.15349	Ist1
3	0.68965	0.457227	-1.14688	Isyna1
5	1.13867	-0.73539	-0.403279	Itch
7	-0.643037	1.15211	-0.509071	Itfg1
4	-0.517325	-0.635363	1.15269	Itga6
3	0.657312	0.493509	-1.15082	Itgav
7	0.27735	0.83205	-1.1094	Itgb1
3	0.633967	0.518818	-1.15279	Itgb2
7	0.375335	0.758029	-1.13336	Itih1
3	0.610296	0.543765	-1.15406	Itih3
3	0.725866	0.414781	-1.14065	Itm2b
7	0.00483088	0.997576	-1.00241	Itm2c
3	0.694564	0.451583	-1.14615	Itpa
3	0.715211	0.427477	-1.14269	Itpk1
6	0.533733	0.619896	-1.15363	Itpka
4	-0.519724	-0.633119	1.15284	Itsn1
3	0.636249	0.516376	-1.15262	Ivd
6	0.591628	0.562954	-1.15458	Jagn1
4	-0.411909	-0.728255	1.14016	Jakmip1
8	1.14958	-0.480734	-0.668847	Jakmip3
3	0.818642	0.295922	-1.11456	Jam3
6	0.547417	0.606775	-1.15419	Jcad
6	0.561354	0.5932	-1.15455	Jmy
8	0.858541	0.239444	-1.09799	Jph1
5	1.14799	-0.681621	-0.466372	Jph3
7	0.345762	0.781235	-1.127	Jph4
6	0.52717	0.626116	-1.15329	Jpt1
3	0.657022	0.493829	-1.15085	Jup
4	0.117589	-1.0536	0.936007	Kank4
6	0.567616	0.58703	-1.15465	Kars
4	-0.580821	-0.573872	1.15469	Katnal1
3	0.765917	0.365392	-1.13131	Katnb1
5	0.639068	-1.15242	0.513349	Kbtbd11
2	-1.04061	0.0868988	0.953715	Kcmf1
3	0.711304	0.432088	-1.14339	Kcna1
3	0.704361	0.440225	-1.14459	Kcna2
6	0.596893	0.557585	-1.15448	Kcna4
7	0.343818	0.782734	-1.12655	Kcna6
3	0.663106	0.487116	-1.15022	Kcnab1
6	0.503424	0.648245	-1.15167	Kcnab2
3	0.720351	0.421374	-1.14173	Kcnb1
5	0.833676	-1.10875	0.275071	Kcnb2
8	1.1547	-0.57735	-0.57735	Kcnc2
6	0.520056	0.632808	-1.15286	Kcnc3
3	0.622067	0.531447	-1.15351	Kcnc4
3	0.63349	0.519328	-1.15282	Kcnd2
3	0.612606	0.541362	-1.15397	Kcnd3
3	0.762056	0.370273	-1.13233	Kcnip3
7	0.162307	0.908918	-1.07123	Kcnip4
6	0.590081	0.564525	-1.15461	Kcnj10
6	0.458934	0.688158	-1.14709	Kcnj11
6	0.546663	0.607503	-1.15417	Kcnj3
7	0.314988	0.80458	-1.11957	Kcnj6
6	0.503871	0.647834	-1.15171	Kcnk1
3	0.632621	0.520256	-1.15288	Kcnn2
8	0.861433	0.235204	-1.09664	Kctd10
6	0.596825	0.557654	-1.15448	Kctd12
3	0.661109	0.489325	-1.15043	Kctd16
4	-0.565128	-0.589487	1.15461	Kctd4
3	0.657968	0.492788	-1.15076	Kctd8
7	0.250888	0.850666	-1.10155	Kdm1a
8	1.15353	-0.621841	-0.531686	Keap1
3	0.727881	0.412359	-1.14024	Khdrbs1
4	-0.520799	-0.632112	1.15291	Khdrbs2
7	0.43501	0.708818	-1.14383	Khdrbs3
3	0.631143	0.521832	-1.15297	Khsrp
5	0.751823	-1.13491	0.383082	Kif1b
7	0.441181	0.703541	-1.14472	Kif1c
6	0.472116	0.676537	-1.14865	Kif21a
2	-1.1542	0.547757	0.606446	Kif21b
7	0.395834	0.741491	-1.13732	Kif3a
3	0.618385	0.535319	-1.1537	Kif3b
8	0.903948	0.170246	-1.07419	Kif3c
7	0.144963	0.919607	-1.06457	Kif4
6	0.539315	0.614568	-1.15388	Kif5a
6	0.571815	0.582868	-1.15468	Kif5b
7	0.408936	0.730721	-1.13966	Kif5c
7	0.0899731	0.951973	-1.04195	Kirrel3
3	0.606156	0.548058	-1.15421	Kit
6	0.508281	0.643767	-1.15205	Klc4
4	-0.477921	-0.671365	1.14929	Klhdc7a
3	0.768767	0.361773	-1.13054	Klhl26
6	0.503616	0.648068	-1.15168	Kndc1
3	0.763002	0.36908	-1.13208	Kpna1
1	-0.682954	-0.464861	1.14781	Kpna3
1	-0.742237	-0.394919	1.13716	Kpna4
8	0.905551	0.167695	-1.07325	Kpna6
6	0.522037	0.630951	-1.15299	Kpnb1
5	1.06153	-0.924297	-0.137232	Krt1
4	-0.364442	-0.766666	1.13111	Krt15
6	0.478779	0.670598	-1.14938	Krt18
5	0.418498	-1.14126	0.722762	Krt2
8	0.893176	0.187193	-1.08037	Krt27
5	0.310474	-1.11841	0.807937	Krt42
8	1.14856	-0.471296	-0.677265	Krt5
[truncated: 2,517 more rows]

## Sheet: 1B
Supplemetary Table 1B. Pathway enrichment (KEGG) of protiens in each cluster.
Method		Pathway enrichment analysis was performed to identify enriched pathways of proteins in each cluster by the clusterProfiler R package.
Description		ID: represented the unique identifier for the KEGG pathway. Description: described the specific KEGG pathway name. GeneRatio: represented the ratio of input genes, which encode the proteins detected in this study, with the target annotation to all input genes.. BgRatio: indicated the ratio of background genes with the target annotation to all background genes. p.adjust: referred to the p-value th…
Cluster	ID	Description	GeneRatio	BgRatio	P value	p.adjust	Q value	Genes	Count
1	mmu05020	Prion disease	24/224	268/9476	1.79735e-08	4.92475e-06	4.31365e-06	COX2/Cav1/Grin2b/Hspa1b/Mapk1/Mcu/ND4/Ndufa10/Ndufa5/Ndufs5/Psma2/Psmb1/Psmc2/Psmc4/Psmd1/Psmd12/Psmd2/Sdhc/Tuba8/Tubb2a/Tubb4a/Tubb4b/Tubb5/Uqcrfs1	24
1	mmu05016	Huntington disease	24/224	303/9476	1.87001e-07	2.56191e-05	2.24401e-05	Actr10/Ap2s1/COX2/Cltc/Grin2b/ND4/Ndufa10/Ndufa5/Ndufs5/Plcb3/Psma2/Psmb1/Psmc2/Psmc4/Psmd1/Psmd12/Psmd2/Sdhc/Tuba8/Tubb2a/Tubb4a/Tubb4b/Tubb5/Uqcrfs1	24
1	mmu05010	Alzheimer disease	26/224	384/9476	1.19326e-06	8.25072e-05	7.22691e-05	COX2/Calml3/Gapdh/Grin2b/Lpl/Mapk1/Mcu/ND4/Ndufa10/Ndufa5/Ndufs5/Plcb3/Psma2/Psmb1/Psmc2/Psmc4/Psmd1/Psmd12/Psmd2/Sdhc/Tuba8/Tubb2a/Tubb4a/Tubb4b/Tubb5/Uqcrfs1	26
1	mmu05012	Parkinson disease	21/224	266/9476	1.20449e-06	8.25072e-05	7.22691e-05	COX2/Calml3/Mcu/ND4/Ndufa10/Ndufa5/Ndufs5/Psma2/Psmb1/Psmc2/Psmc4/Psmd1/Psmd12/Psmd2/Sdhc/Tuba8/Tubb2a/Tubb4a/Tubb4b/Tubb5/Uqcrfs1	21
1	mmu05132	Salmonella infection	20/224	251/9476	1.89585e-06	9.2236e-05	8.07906e-05	Actr10/Arl8b/Brk1/Exoc4/Gapdh/Hsp90ab1/Hsp90b1/Kpna3/Kpna4/Mapk1/Podxl/Rab5a/Tuba8/Tubb2a/Tubb4a/Tubb4b/Tubb5/Vps33a/Vps39/Vps41	20
1	mmu05014	Amyotrophic lateral sclerosis	25/224	370/9476	2.01977e-06	9.2236e-05	8.07906e-05	Actr10/COX2/Grin2b/Mcu/ND4/Ndufa10/Ndufa5/Ndufs5/Nup107/Nup210/Psma2/Psmb1/Psmc2/Psmc4/Psmd1/Psmd12/Psmd2/Rab5a/Sdhc/Tuba8/Tubb2a/Tubb4a/Tubb4b/Tubb5/Uqcrfs1	25
1	mmu04141	Protein processing in endoplasmic reticulum	15/224	171/9476	1.22083e-05	0.00041856	0.000366622	Cul1/Dnaja1/Dnajb11/Hsp90ab1/Hsp90b1/Hspa1b/Pdia6/Rad23b/Rpn1/Rpn2/Sec24a/Sec31a/Txndc5/Ube2d3/Ubxn4	15
1	mmu03050	Proteasome	8/224	47/9476	1.22207e-05	0.00041856	0.000366622	Psma2/Psmb1/Psmc2/Psmc4/Psmd1/Psmd12/Psmd2/Psme3	8
1	mmu01200	Carbon metabolism	12/224	120/9476	2.52042e-05	0.000767327	0.000672112	Acat2/Acss1/Aldoa/Eno2/Gapdh/Hibch/Pfkp/Pgam1/Prps1/Rpe/Sdhc/Shmt1	12
1	mmu05022	Pathways of neurodegeneration - multiple diseases	26/224	473/9476	4.9529e-05	0.00135709	0.0011887	Actr10/COX2/Calml3/Grin2b/Mapk1/Mcu/ND4/Ndufa10/Ndufa5/Ndufs5/Plcb3/Psma2/Psmb1/Psmc2/Psmc4/Psmd1/Psmd12/Psmd2/Rab5a/Sdhc/Tuba8/Tubb2a/Tubb4a/Tubb4b/Tubb5/Uqcrfs1	26
1	mmu00190	Oxidative phosphorylation	12/224	136/9476	8.69725e-05	0.00216641	0.00189758	Atp6v1b2/Atp6v1d/Atp6v1e1/Atp6v1f/COX2/ND4/Ndufa10/Ndufa5/Ndufs5/Ppa2/Sdhc/Uqcrfs1	12
1	mmu00010	Glycolysis / Gluconeogenesis	8/224	67/9476	0.000168903	0.00385661	0.00337805	Acss1/Aldoa/Eno2/Galm/Gapdh/Ldhc/Pfkp/Pgam1	8
1	mmu04144	Endocytosis	17/224	268/9476	0.000202964	0.00427786	0.00374703	Ap2s1/Arf3/Arf4/Arf5/Arfgap3/Cav1/Cltc/Ehd1/Eps15/Grk2/Hspa1b/Mvb12b/Nedd4/Rab5a/Snx12/Vps25/Vps4b	17
1	mmu03013	Nucleocytoplasmic transport	10/224	117/9476	0.000436871	0.00855018	0.00748921	Ipo7/Kpna3/Kpna4/Nup107/Nup210/Sap18/Tnpo2/Ube2i/Xpo1/Xpo7	10
1	mmu01230	Biosynthesis of amino acids	8/224	78/9476	0.000486062	0.00887874	0.007777	Aldoa/Eno2/Gapdh/Pfkp/Pgam1/Prps1/Rpe/Shmt1	8
1	mmu04145	Phagosome	12/224	179/9476	0.00109072	0.0186785	0.0163608	Atp6v1b2/Atp6v1d/Atp6v1e1/Atp6v1f/Ctss/Rab5a/Sec22b/Tuba8/Tubb2a/Tubb4a/Tubb4b/Tubb5	12
1	mmu05017	Spinocerebellar ataxia	10/224	141/9476	0.00185026	0.0298219	0.0261214	Grin2b/Mcu/Plcb3/Psma2/Psmb1/Psmc2/Psmc4/Psmd1/Psmd12/Psmd2	10
1	mmu04721	Synaptic vesicle cycle	7/224	77/9476	0.00221883	0.0323009	0.0282928	Ap2s1/Atp6v1b2/Atp6v1d/Atp6v1e1/Atp6v1f/Cltc/Rab3a	7
1	mmu04114	Oocyte meiosis	9/224	121/9476	0.00223984	0.0323009	0.0282928	Calml3/Cul1/Mapk1/Ppp1ca/Ppp2cb/Ppp2r5e/Ywhae/Ywhah/Ywhaz	9
1	mmu04966	Collecting duct acid secretion	4/224	27/9476	0.00347947	0.0474584	0.0415694	Atp6v1b2/Atp6v1d/Atp6v1e1/Atp6v1f	4
1	mmu01232	Nucleotide metabolism	7/224	84/9476	0.00363732	0.0474584	0.0415694	Adss/Ak5/Gda/Hprt/Impdh2/Nt5c/Nudt16	7
1	mmu04540	Gap junction	7/224	86/9476	0.00414741	0.0516541	0.0452445	Mapk1/Plcb3/Tuba8/Tubb2a/Tubb4a/Tubb4b/Tubb5	7
1	mmu00230	Purine metabolism	9/224	134/9476	0.00444561	0.0529608	0.046389	Adss/Ak5/Gda/Hprt/Impdh2/Nt5c/Nudt16/Pde8a/Prps1	9
1	mmu00640	Propanoate metabolism	4/224	31/9476	0.00579536	0.0661636	0.0579536	Acss1/Hadha/Hibch/Ldhc	4
1	mmu04130	SNARE interactions in vesicular transport	4/224	33/9476	0.007265	0.0796244	0.069744	Sec22b/Stx16/Vamp4/Vamp7	4
1	mmu00030	Pentose phosphate pathway	4/224	34/9476	0.00808401	0.085193	0.0746216	Aldoa/Pfkp/Prps1/Rpe	4
1	mmu04723	Retrograde endocannabinoid signaling	9/224	149/9476	0.0087798	0.0890987	0.0780427	Faah/Gabrb3/Gabrg2/Mapk1/ND4/Ndufa10/Ndufa5/Ndufs5/Plcb3	9
1	mmu03010	Ribosome	10/224	178/9476	0.00959796	0.0935245	0.0819193	Mrpl10/Mrpl18/Mrpl9/Mrps9/Rpl22/Rpl3/Rplp1/Rps10/Rps3a1/Rps7	10
1	mmu00051	Fructose and mannose metabolism	4/224	36/9476	0.00989858	0.0935245	0.0819193	Aldoa/Gfus/Mpi/Pfkp	4
1	mmu05415	Diabetic cardiomyopathy	11/224	212/9476	0.0118721	0.108432	0.0949771	COX2/Gapdh/ND4/Ndufa10/Ndufa5/Ndufs5/Pdk2/Plcb3/Ppp1ca/Sdhc/Uqcrfs1	11
1	mmu01212	Fatty acid metabolism	5/224	62/9476	0.0153256	0.135459	0.11865	Acadm/Acat2/Acsl1/Hadha/Tecr	5
1	mmu04140	Autophagy - animal	9/224	166/9476	0.0169282	0.144948	0.126962	Ctsb/Gorasp2/Mapk1/Ppp2cb/Rragb/Vmp1/Vps33a/Vps39/Vps41	9
1	mmu04720	Long-term potentiation	5/224	67/9476	0.0208182	0.172854	0.151405	Calml3/Grin2b/Mapk1/Plcb3/Ppp1ca	5
1	mmu00650	Butanoate metabolism	3/224	27/9476	0.0251039	0.202308	0.177204	Acat2/Aldh5a1/Hadha	3
1	mmu04071	Sphingolipid signaling pathway	7/224	126/9476	0.029703	0.232532	0.203678	Asah1/Cers1/Mapk1/Plcb3/Ppp2cb/Ppp2r5e/Rac3	7
1	mmu04261	Adrenergic signaling in cardiomyocytes	8/224	156/9476	0.0316342	0.236734	0.207359	Atp1a3/Calml3/Mapk1/Plcb3/Ppp1ca/Ppp2cb/Ppp2r5e/Rapgef4	8
1	mmu00520	Amino sugar and nucleotide sugar metabolism	4/224	51/9476	0.0319678	0.236734	0.207359	Cyb5r1/Gfus/Gnpda2/Mpi	4
1	mmu00071	Fatty acid degradation	4/224	52/9476	0.034012	0.238956	0.209305	Acadm/Acat2/Acsl1/Hadha	4
1	mmu00380	Tryptophan metabolism	4/224	52/9476	0.034012	0.238956	0.209305	Acat2/Hadha/Kyat1/Tph2	4
1	mmu03015	mRNA surveillance pathway	6/224	103/9476	0.0350467	0.24007	0.21028	Cpsf6/Nudt21/Ppp1ca/Ppp2cb/Ppp2r5e/Sap18	6
1	mmu04148	Efferocytosis	8/224	161/9476	0.0371091	0.247997	0.217224	Mapk1/Ptk2/Rab5a/Uqcrfs1/Vps33a/Vps39/Vps41/Vps8	8
1	mmu00410	beta-Alanine metabolism	3/224	32/9476	0.0390788	0.249014	0.218114	Cndp2/Hadha/Hibch	3
1	mmu00630	Glyoxylate and dicarboxylate metabolism	3/224	32/9476	0.0390788	0.249014	0.218114	Acat2/Acss1/Shmt1	3
1	mmu00270	Cysteine and methionine metabolism	4/224	55/9476	0.0405925	0.252781	0.221414	Apip/Kyat1/Ldhc/Srm	4
1	mmu00280	Valine, leucine and isoleucine degradation	4/224	57/9476	0.0453535	0.276152	0.241885	Acadm/Acat2/Hadha/Hibch	4
1	mmu04714	Thermogenesis	10/224	232/9476	0.0486224	0.289621	0.253682	Acsl1/Actl6b/COX2/ND4/Ndufa10/Ndufa5/Ndufaf3/Ndufs5/Sdhc/Uqcrfs1	10
1	mmu04066	HIF-1 signaling pathway	6/224	113/9476	0.0511834	0.298388	0.261362	Aldoa/Eno2/Gapdh/Ldhc/Mapk1/Pfkp	6
1	mmu04612	Antigen processing and presentation	5/224	87/9476	0.0548373	0.311858	0.273161	Ctsb/Ctss/Hsp90ab1/Hspa1b/Psme3	5
1	mmu04961	Endocrine and other factor-regulated calcium reabsorption	4/224	61/9476	0.0557703	0.311858	0.273161	Ap2s1/Atp1a3/Cltc/Plcb3	4
1	mmu00450	Selenocompound metabolism	2/224	17/9476	0.0599401	0.322031	0.282071	Kyat1/Txnrd2	2
1	mmu04980	Cobalamin transport and metabolism	2/224	17/9476	0.0599401	0.322031	0.282071	Hcfc1/Mmaa	2
1	mmu04015	Rap1 signaling pathway	9/224	214/9476	0.0673675	0.342473	0.299977	Calml3/Dock4/Grin2b/Magi1/Mapk1/Plcb3/Rac3/Rapgef4/Sipa1l1	9
1	mmu00260	Glycine, serine and threonine metabolism	3/224	40/9476	0.0679624	0.342473	0.299977	Pgam1/Sardh/Shmt1	3
1	mmu05033	Nicotine addiction	3/224	40/9476	0.0679624	0.342473	0.299977	Gabrb3/Gabrg2/Grin2b	3
1	mmu01240	Biosynthesis of cofactors	7/224	152/9476	0.0687446	0.342473	0.299977	Adss/Ak5/Lias/Mpi/Ppcs/Shmt1/Umps	7
1	mmu00970	Aminoacyl-tRNA biosynthesis	4/224	66/9476	0.0704453	0.344679	0.301908	Farsa/Farsb/Lars/Vars	4
1	mmu04150	mTOR signaling pathway	7/224	157/9476	0.0786802	0.378217	0.331285	Atp6v1b2/Atp6v1d/Atp6v1e1/Atp6v1f/Mapk1/Rragb/Tbc1d7	7
1	mmu05230	Central carbon metabolism in cancer	4/224	69/9476	0.0801091	0.378446	0.331486	Ldhc/Mapk1/Pfkp/Pgam1	4
1	mmu05208	Chemical carcinogenesis - reactive oxygen species	9/224	224/9476	0.0840938	0.388951	0.340687	COX2/Mapk1/ND4/Ndufa10/Ndufa5/Ndufs5/Ptk2/Sdhc/Uqcrfs1	9
1	mmu00620	Pyruvate metabolism	3/224	44/9476	0.0851717	0.388951	0.340687	Acat2/Acss1/Ldhc	3
1	mmu05169	Epstein-Barr virus infection	9/224	228/9476	0.0914271	0.410673	0.359713	Mavs/Nedd4/Psmc2/Psmc4/Psmd1/Psmd12/Psmd2/Usp7/Vim	9
1	mmu04915	Estrogen signaling pathway	6/224	133/9476	0.095204	0.420467	0.368292	Calml3/Hsp90ab1/Hsp90b1/Hspa1b/Mapk1/Plcb3	6
1	mmu05160	Hepatitis C	7/224	166/9476	0.0985636	0.420467	0.368292	Mapk1/Mavs/Ppp2cb/Psme3/Ywhae/Ywhah/Ywhaz	7
1	mmu04922	Glucagon signaling pathway	5/224	104/9476	0.0998028	0.420467	0.368292	Calml3/Ldhc/Pfkp/Pgam1/Plcb3	5
1	mmu04728	Dopaminergic synapse	6/224	135/9476	0.100462	0.420467	0.368292	Calml3/Grin2b/Plcb3/Ppp1ca/Ppp2cb/Ppp2r5e	6
1	mmu04971	Gastric acid secretion	4/224	75/9476	0.10128	0.420467	0.368292	Atp1a3/Calml3/Ezr/Plcb3	4
1	mmu04530	Tight junction	7/224	168/9476	0.103327	0.42256	0.370126	Ezr/Magi1/Myh9/Nedd4/Ppp2cb/Rap2c/Tuba8	7
2	mmu01200	Carbon metabolism	10/101	120/9476	5.29783e-07	0.000128207	0.000116552	Acat1/Acox3/Gpi1/Gpt2/Hk1/Idh1/Idh3a/Mdh2/Me1/Pgk1	10
2	mmu05230	Central carbon metabolism in cancer	5/101	69/9476	0.000815537	0.0986799	0.089709	Hk1/Idh1/Pdk1/Pik3ca/Sirt3	5
2	mmu04930	Type II diabetes mellitus	4/101	48/9476	0.00165107	0.1252	0.113818	Hk1/Ikbkb/Pik3ca/Prkcz	4
2	mmu00520	Amino sugar and nucleotide sugar metabolism	4/101	51/9476	0.00206942	0.1252	0.113818	Gmppb/Gpi1/Hexa/Hk1	4
2	mmu00600	Sphingolipid metabolism	4/101	55/9476	0.00273405	0.12648	0.114982	Arsa/Galc/Gba/Hexa	4
2	mmu04142	Lysosome	6/101	135/9476	0.00313586	0.12648	0.114982	Ap1g1/Arsa/Galc/Gba/Hexa/Npc1	6
2	mmu00020	Citrate cycle (TCA cycle)	3/101	32/9476	0.00465818	0.148807	0.135279	Idh1/Idh3a/Mdh2	3
2	mmu00500	Starch and sucrose metabolism	3/101	34/9476	0.00553416	0.148807	0.135279	Gbe1/Gpi1/Hk1	3
2	mmu01210	2-Oxocarboxylic acid metabolism	3/101	34/9476	0.00553416	0.148807	0.135279	Gpt2/Idh1/Idh3a	3
2	mmu00051	Fructose and mannose metabolism	3/101	36/9476	0.00650264	0.157364	0.143058	Gmppb/Hk1/Pfkfb2	3
2	mmu01250	Biosynthesis of nucleotide sugars	3/101	38/9476	0.00756599	0.166452	0.15132	Gmppb/Gpi1/Hk1	3
2	mmu01230	Biosynthesis of amino acids	4/101	78/9476	0.00949497	0.191482	0.174074	Gpt2/Idh1/Idh3a/Pgk1	4
2	mmu00620	Pyruvate metabolism	3/101	44/9476	0.0113449	0.21119	0.191991	Acat1/Mdh2/Me1	3
2	mmu03320	PPAR signaling pathway	4/101	89/9476	0.0148771	0.246303	0.223912	Acox3/Fabp7/Me1/Pltp	4
2	mmu00511	Other glycan degradation	2/101	18/9476	0.0154002	0.246303	0.223912	Gba/Hexa	2
2	mmu04910	Insulin signaling pathway	5/101	139/9476	0.0162845	0.246303	0.223912	Bad/Hk1/Ikbkb/Pik3ca/Prkcz	5
2	mmu04510	Focal adhesion	6/101	202/9476	0.0207264	0.295047	0.268224	Bad/Lama1/Myl9/Pik3ca/Reln/Tln2	6
2	mmu00900	Terpenoid backbone biosynthesis	2/101	23/9476	0.0246035	0.33078	0.300709	Acat1/Pcyox1	2
2	mmu04929	GnRH secretion	3/101	63/9476	0.0294388	0.33637	0.305791	Gabbr1/Pik3ca/Trpc4	3
2	mmu04024	cAMP signaling pathway	6/101	224/9476	0.0322746	0.33637	0.305791	Acox3/Bad/Gabbr1/Myl9/Npy/Pik3ca	6
2	mmu05208	Chemical carcinogenesis - reactive oxygen species	6/101	224/9476	0.0322746	0.33637	0.305791	Bad/Ikbkb/Mgst3/Ndufb7/Pik3ca/Uqcrh	6
2	mmu04066	HIF-1 signaling pathway	4/101	113/9476	0.0323846	0.33637	0.305791	Hk1/Pdk1/Pgk1/Pik3ca	4
2	mmu05203	Viral carcinogenesis	6/101	226/9476	0.0334969	0.33637	0.305791	Bad/H2-D1/Lyn/Mrps18b/Pik3ca/Ywhaq	6
2	mmu00010	Glycolysis / Gluconeogenesis	3/101	67/9476	0.034455	0.33637	0.305791	Gpi1/Hk1/Pgk1	3
2	mmu05169	Epstein-Barr virus infection	6/101	228/9476	0.034749	0.33637	0.305791	Entpd1/H2-D1/Ikbkb/Lyn/Pik3ca/Psmd14	6
2	mmu05221	Acute myeloid leukemia	3/101	70/9476	0.0384894	0.345025	0.313659	Bad/Ikbkb/Pik3ca	3
2	mmu04919	Thyroid hormone signaling pathway	4/101	120/9476	0.0390804	0.345025	0.313659	Bad/Pfkfb2/Pik3ca/Slc16a2	4
2	mmu05170	Human immunodeficiency virus 1 infection	6/101	237/9476	0.0407578	0.345025	0.313659	Ap1g1/Bad/H2-D1/Ikbkb/Pik3ca/Samhd1	6
2	mmu03010	Ribosome	5/101	178/9476	0.0413459	0.345025	0.313659	Mrpl16/Mrpl24/Mrpl28/Mrps6/Rps2	5
2	mmu04611	Platelet activation	4/101	125/9476	0.0443135	0.346473	0.314975	Lyn/Pik3ca/Prkcz/Tln2	4
2	mmu00630	Glyoxylate and dicarboxylate metabolism	2/101	32/9476	0.0453516	0.346473	0.314975	Acat1/Mdh2	2
2	mmu05212	Pancreatic cancer	3/101	76/9476	0.0472463	0.346473	0.314975	Bad/Ikbkb/Pik3ca	3
2	mmu05220	Chronic myeloid leukemia	3/101	76/9476	0.0472463	0.346473	0.314975	Bad/Ikbkb/Pik3ca	3
2	mmu05010	Alzheimer disease	8/101	384/9476	0.0520775	0.35763	0.325118	App/Bad/Ikbkb/Ndufb7/Pik3ca/Ppid/Psmd14/Uqcrh	8
2	mmu01524	Platinum drug resistance	3/101	80/9476	0.0535828	0.35763	0.325118	Bad/Mgst3/Pik3ca	3
2	mmu04062	Chemokine signaling pathway	5/101	192/9476	0.0540715	0.35763	0.325118	Bad/Ikbkb/Lyn/Pik3ca/Prkcz	5
2	mmu00230	Purine metabolism	4/101	134/9476	0.054679	0.35763	0.325118	Ampd3/Aprt/Entpd1/Papss1	4
2	mmu04210	Apoptosis	4/101	136/9476	0.0571467	0.363559	0.330508	Bad/Diablo/Ikbkb/Pik3ca	4
2	mmu04662	B cell receptor signaling pathway	3/101	83/9476	0.0585901	0.363559	0.330508	Ikbkb/Lyn/Pik3ca	3
2	mmu01232	Nucleotide metabolism	3/101	84/9476	0.0603068	0.364856	0.331688	Ampd3/Aprt/Entpd1	3
2	mmu05017	Spinocerebellar ataxia	4/101	141/9476	0.0635745	0.375245	0.341131	Dab1/Pik3ca/Psmd14/Reln	4
2	mmu04146	Peroxisome	3/101	87/9476	0.0655974	0.377966	0.343605	Abcd3/Acox3/Idh1	3
2	mmu05418	Fluid shear stress and atherosclerosis	4/101	147/9476	0.0717699	0.403914	0.367195	Ikbkb/Mgst3/Pik3ca/Prkcz	4
2	mmu05415	Diabetic cardiomyopathy	5/101	212/9476	0.0758007	0.412975	0.375431	Ace/Ndufb7/Pik3ca/Prkcz/Uqcrh	5
2	mmu05222	Small cell lung cancer	3/101	93/9476	0.0767928	0.412975	0.375431	Ikbkb/Lama1/Pik3ca	3
2	mmu05417	Lipid and atherosclerosis	5/101	216/9476	0.0806434	0.424255	0.385686	Bad/Ero1a/Ikbkb/Lyn/Pik3ca	5
2	mmu04070	Phosphatidylinositol signaling system	3/101	96/9476	0.0826865	0.425748	0.387043	Pik3ca/Pip4k2b/Pip4p2	3
2	mmu04932	Non-alcoholic fatty liver disease	4/101	157/9476	0.0865681	0.42905	0.390046	Ikbkb/Ndufb7/Pik3ca/Uqcrh	4
2	mmu05165	Human papillomavirus infection	7/101	359/9476	0.0882711	0.42905	0.390046	Bad/H2-D1/Ikbkb/Lama1/Pik3ca/Prkcz/Reln	7
2	mmu05215	Prostate cancer	3/101	99/9476	0.0887698	0.42905	0.390046	Bad/Ikbkb/Pik3ca	3
2	mmu05410	Hypertrophic cardiomyopathy	3/101	100/9476	0.0908386	0.42905	0.390046	Ace/Actc1/Lama1	3
2	mmu04973	Carbohydrate digestion and absorption	2/101	48/9476	0.092545	0.42905	0.390046	Hk1/Pik3ca	2
2	mmu05161	Hepatitis B	4/101	163/9476	0.096108	0.42905	0.390046	Bad/Ikbkb/Pik3ca/Ywhaq	4
2	mmu05142	Chagas disease	3/101	103/9476	0.0971652	0.42905	0.390046	Ace/Ikbkb/Pik3ca	3
2	mmu04979	Cholesterol metabolism	2/101	50/9476	0.0991616	0.42905	0.390046	Npc1/Pltp	2
2	mmu04140	Autophagy - animal	4/101	166/9476	0.101057	0.42905	0.390046	Atg9a/Bad/Pik3ca/Wdr45	4
2	mmu05160	Hepatitis C	4/101	166/9476	0.101057	0.42905	0.390046	Bad/Ikbkb/Pik3ca/Ywhaq	4
2	mmu00071	Fatty acid degradation	2/101	52/9476	0.105907	0.441888	0.401717	Acat1/Acox3	2
2	mmu05145	Toxoplasmosis	3/101	109/9476	0.110337	0.446695	0.406087	Bad/Ikbkb/Lama1	3
2	mmu00920	Sulfur metabolism	1/101	11/9476	0.111247	0.446695	0.406087	Papss1	1
2	mmu04931	Insulin resistance	3/101	110/9476	0.112597	0.446695	0.406087	Ikbkb/Pik3ca/Prkcz	3
2	mmu03420	Nucleotide excision repair	2/101	57/9476	0.123281	0.453766	0.412515	Rad23a/Rpa1	2
2	mmu04923	Regulation of lipolysis in adipocytes	2/101	57/9476	0.123281	0.453766	0.412515	Npy/Pik3ca	2
2	mmu05144	Malaria	2/101	57/9476	0.123281	0.453766	0.412515	Cr1l/Hbb-b2	2
2	mmu05166	Human T-cell leukemia virus 1 infection	5/101	247/9476	0.123542	0.453766	0.412515	Anapc4/H2-D1/Ikbkb/Pik3ca/Tln2	5
2	mmu04370	VEGF signaling pathway	2/101	58/9476	0.126835	0.453766	0.412515	Bad/Pik3ca	2
2	mmu05213	Endometrial cancer	2/101	58/9476	0.126835	0.453766	0.412515	Bad/Pik3ca	2
2	mmu04360	Axon guidance	4/101	181/9476	0.127505	0.453766	0.412515	Myl9/Pik3ca/Prkcz/Trpc4	4
2	mmu04722	Neurotrophin signaling pathway	3/101	121/9476	0.138572	0.486006	0.441824	Bad/Ikbkb/Pik3ca	3
2	mmu01212	Fatty acid metabolism	2/101	62/9476	0.141287	0.488451	0.444046	Acat1/Acox3	2
3	mmu05415	Diabetic cardiomyopathy	38/542	212/9476	2.11353e-10	6.48855e-08	5.09473e-08	Atp5d/Atp5pb/COX3/CYTB/Cox6b1/Cox6c/Cox7a2/Cox7b/Cox7c/G6pdx/Gfpt1/Gys1/Mapk10/Mapk8/Mpc1/ND4L/Ndufa12/Ndufa2/Ndufa3/Ndufa4/Ndufa6/Ndufa7/Ndufa8/Ndufab1/Ndufb10/Ndufs6/Ndufs7/Prkca/Pten/Rac1/Ryr2/Sdhb/Slc2a1/Smad2/Tbc1d4/Uqcr10/Uqcrc2/Uqcrq	38
3	mmu04714	Thermogenesis	39/542	232/9476	8.63634e-10	6.7275e-08	5.28235e-08	Acsl3/Actl6a/Adcy9/Atp5d/Atp5k/Atp5pb/COX3/CYTB/Cox20/Cox6b1/Cox6c/Cox7a2/Cox7b/Cox7c/Cpt1c/Gnas/Map3k5/ND4L/Ndufa12/Ndufa2/Ndufa3/Ndufa4/Ndufa6/Ndufa7/Ndufa8/Ndufab1/Ndufaf2/Ndufaf4/Ndufaf8/Ndufb10/Ndufs6/Ndufs7/Prkab2/Sdhb/Smarcd1/Sos1/Uqcr10/Uqcrc2/Uqcrq	39
3	mmu04932	Non-alcoholic fatty liver disease	31/542	157/9476	8.82799e-10	6.7275e-08	5.28235e-08	Bax/Bid/COX3/CYTB/Cox6b1/Cox6c/Cox7a2/Cox7b/Cox7c/Gsk3a/Irs2/Map3k5/Mapk10/Mapk8/Ndufa12/Ndufa2/Ndufa3/Ndufa4/Ndufa6/Ndufa7/Ndufa8/Ndufab1/Ndufb10/Ndufs6/Ndufs7/Prkab2/Rac1/Sdhb/Uqcr10/Uqcrc2/Uqcrq	31
3	mmu04723	Retrograde endocannabinoid signaling	30/542	149/9476	1.01505e-09	6.7275e-08	5.28235e-08	Abhd6/Adcy9/Cacna1a/Dagla/Gabra1/Gabra5/Gnaq/Gnb4/Gnb5/Gng12/Gng13/Gng4/Gng5/Gngt1/Mapk10/Mapk8/ND4L/Napepld/Ndufa12/Ndufa2/Ndufa3/Ndufa4/Ndufa6/Ndufa7/Ndufa8/Ndufab1/Ndufb10/Ndufs6/Ndufs7/Prkca	30
3	mmu05208	Chemical carcinogenesis - reactive oxygen species	38/542	224/9476	1.09568e-09	6.7275e-08	5.28235e-08	Atp5d/Atp5pb/COX3/CYTB/Cbr1/Cox6b1/Cox6c/Cox7a2/Cox7b/Cox7c/Gsto1/Gstt3/Map2k2/Map3k5/Mapk10/Mapk8/ND4L/Ndufa12/Ndufa2/Ndufa3/Ndufa4/Ndufa6/Ndufa7/Ndufa8/Ndufab1/Ndufb10/Ndufs6/Ndufs7/Pten/Ptpn11/Ptprj/Rac1/Sdhb/Sos1/Src/Uqcr10/Uqcrc2/Uqcrq	38
3	mmu05012	Parkinson disease	41/542	266/9476	4.56084e-09	2.33363e-07	1.83234e-07	Atp5d/Atp5pb/Bax/Bcl2l1/COX3/CYTB/Cox6b1/Cox6c/Cox7a2/Cox7b/Cox7c/Gnal/Gnas/Gpr37/Map3k5/Mapk10/Mapk8/ND4L/Ndufa12/Ndufa2/Ndufa3/Ndufa4/Ndufa6/Ndufa7/Ndufa8/Ndufab1/Ndufb10/Ndufs6/Ndufs7/Park7/Plcg1/Psma1/Psmb3/Psmd7/Rps27a/Sdhb/Slc39a10/Slc39a6/Uqcr10/Uqcrc2/Uqcrq	41
3	mmu05014	Amyotrophic lateral sclerosis	50/542	370/9476	8.69623e-09	3.72982e-07	2.92861e-07	Alyref/Atg2b/Atp5d/Atp5pb/Bax/Bcl2l1/Bid/COX3/CYTB/Ccs/Chmp2b/Cox6b1/Cox6c/Cox7a2/Cox7b/Cox7c/Dctn3/Dctn5/Dctn6/Map1lc3a/Map3k5/ND4L/Ndufa12/Ndufa2/Ndufa3/Ndufa4/Ndufa6/Ndufa7/Ndufa8/Ndufab1/Ndufb10/Ndufs6/Ndufs7/Nup214/Nup85/Pfn1/Psma1/Psmb3/Psmd7/Rac1/Rae1/Sdhb/Sqstm1/Srsf7/Tardbp/Tpr/Ubqln4/Uqcr10/Uqcrc2/Uqcrq	50
3	mmu00190	Oxidative phosphorylation	27/542	136/9476	9.7194e-09	3.72982e-07	2.92861e-07	Atp5d/Atp5k/Atp5pb/Atp6v0c/COX3/CYTB/Cox6b1/Cox6c/Cox7a2/Cox7b/Cox7c/ND4L/Ndufa12/Ndufa2/Ndufa3/Ndufa4/Ndufa6/Ndufa7/Ndufa8/Ndufab1/Ndufb10/Ndufs6/Ndufs7/Sdhb/Uqcr10/Uqcrc2/Uqcrq	27
3	mmu05022	Pathways of neurodegeneration - multiple diseases	58/542	473/9476	2.01724e-08	6.88103e-07	5.4029e-07	Atg2b/Atp5d/Atp5pb/Atxn3/Bax/Bcl2l1/Bid/COX3/CYTB/Ccs/Chmp2b/Chrm1/Cox6b1/Cox6c/Cox7a2/Cox7b/Cox7c/Csnk1e/Dctn3/Dctn5/Dctn6/Gnaq/Gpr37/Ift57/Map1lc3a/Map2k2/Map3k10/Map3k5/Mapk10/Mapk8/ND4L/Ndufa12/Ndufa2/Ndufa3/Ndufa4/Ndufa6/Ndufa7/Ndufa8/Ndufab1/Ndufb10/Ndufs6/Ndufs7/Park7/Plcg1/Prkca/Prnp/Psma1/Psmb3/Psmd7/Rac1/Rps27a/Ryr2/Sdhb/Sqstm1/Tardbp/Uqcr10/Uqcrc2/Uqcrq	58
3	mmu05016	Huntington disease	40/542	303/9476	5.35204e-07	1.64308e-05	1.29012e-05	Atg2b/Atp5d/Atp5pb/Bax/COX3/CYTB/Cox6b1/Cox6c/Cox7a2/Cox7b/Cox7c/Dctn3/Dctn5/Dctn6/Gnaq/Ift57/Map3k10/Map3k5/Mapk10/Mapk8/ND4L/Ndufa12/Ndufa2/Ndufa3/Ndufa4/Ndufa6/Ndufa7/Ndufa8/Ndufab1/Ndufb10/Ndufs6/Ndufs7/Polr2c/Psma1/Psmb3/Psmd7/Sdhb/Uqcr10/Uqcrc2/Uqcrq	40
3	mmu04144	Endocytosis	36/542	268/9476	1.32447e-06	3.38843e-05	2.66055e-05	Actr3b/Agap1/Agap2/Arf6/Arpc4/Capza2/Cblb/Chmp1a/Chmp1b/Chmp2a/Chmp2b/Chmp4b/Folr1/Hgs/Iqsec2/Rab10/Rab11b/Rab22a/Rab31/Rbsn/Rhoa/Rufy1/Sh3gl1/Sh3gl3/Smad2/Snx2/Snx4/Snx6/Spart/Src/Tsg101/Usp8/Vps36/Washc4/Washc5/Wipf2	36
3	mmu05020	Prion disease	36/542	268/9476	1.32447e-06	3.38843e-05	2.66055e-05	Atp5d/Atp5pb/Bax/C1qb/C1qc/COX3/CYTB/Cox6b1/Cox6c/Cox7a2/Cox7b/Cox7c/Mapk10/Mapk8/ND4L/Ndufa12/Ndufa2/Ndufa3/Ndufa4/Ndufa6/Ndufa7/Ndufa8/Ndufab1/Ndufb10/Ndufs6/Ndufs7/Prnp/Psma1/Psmb3/Psmd7/Rac1/Ryr2/Sdhb/Uqcr10/Uqcrc2/Uqcrq	36
3	mmu04260	Cardiac muscle contraction	18/542	87/9476	1.5438e-06	3.64575e-05	2.8626e-05	Atp1a2/Atp1a4/Atp1b2/COX3/CYTB/Cacna2d2/Cacnb2/Cox6b1/Cox6c/Cox7a2/Cox7b/Cox7c/Ryr2/Slc9a7/Tpm3/Uqcr10/Uqcrc2/Uqcrq	18
3	mmu04727	GABAergic synapse	17/542	89/9476	9.40748e-06	0.000206293	0.000161978	Adcy9/Cacna1a/Gabarapl2/Gabbr2/Gabra1/Gabra5/Gad1/Gnb4/Gnb5/Gng12/Gng13/Gng4/Gng5/Gngt1/Prkca/Slc6a11/Src	17
3	mmu03040	Spliceosome	31/542	242/9476	1.91267e-05	0.00039146	0.00030737	Acin1/Alyref/Bcas2/Cdc5l/Crnkl1/Cwc15/Dhx15/Eif4a3/Hnrnpm/Hnrnpu/Lsm7/Plrg1/Prpf3/Prpf6/Prpf8/Sf3a1/Sf3a3/Sf3b3/Sf3b4/Sf3b5/Sf3b6/Snrpa1/Snrpb2/Snrpc/Snrpf/Srsf2/Srsf6/Srsf7/Thoc2/Thoc3/U2af2	31
3	mmu04014	Ras signaling pathway	29/542	235/9476	7.063e-05	0.00128247	0.00100698	Arf6/Bcl2l1/Gnb4/Gnb5/Gng12/Gng13/Gng4/Gng5/Gngt1/Kit/Ksr2/Map2k2/Mapk10/Mapk8/Nf1/Pak3/Pak5/Plcg1/Prkca/Ptpn11/Rac1/Ralb/Ralbp1/Rap1a/Rasa3/Rasgrf1/Rhoa/Rras2/Sos1	29
3	mmu03010	Ribosome	24/542	178/9476	7.3511e-05	0.00128247	0.00100698	Mrpl13/Mrpl19/Mrpl4/Mrps15/Mrps5/Rpl10/Rpl12/Rpl13/Rpl13a/Rpl14/Rpl15/Rpl18a/Rpl26/Rpl29/Rpl32/Rpl5/Rpl7/Rps14/Rps15/Rps21/Rps23/Rps24/Rps27a/Rps9	24
3	mmu05010	Alzheimer disease	41/542	384/9476	7.51936e-05	0.00128247	0.00100698	Adam10/Atg2b/Atp5d/Atp5pb/Bid/COX3/CYTB/Chrm1/Cox6b1/Cox6c/Cox7a2/Cox7b/Cox7c/Csnk1e/Gnaq/Irs2/Map2k2/Map3k5/Mapk10/Mapk8/ND4L/Ndufa12/Ndufa2/Ndufa3/Ndufa4/Ndufa6/Ndufa7/Ndufa8/Ndufab1/Ndufb10/Ndufs6/Ndufs7/Psma1/Psmb3/Psmd7/Sdhb/Slc39a10/Slc39a6/Uqcr10/Uqcrc2/Uqcrq	41
3	mmu04962	Vasopressin-regulated water reabsorption	10/542	44/9476	0.000146212	0.00236248	0.00185499	Adcy9/Arhgdia/Dctn5/Dctn6/Dync1i1/Dync1i2/Dync1li2/Dynll1/Gnas/Rab11b	10
3	mmu05032	Morphine addiction	15/542	91/9476	0.000181933	0.00279268	0.00219278	Adcy9/Cacna1a/Gabbr2/Gabra1/Gabra5/Gnas/Gnb4/Gnb5/Gng12/Gng13/Gng4/Gng5/Gngt1/Pde4d/Prkca	15
3	mmu00920	Sulfur metabolism	5/542	11/9476	0.000208088	0.00304205	0.00238858	Bpnt1/Ethe1/Mpst/Papss2/Sqor	5
3	mmu05100	Bacterial invasion of epithelial cells	13/542	76/9476	0.000333	0.00464687	0.00364866	Actr3b/Arpc4/Cttn/Elmo1/Ilk/Rac1/Rhoa/Septin11/Septin2/Septin3/Septin6/Septin9/Src	13
3	mmu04530	Tight junction	21/542	168/9476	0.000580688	0.00775092	0.00608592	Actr3b/Arhgap17/Arpc4/Cldn10/Cttn/Dlg1/Dlg3/Jam3/Map3k5/Mapk10/Mapk8/Ocln/Pals1/Ppp2r2d/Prkab2/Rab8b/Rac1/Rap1a/Rhoa/Src/Tjp2	21
3	mmu04724	Glutamatergic synapse	16/542	114/9476	0.000732331	0.00936774	0.00735543	Adcy9/Cacna1a/Dlgap1/Gnaq/Gnas/Gnb4/Gnb5/Gng12/Gng13/Gng4/Gng5/Gngt1/Grm3/Homer1/Homer2/Prkca	16
3	mmu04371	Apelin signaling pathway	18/542	137/9476	0.000781552	0.00959745	0.0075358	Adcy9/Gna13/Gnaq/Gnb4/Gnb5/Gng12/Gng13/Gng4/Gng5/Gngt1/Hdac4/Map1lc3a/Map2k2/Mef2d/Prkab2/Rras2/Ryr2/Smad2	18
3	mmu05171	Coronavirus disease - COVID-19	27/542	249/9476	0.000995289	0.0117521	0.00922758	Adar/C1qb/C1qc/C4b/Mapk10/Mapk8/Plcg1/Prkca/Rpl10/Rpl12/Rpl13/Rpl13a/Rpl14/Rpl15/Rpl18a/Rpl26/Rpl29/Rpl32/Rpl5/Rpl7/Rps14/Rps15/Rps21/Rps23/Rps24/Rps27a/Rps9	27
3	mmu00280	Valine, leucine and isoleucine degradation	10/542	57/9476	0.00130251	0.01481	0.0116286	Acaa1a/Acads/Aldh6a1/Aldh7a1/Aldh9a1/Dbt/Hmgcl/Ivd/Mccc2/Mmut	10
3	mmu00260	Glycine, serine and threonine metabolism	8/542	40/9476	0.00164446	0.0180303	0.0141572	Aldh7a1/Amt/Aoc3/Bpgm/Gcsh/Grhpr/Phgdh/Psat1	8
3	mmu04728	Dopaminergic synapse	17/542	135/9476	0.00173773	0.018396	0.0144443	Cacna1a/Comt/Gnal/Gnaq/Gnas/Gnb4/Gnb5/Gng12/Gng13/Gng4/Gng5/Gngt1/Gsk3a/Mapk10/Mapk8/Ppp2r2d/Prkca	17
3	mmu00410	beta-Alanine metabolism	7/542	32/9476	0.00185217	0.0189539	0.0148824	Acads/Aldh3b1/Aldh6a1/Aldh7a1/Aldh9a1/Aoc3/Gad1	7
3	mmu04972	Pancreatic secretion	15/542	114/9476	0.00205674	0.0203684	0.015993	Adcy9/Atp1a2/Atp1a4/Atp1b2/Atp2b2/Car2/Cck/Gnaq/Gnas/Prkca/Rac1/Rap1a/Rhoa/Ryr2/Slc4a4	15
3	mmu01240	Biosynthesis of cofactors	18/542	152/9476	0.00258118	0.0247632	0.0194438	Adsl/Ak3/Coasy/Coq6/Cpox/Dhodh/Gmppa/Mat2a/Mthfd1/Naprt/Pmm1/Pnpo/Ppox/Psat1/Rdh11/Rdh13/Ugp2/Urod	18
3	mmu04926	Relaxin signaling pathway	16/542	129/9476	0.00274245	0.0253981	0.0199423	Adcy9/Gnas/Gnb4/Gnb5/Gng12/Gng13/Gng4/Gng5/Gngt1/Map2k2/Mapk10/Mapk8/Prkca/Smad2/Sos1/Src	16
3	mmu04012	ErbB signaling pathway	12/542	84/9476	0.00281282	0.0253981	0.0199423	Cblb/Cdkn1b/Map2k2/Mapk10/Mapk8/Nck1/Pak3/Pak5/Plcg1/Prkca/Sos1/Src	12
3	mmu04146	Peroxisome	12/542	87/9476	0.00378024	0.0331581	0.0260354	Acaa1a/Acsl3/Crat/Ech1/Hmgcl/Hsd17b4/Idh2/Nudt19/Pex14/Prdx1/Prdx5/Scp2	12
3	mmu04072	Phospholipase D signaling pathway	17/542	149/9476	0.00492267	0.0416902	0.0327346	Adcy9/Arf6/Dgkq/Dgkz/Gna12/Gna13/Gnas/Grm3/Kit/Map2k2/Plcg1/Prkca/Ptpn11/Ralb/Rhoa/Rras2/Sos1	17
3	mmu01250	Biosynthesis of nucleotide sugars	7/542	38/9476	0.00516035	0.0416902	0.0327346	Cmas/Gale/Gfpt1/Gmppa/Pgm3/Pmm1/Ugp2	7
3	mmu03060	Protein export	7/542	38/9476	0.00516035	0.0416902	0.0327346	Get3/Oxa1l/Sec11c/Sec61a1/Sec61a2/Srp14/Srpr	7
3	mmu04071	Sphingolipid signaling pathway	15/542	126/9476	0.00541277	0.0426082	0.0334554	Bax/Bid/Gna12/Gna13/Gnaq/Map2k2/Map3k5/Mapk10/Mapk8/Ppp2r2d/Prkca/Pten/Rac1/Rhoa/Sgpl1	15
3	mmu03013	Nucleocytoplasmic transport	14/542	117/9476	0.00676985	0.0519586	0.0407973	Acin1/Alyref/Eif4a3/Kpna1/Nup214/Nup85/Rae1/Sumo1/Sumo2/Thoc2/Thoc3/Tnpo1/Tpr/Xpo5	14
3	mmu04964	Proximal tubule bicarbonate reclamation	5/542	22/9476	0.00702365	0.0525917	0.0412944	Atp1a2/Atp1a4/Atp1b2/Car2/Slc4a4	5
3	mmu04961	Endocrine and other factor-regulated calcium reabsorption	9/542	61/9476	0.00741342	0.0536568	0.0421307	Adcy9/Atp1a2/Atp1a4/Atp1b2/Atp2b2/Calb1/Gnaq/Gnas/Prkca	9
3	mmu04920	Adipocytokine signaling pathway	10/542	72/9476	0.00751545	0.0536568	0.0421307	Acsbg1/Acsl3/Cpt1c/Irs2/Mapk10/Mapk8/Prkab2/Prkcq/Ptpn11/Slc2a1	10
3	mmu01212	Fatty acid metabolism	9/542	62/9476	0.00824609	0.0575188	0.045163	Acaa1a/Acads/Acsbg1/Acsl3/Cpt1c/Hsd17b4/Mcat/Ppt1/Scp2	9
3	mmu01200	Carbon metabolism	14/542	120/9476	0.00843109	0.0575188	0.045163	Acads/Aco1/Aldh6a1/Amt/G6pdx/Gcsh/Idh2/Mmut/Phgdh/Psat1/Sdhb/Suclg2/Taldo1/Tkt	14
3	mmu00071	Fatty acid degradation	8/542	52/9476	0.00882304	0.0588842	0.0462351	Acaa1a/Acads/Acsbg1/Acsl3/Aldh7a1/Aldh9a1/Cpt1c/Eci1	8
3	mmu04911	Insulin secretion	11/542	86/9476	0.00959222	0.0615032	0.0482915	Adcy9/Atp1a2/Atp1a4/Atp1b2/Cck/Gnaq/Gnas/Kcnn2/Prkca/Ryr2/Slc2a1	11
3	mmu04660	T cell receptor signaling pathway	14/542	122/9476	0.00970701	0.0615032	0.0482915	Cblb/Dlg1/Map2k2/Mapk10/Mapk8/Nck1/Pak3/Pak5/Plcg1/Ppp2r2d/Prkcq/Ptpn11/Rhoa/Sos1	14
3	mmu04713	Circadian entrainment	12/542	98/9476	0.00981647	0.0615032	0.0482915	Adcy9/Gnaq/Gnas/Gnb4/Gnb5/Gng12/Gng13/Gng4/Gng5/Gngt1/Prkca/Ryr2	12
3	mmu04137	Mitophagy - animal	12/542	99/9476	0.0106106	0.0651491	0.0511543	Bcl2l1/Gabarapl2/Map1lc3a/Mapk10/Mapk8/Rabgef1/Rps27a/Rras2/Sqstm1/Src/Tbc1d17/Usp8	12
3	mmu04510	Focal adhesion	20/542	202/9476	0.0115661	0.0696235	0.0546675	Diaph1/Ilk/Itgav/Lama4/Mapk10/Mapk8/Pak3/Pak5/Ppp1r12a/Ppp1r12c/Prkca/Pten/Rac1/Rap1a/Rasgrf1/Rhoa/Sos1/Src/Tnr/Zyx	20
3	mmu04810	Regulation of actin cytoskeleton	22/542	231/9476	0.0128165	0.0753436	0.0591589	Actr3b/Arpc4/Chrm1/Diaph1/Diaph2/Gna12/Gna13/Gng12/Itgav/Itgb2/Map2k2/Pak3/Pak5/Pfn1/Ppp1r12a/Ppp1r12c/Rac1/Rhoa/Rras2/Sos1/Src/Tmsb4x	22
3	mmu01230	Biosynthesis of amino acids	10/542	78/9476	0.0130072	0.0753436	0.0591589	Aco1/Acy1/Asl/Idh2/Mat2a/Phgdh/Psat1/Pycr2/Taldo1/Tkt	10
3	mmu04062	Chemokine signaling pathway	19/542	192/9476	0.0137017	0.0778966	0.0611635	Adcy9/Cx3cl1/Elmo1/Gnaq/Gnb4/Gnb5/Gng12/Gng13/Gng4/Gng5/Gngt1/Gsk3a/Plcg1/Prex1/Rac1/Rap1a/Rhoa/Sos1/Src	19
3	mmu04140	Autophagy - animal	17/542	166/9476	0.0139878	0.0780775	0.0613055	Atg2b/Bcl2l1/Gabarapl2/Gorasp1/Hmgb1/Irs2/Map1lc3a/Map2k2/Mapk10/Mapk8/Prkcq/Pten/Rps27a/Rras2/Snap29/Sqstm1/Uvrag	17
3	mmu05132	Salmonella infection	23/542	251/9476	0.0169725	0.0930458	0.0730584	Actr3b/Arf6/Arpc4/Bax/Dctn3/Dctn5/Dctn6/Dync1i1/Dync1i2/Dync1li2/Dynll1/Elmo1/Exoc7/Kpna1/Map2k2/Mapk10/Mapk8/Pak3/Pfn1/Rab9/Rab9b/Rac1/Rhoa	23
3	mmu04722	Neurotrophin signaling pathway	13/542	121/9476	0.0206465	0.109001	0.0855864	Arhgdia/Bax/Maged1/Map2k2/Map3k5/Mapk10/Mapk8/Plcg1/Ptpn11/Rac1/Rap1a/Rhoa/Sos1	13
3	mmu04070	Phosphatidylinositol signaling system	11/542	96/9476	0.0207707	0.109001	0.0855864	Cds1/Dgkq/Dgkz/Inpp4b/Inpp5f/Ip6k1/Itpk1/Mtmr1/Plcg1/Prkca/Pten	11
3	mmu00562	Inositol phosphate metabolism	9/542	72/9476	0.0209481	0.109001	0.0855864	Aldh6a1/Inpp4b/Inpp5f/Isyna1/Itpk1/Minpp1/Mtmr1/Plcg1/Pten	9
3	mmu04931	Insulin resistance	12/542	110/9476	0.0229773	0.117567	0.0923125	Gfpt1/Gys1/Irs2/Mapk10/Mapk8/Prkab2/Prkcq/Pten/Ptpn11/Slc27a4/Slc2a1/Tbc1d4	12
3	mmu04216	Ferroptosis	6/542	40/9476	0.0249019	0.123986	0.0973524	Acsl3/Cp/Fth1/Gpx4/Map1lc3a/Prnp	6
3	mmu00520	Amino sugar and nucleotide sugar metabolism	7/542	51/9476	0.0250396	0.123986	0.0973524	Cmas/Gale/Gfpt1/Gmppa/Pgm3/Pmm1/Ugp2	7
3	mmu04725	Cholinergic synapse	12/542	112/9476	0.0260536	0.126959	0.099687	Adcy9/Cacna1a/Chrm1/Gnaq/Gnb4/Gnb5/Gng12/Gng13/Gng4/Gng5/Gngt1/Prkca	12
3	mmu00640	Propanoate metabolism	5/542	31/9476	0.0297243	0.142561	0.111937	Acads/Aldh6a1/Dbt/Mmut/Suclg2	5
3	mmu03320	PPAR signaling pathway	10/542	89/9476	0.030184	0.142561	0.111937	Acaa1a/Acsbg1/Acsl3/Cpt1c/Fabp3/Fabp5/Ilk/Scp2/Slc27a4/Sorbs1	10
3	mmu05017	Spinocerebellar ataxia	14/542	141/9476	0.0307127	0.14286	0.112172	Afg3l2/Atg2b/Atxn3/Cacna1a/Gnaq/Kcnd3/Map3k5/Mapk10/Mapk8/Nop56/Prkca/Psma1/Psmb3/Psmd7	14
3	mmu04024	cAMP signaling pathway	20/542	224/9476	0.0316695	0.145113	0.113941	Adcy9/Atp1a2/Atp1a4/Atp1b2/Atp2b2/Chrm1/Fxyd1/Gabbr2/Gnas/Hcn2/Map2k2/Mapk10/Mapk8/Pde4d/Ppp1r12a/Rac1/Rap1a/Rhoa/Rras2/Ryr2	20
3	mmu05163	Human cytomegalovirus infection	22/542	253/9476	0.0325068	0.145414	0.114178	Adcy9/Bax/Bid/Cx3cl1/Gna12/Gna13/Gnaq/Gnas/Gnb4/Gnb5/Gng12/Gng13/Gng4/Gng5/Gngt1/Itgav/Map2k2/Prkca/Rac1/Rhoa/Sos1/Src	22
3	mmu04261	Adrenergic signaling in cardiomyocytes	15/542	156/9476	0.0332728	0.145414	0.114178	Adcy9/Atp1a2/Atp1a4/Atp1b2/Atp2b2/Cacna2d2/Cacnb2/Gnaq/Gnas/Ppp1r1a/Ppp2r2d/Prkca/Ryr2/Scn1b/Tpm3	15
3	mmu00630	Glyoxylate and dicarboxylate metabolism	5/542	32/9476	0.03363	0.145414	0.114178	Aco1/Amt/Gcsh/Grhpr/Mmut	5
3	mmu04215	Apoptosis - multiple species	5/542	32/9476	0.03363	0.145414	0.114178	Bax/Bcl2l1/Bid/Mapk10/Mapk8	5
3	mmu01521	EGFR tyrosine kinase inhibitor resistance	9/542	79/9476	0.0357445	0.151818	0.119205	Bax/Bcl2l1/Map2k2/Nf1/Plcg1/Prkca/Pten/Sos1/Src	9
3	mmu04068	FoxO signaling pathway	13/542	131/9476	0.0365945	0.151818	0.119205	Agap2/Cdkn1b/Csnk1e/Gabarapl2/Homer1/Homer2/Irs2/Map2k2/Mapk10/Mapk8/Prkab2/Pten/Sos1	13
3	mmu04726	Serotonergic synapse	13/542	131/9476	0.0365945	0.151818	0.119205	Cacna1a/Gnaq/Gnas/Gnb4/Gnb5/Gng12/Gng13/Gng4/Gng5/Gngt1/Kcnd2/Kcnn2/Prkca	13
3	mmu05211	Renal cell carcinoma	8/542	68/9476	0.0393013	0.160873	0.126316	Map2k2/Pak3/Pak5/Ptpn11/Rac1/Rap1a/Slc2a1/Sos1	8
3	mmu05418	Fluid shear stress and atherosclerosis	14/542	147/9476	0.0415913	0.168007	0.131917	Bmpr2/Gsto1/Gstt3/Itgav/Map3k5/Mapk10/Mapk8/Rac1/Rhoa/Sdc4/Sqstm1/Src/Sumo1/Sumo2	14
3	mmu05135	Yersinia infection	13/542	135/9476	0.0449481	0.179209	0.140713	Actr3b/Arf6/Arpc4/Elmo1/Gnaq/Map2k2/Mapk10/Mapk8/Plcg1/Rac1/Rhoa/Src/Wipf2	13
3	mmu00860	Porphyrin metabolism	6/542	46/9476	0.0456867	0.179818	0.141191	Cp/Cpox/Fth1/Hccs/Ppox/Urod	6
3	mmu05231	Choline metabolism in cancer	10/542	98/9476	0.0529961	0.205947	0.161707	Dgkq/Dgkz/Map2k2/Mapk10/Mapk8/Pcyt1a/Plcg1/Prkca/Rac1/Sos1	10
3	mmu04730	Long-term depression	7/542	60/9476	0.0540554	0.207437	0.162877	Cacna1a/Gna12/Gna13/Gnaq/Gnas/Map2k2/Prkca	7
3	mmu04360	Axon guidance	16/542	181/9476	0.0547703	0.207586	0.162994	Bmpr2/Epha4/Epha7/Ilk/Nck1/Pak3/Pak5/Plcg1/Plxna4/Prkca/Ptpn11/Rac1/Rhoa/Sema7a/Src/Unc5d	16
3	mmu05412	Arrhythmogenic right ventricular cardiomyopathy	9/542	86/9476	0.0564859	0.210243	0.16508	Cacna2d2/Cacnb2/Dmd/Emd/Gja1/Itgav/Jup/Ryr2/Sntb2	9
3	mmu05216	Thyroid cancer	5/542	37/9476	0.0577859	0.210243	0.16508	Bax/Ccdc6/Map2k2/Tpm3/Tpr	5
3	mmu03250	Viral life cycle - HIV-1	7/542	61/9476	0.0581985	0.210243	0.16508	Chmp4b/Hgs/Map1s/Pin1/Psip1/Supt5/Tsg101	7
3	mmu00340	Histidine metabolism	4/542	26/9476	0.0582106	0.210243	0.16508	Aldh3b1/Aldh7a1/Aldh9a1/Hnmt	4
3	mmu04933	AGE-RAGE signaling pathway in diabetic complications	10/542	101/9476	0.0626154	0.219835	0.172612	Bax/Cdkn1b/Diaph1/F3/Mapk10/Mapk8/Plcg1/Prkca/Rac1/Smad2	10
3	mmu04960	Aldosterone-regulated sodium reabsorption	5/542	38/9476	0.0635553	0.219835	0.172612	Atp1a2/Atp1a4/Atp1b2/Prkca/Nherf2	5
3	mmu05210	Colorectal cancer	9/542	88/9476	0.0635966	0.219835	0.172612	Bax/Map2k2/Mapk10/Mapk8/Rac1/Ralb/Rhoa/Smad2/Sos1	9
3	mmu04971	Gastric acid secretion	8/542	75/9476	0.0637307	0.219835	0.172612	Adcy9/Atp1a2/Atp1a4/Atp1b2/Car2/Gnaq/Gnas/Prkca	8
3	mmu04141	Protein processing in endoplasmic reticulum	15/542	171/9476	0.064899	0.221378	0.173823	Atxn3/Bax/Bcap31/Ckap4/Dnajc10/Map3k5/Mapk10/Mapk8/P4hb/Sec23a/Sec61a1/Sec61a2/Stub1/Svip/Ubqln4	15
3	mmu04929	GnRH secretion	7/542	63/9476	0.0670581	0.226229	0.177632	Gabbr2/Gnaq/Hcn1/Hcn2/Kcnn2/Map2k2/Prkca	7
3	mmu05212	Pancreatic cancer	8/542	76/9476	0.0678492	0.22641	0.177774	Bax/Bcl2l1/Mapk10/Mapk8/Rac1/Ralb/Ralbp1/Smad2	8
3	mmu05414	Dilated cardiomyopathy	10/542	103/9476	0.0696169	0.229811	0.180445	Adcy9/Cacna2d2/Cacnb2/Dmd/Emd/Gnas/Itgav/Ryr2/Sntb2/Tpm3	10
3	mmu04912	GnRH signaling pathway	9/542	90/9476	0.0712511	0.232703	0.182716	Adcy9/Gnaq/Gnas/Map2k2/Mapk10/Mapk8/Prkca/Sos1/Src	9
3	mmu04217	Necroptosis	15/542	175/9476	0.0759276	0.245366	0.192658	Bax/Bid/Chmp1a/Chmp1b/Chmp2a/Chmp2b/Chmp4b/Fth1/H2az1/Hmgb1/Macroh2a1/Mapk10/Mapk8/Rbck1/Sqstm1	15
3	mmu04148	Efferocytosis	14/542	161/9476	0.0769678	0.246137	0.193263	Adam10/C1qb/C1qc/Cpt1c/Cx3cl1/Elmo1/Itgav/Map2k2/Megf10/P2ry12/Ptpn11/Rac1/Slc16a1/Slc2a1	14
3	mmu04670	Leukocyte transendothelial migration	11/542	119/9476	0.0779448	0.246691	0.193699	Cldn10/Itgb2/Jam3/Ocln/Plcg1/Prkca/Ptpn11/Rac1/Rap1a/Rhoa/Thy1	11
3	mmu00230	Purine metabolism	12/542	134/9476	0.0815686	0.252166	0.197998	Adcy9/Adk/Adsl/Ak3/Ampd2/Gart/Guk1/Itpa/Nudt5/Papss2/Pde4d/Pfas	12
3	mmu04664	Fc epsilon RI signaling pathway	7/542	66/9476	0.0817873	0.252166	0.197998	Map2k2/Mapk10/Mapk8/Plcg1/Prkca/Rac1/Sos1	7
3	mmu05167	Kaposi sarcoma-associated herpesvirus infection	18/542	221/9476	0.0821387	0.252166	0.197998	Bax/Bid/Gnb4/Gnb5/Gng12/Gng13/Gng4/Gng5/Gngt1/Map1lc3a/Map2k2/Mapk10/Mapk8/Plcg1/Prex1/Rac1/Rps27a/Src	18
3	mmu01522	Endocrine resistance	9/542	93/9476	0.0837628	0.254606	0.199913	Adcy9/Bax/Cdkn1b/Gnas/Map2k2/Mapk10/Mapk8/Sos1/Src	9
3	mmu05170	Human immunodeficiency virus 1 infection	19/542	237/9476	0.0852937	0.256717	0.201571	Bax/Bcl2l1/Bid/Gnaq/Gnb4/Gnb5/Gng12/Gng13/Gng4/Gng5/Gngt1/Map2k2/Mapk10/Mapk8/Pak3/Pak5/Plcg1/Prkca/Rac1	19
3	mmu04978	Mineral absorption	6/542	54/9476	0.0864759	0.257749	0.202381	Atox1/Atp1a2/Atp1a4/Atp1b2/Atp2b2/Fth1	6
3	mmu04010	MAPK signaling pathway	23/542	299/9476	0.0898826	0.261769	0.205538	Cacna1a/Cacna2d2/Cacnb2/Dusp3/Gna12/Gng12/Kit/Map2k2/Map3k10/Map3k5/Map4k4/Mapk10/Mapk8/Nf1/Ppp5c/Prkca/Rac1/Rap1a/Rasgrf1/Rras2/Sos1/Stmn1/Taok3	23
3	mmu00061	Fatty acid biosynthesis	3/542	19/9476	0.0912356	0.261769	0.205538	Acsbg1/Acsl3/Mcat	3
3	mmu00670	One carbon pool by folate	3/542	19/9476	0.0912356	0.261769	0.205538	Amt/Gart/Mthfd1	3
3	mmu00785	Lipoic acid metabolism	3/542	19/9476	0.0912356	0.261769	0.205538	Amt/Dbt/Gcsh	3
3	mmu05230	Central carbon metabolism in cancer	7/542	69/9476	0.0982343	0.278054	0.218325	G6pdx/Idh2/Kit/Map2k2/Pten/Slc2a1/Slc7a5	7
3	mmu04921	Oxytocin signaling pathway	13/542	153/9476	0.0987229	0.278054	0.218325	Adcy9/Cacna2d2/Cacnb2/Gnaq/Gnas/Map2k2/Ppp1r12a/Ppp1r12c/Prkab2/Prkca/Rhoa/Ryr2/Src	13
3	mmu00620	Pyruvate metabolism	5/542	44/9476	0.104602	0.291934	0.229223	Acyp1/Aldh7a1/Aldh9a1/Grhpr/Hagh	5
3	mmu01232	Nucleotide metabolism	8/542	84/9476	0.106559	0.294718	0.231409	Adk/Adsl/Ak3/Ampd2/Dtymk/Guk1/Itpa/Nt5c3	8
3	mmu00020	Citrate cycle (TCA cycle)	4/542	32/9476	0.10753	0.294749	0.231433	Aco1/Idh2/Sdhb/Suclg2	4
3	mmu04976	Bile secretion	9/542	100/9476	0.117752	0.311804	0.244825	Adcy9/Atp1a2/Atp1a4/Atp1b2/Car2/Gnas/Kcnn2/Slc2a1/Slc4a4	9
3	mmu05410	Hypertrophic cardiomyopathy	9/542	100/9476	0.117752	0.311804	0.244825	Cacna2d2/Cacnb2/Dmd/Emd/Itgav/Prkab2/Ryr2/Sntb2/Tpm3	9
3	mmu04540	Gap junction	8/542	86/9476	0.117815	0.311804	0.244825	Adcy9/Gja1/Gnaq/Gnas/Map2k2/Prkca/Sos1/Src	8
3	mmu04970	Salivary secretion	8/542	86/9476	0.117815	0.311804	0.244825	Adcy9/Atp1a2/Atp1a4/Atp1b2/Atp2b2/Gnaq/Gnas/Prkca	8
3	mmu05205	Proteoglycans in cancer	16/542	203/9476	0.119875	0.314545	0.246977	Cttn/Eif4b/Itgav/Map2k2/Plcg1/Ppp1r12a/Ppp1r12c/Prkca/Ptpn11/Rac1/Rhoa/Rras2/Sdc4/Smad2/Sos1/Src	16
3	mmu01210	2-Oxocarboxylic acid metabolism	4/542	34/9476	0.127114	0.330713	0.259671	Aco1/Acy1/Dbt/Idh2	4
3	mmu04925	Aldosterone synthesis and secretion	9/542	102/9476	0.12867	0.330914	0.25983	Adcy9/Atp1a2/Atp1a4/Atp1b2/Atp2b2/Dagla/Gnaq/Gnas/Prkca	9
3	mmu04918	Thyroid hormone synthesis	7/542	74/9476	0.129348	0.330914	0.25983	Adcy9/Atp1a2/Atp1a4/Atp1b2/Gnaq/Gnas/Prkca	7
3	mmu04935	Growth hormone synthesis, secretion and action	10/542	117/9476	0.132033	0.334993	0.263032	Adcy9/Gnaq/Gnas/Irs2/Map2k2/Mapk10/Mapk8/Plcg1/Prkca/Sos1	10
3	mmu03015	mRNA surveillance pathway	9/542	103/9476	0.134324	0.335265	0.263246	Acin1/Alyref/Cstf2t/Dazap1/Eif4a3/Gspt1/Pelo/Ppp2r2d/Tardbp	9
3	mmu05142	Chagas disease	9/542	103/9476	0.134324	0.335265	0.263246	C1qb/C1qc/Gnal/Gnaq/Gnas/Mapk10/Mapk8/Ppp2r2d/Smad2	9
3	mmu05220	Chronic myeloid leukemia	7/542	76/9476	0.143026	0.354106	0.27804	Bax/Bcl2l1/Bcr/Cdkn1b/Map2k2/Ptpn11/Sos1	7
3	mmu04919	Thyroid hormone signaling pathway	10/542	120/9476	0.148388	0.36444	0.286154	Atp1a2/Atp1a4/Atp1b2/Itgav/Map2k2/Plcg1/Prkca/Slc2a1/Src/Tbc1d4	10
3	mmu05133	Pertussis	7/542	77/9476	0.150116	0.36576	0.28719	C1qb/C1qc/C4b/Itgb2/Mapk10/Mapk8/Rhoa	7
3	mmu03082	ATP-dependent chromatin remodeling	11/542	136/9476	0.15504	0.374782	0.294274	Actl6a/Chd4/Gatad2b/H2az1/Macroh2a1/Mta2/Rbbp4/Rbbp7/Ruvbl1/Ruvbl2/Smarcd1	11
3	mmu04666	Fc gamma R-mediated phagocytosis	8/542	93/9476	0.161884	0.388268	0.304863	Actr3b/Arf6/Arpc4/Marcks/Marcksl1/Plcg1/Prkca/Rac1	8
3	mmu04928	Parathyroid hormone synthesis, secretion and action	9/542	108/9476	0.164467	0.391405	0.307327	Adcy9/Gna12/Gna13/Gnaq/Gnas/Mef2d/Pde4d/Prkca/Rhoa	9
3	mmu04910	Insulin signaling pathway	11/542	139/9476	0.171683	0.405436	0.318344	Cblb/Exoc7/Gys1/Irs2/Map2k2/Mapk10/Mapk8/Phkb/Prkab2/Sorbs1/Sos1	11
3	mmu04611	Platelet activation	10/542	125/9476	0.177801	0.416679	0.327171	Adcy9/Gna13/Gnaq/Gnas/P2ry12/Ppp1r12a/Rap1a/Rhoa/Src/Stim1	10
3	mmu00250	Alanine, aspartate and glutamate metabolism	4/542	39/9476	0.181734	0.42267	0.331875	Adsl/Asl/Gad1/Gfpt1	4
3	mmu04022	cGMP-PKG signaling pathway	13/542	172/9476	0.185534	0.428262	0.336266	Adcy9/Atp1a2/Atp1a4/Atp1b2/Atp2b2/Gna12/Gna13/Gnaq/Irs2/Map2k2/Mef2d/Ppp1r12a/Rhoa	13
3	mmu00350	Tyrosine metabolism	4/542	40/9476	0.19348	0.44327	0.348051	Aldh3b1/Aoc3/Comt/Gstz1	4
3	mmu00650	Butanoate metabolism	3/542	27/9476	0.198608	0.45165	0.35463	Acads/Gad1/Hmgcl	3
3	mmu04270	Vascular smooth muscle contraction	11/542	144/9476	0.201228	0.454243	0.356666	Adcy9/Gna12/Gna13/Gnaq/Gnas/Map2k2/Ppp1r12a/Ppp1r12c/Prkca/Prkcq/Rhoa	11
3	mmu05162	Measles	11/542	145/9476	0.207391	0.464738	0.364906	Adar/Bax/Bcl2l1/Bid/Cblb/Cdkn1b/Eif3h/Mapk10/Mapk8/Rab9/Rab9b	11
4	mmu05020	Prion disease	34/294	268/9476	1.73075e-12	4.89801e-10	3.95339e-10	Atf2/Atp5a1/Atp5b/Atp5h/C1qa/COX1/Csnk2a1/Csnk2b/Cycs/Fyn/Mapk9/Ncam2/Ndufa9/Ndufs1/Ndufs3/Pik3r2/Ppif/Ppp3ca/Ppp3r1/Psma5/Psma6/Psmb4/Psmb7/Psmd13/Psmd4/Sdha/Tuba1a/Tuba1c/Tuba4a/Tubb2b/Tubb6/Uqcrc1/Vdac2/Vdac3	34
4	mmu05012	Parkinson disease	33/294	266/9476	7.03536e-12	9.95503e-10	8.03512e-10	Atp5a1/Atp5b/Atp5h/COX1/Camk2b/Cycs/Gnai1/Gnai2/Htra2/Mapk9/Mfn1/Ndufa9/Ndufs1/Ndufs3/Ppif/Psma5/Psma6/Psmb4/Psmb7/Psmd13/Psmd4/Sdha/Tuba1a/Tuba1c/Tuba4a/Tubb2b/Tubb6/Txn2/Ube2g1/Ube2l3/Uqcrc1/Vdac2/Vdac3	33
4	mmu05014	Amyotrophic lateral sclerosis	34/294	370/9476	1.10576e-08	1.00906e-06	8.14457e-07	Actb/Atp5a1/Atp5b/Atp5h/COX1/Cycs/Hnrnpa2b1/Mtor/Ndufa9/Ndufs1/Ndufs3/Nefl/Nup133/Nup155/Nup160/Nxf1/Pfn2/Ppp3ca/Ppp3r1/Psma5/Psma6/Psmb4/Psmb7/Psmd13/Psmd4/Rab8a/Sdha/Smcr8/Tuba1a/Tuba1c/Tuba4a/Tubb2b/Tubb6/Uqcrc1	34
4	mmu05016	Huntington disease	30/294	303/9476	1.5839e-08	1.00906e-06	8.14457e-07	Atp5a1/Atp5b/Atp5h/COX1/Cltb/Cycs/Hdac2/Mapk9/Mtor/Ndufa9/Ndufs1/Ndufs3/Polr2a/Polr2i/Ppif/Psma5/Psma6/Psmb4/Psmb7/Psmd13/Psmd4/Sdha/Tuba1a/Tuba1c/Tuba4a/Tubb2b/Tubb6/Uqcrc1/Vdac2/Vdac3	30
4	mmu05022	Pathways of neurodegeneration - multiple diseases	39/294	473/9476	1.7828e-08	1.00906e-06	8.14457e-07	Atp5a1/Atp5b/Atp5h/COX1/Camk2b/Csnk2a1/Csnk2b/Cycs/Htra2/Map2k1/Mapk9/Mfn1/Mtor/Ndufa9/Ndufs1/Ndufs3/Nefl/Ppif/Ppp3ca/Ppp3r1/Psma5/Psma6/Psmb4/Psmb7/Psmd13/Psmd4/Rab8a/Sdha/Smcr8/Tuba1a/Tuba1c/Tuba4a/Tubb2b/Tubb6/Ube2g1/Ube2l3/Uqcrc1/Vdac2/Vdac3	39
4	mmu05010	Alzheimer disease	34/294	384/9476	2.8089e-08	1.32486e-06	1.06935e-06	Atp5a1/Atp5b/Atp5h/COX1/Csnk2a1/Csnk2b/Cycs/Insr/Irs1/Map2k1/Mapk9/Mtor/Ndufa9/Ndufs1/Ndufs3/Pik3r2/Ppif/Ppp3ca/Ppp3r1/Psma5/Psma6/Psmb4/Psmb7/Psmd13/Psmd4/Sdha/Tuba1a/Tuba1c/Tuba4a/Tubb2b/Tubb6/Uqcrc1/Vdac2/Vdac3	34
4	mmu04137	Mitophagy - animal	15/294	99/9476	3.42208e-07	1.3835e-05	1.11668e-05	Arih1/Bcl2l13/Csnk2a1/Csnk2b/Fundc1/Gabarapl1/Mapk9/Mfn1/Pgam5/Phb2/Rab5c/Rras/Tax1bp1/Tomm20/Tomm7	15
4	mmu00270	Cysteine and methionine metabolism	9/294	55/9476	4.272e-05	0.00151122	0.00121977	Ahcyl1/Bcat2/Gss/Ldhb/Mat2b/Mtap/Mtr/Sms/Tst	9
4	mmu00190	Oxidative phosphorylation	14/294	136/9476	7.95459e-05	0.00250128	0.00201889	Atp5a1/Atp5b/Atp5h/Atp5j2/COX1/Cox17/Cycs/Lhpp/Ndufa9/Ndufs1/Ndufs3/Ppa1/Sdha/Uqcrc1	14
4	mmu05415	Diabetic cardiomyopathy	18/294	212/9476	0.000102293	0.00289488	0.00233658	Atp5a1/Atp5b/Atp5h/COX1/Camk2b/Insr/Irs1/Mapk9/Mtor/Ndufa9/Ndufs1/Ndufs3/Pik3r2/Ppif/Sdha/Uqcrc1/Vdac2/Vdac3	18
4	mmu04520	Adherens junction	11/294	92/9476	0.000122154	0.00314269	0.0025366	Actb/Csnk2a1/Csnk2b/Fyn/Insr/Nectin3/Ptprm/Rap1b/Smad4/Wasf1/Wasf2	11
4	mmu04360	Axon guidance	16/294	181/9476	0.000155496	0.00366711	0.00295988	Ablim2/Camk2b/Cfl2/Dpysl2/Dpysl5/Efnb1/Fyn/Gnai1/Gnai2/Ngef/Ntng1/Pik3r2/Ppp3ca/Ppp3r1/Robo1/Rras	16
4	mmu00250	Alanine, aspartate and glutamate metabolism	7/294	39/9476	0.000168782	0.00367426	0.00296565	Adssl1/Aspa/Asrgl1/Ass1/Cad/Folh1/Gpt	7
4	mmu05208	Chemical carcinogenesis - reactive oxygen species	18/294	224/9476	0.000205197	0.00414791	0.00334795	As3mt/Atp5a1/Atp5b/Atp5h/COX1/Gstm7/Map2k1/Mapk9/Ndufa9/Ndufs1/Ndufs3/Pik3r2/Pld2/Ppif/Sdha/Uqcrc1/Vdac2/Vdac3	18
4	mmu05017	Spinocerebellar ataxia	13/294	141/9476	0.000426546	0.00804749	0.00649547	Cycs/Mapk9/Mtor/Pik3r2/Ppif/Psma5/Psma6/Psmb4/Psmb7/Psmd13/Psmd4/Vdac2/Vdac3	13
4	mmu05100	Bacterial invasion of epithelial cells	9/294	76/9476	0.000541608	0.00929315	0.00750089	Actb/Cltb/Crkl/Dock1/Gab1/Pik3r2/Pxn/Wasf1/Wasf2	9
4	mmu03050	Proteasome	7/294	47/9476	0.000558246	0.00929315	0.00750089	Psma5/Psma6/Psmb4/Psmb7/Psmd13/Psmd4/Psmf1	7
4	mmu01230	Biosynthesis of amino acids	9/294	78/9476	0.000656804	0.0103264	0.00833488	Aldoc/Ass1/Bcat2/Cs/Gpt/Mat2b/Mtr/Pkm/Tpi1	9
4	mmu05132	Salmonella infection	18/294	251/9476	0.0008084	0.0120409	0.00971872	Acbd3/Actb/Cycs/Cyfip1/Fbxo22/Map2k1/Mapk9/Pfn2/Rab5c/Rhob/Rras/Tab1/Tuba1a/Tuba1c/Tuba4a/Tubb2b/Tubb6/Txn2	18
4	mmu04022	cGMP-PKG signaling pathway	14/294	172/9476	0.000910743	0.012887	0.0104016	Atf2/Atp1a1/Atp1b3/Gnai1/Gnai2/Insr/Irs1/Map2k1/Ppif/Ppp3ca/Ppp3r1/Slc8a2/Vdac2/Vdac3	14
4	mmu04120	Ubiquitin mediated proteolysis	12/294	148/9476	0.00215448	0.0290341	0.0234347	Anapc1/Cul3/Ddb1/Herc2/Trip12/Ube2b/Ube2d2a/Ube2e1/Ube2g1/Ube2k/Ube2l3/Ube4b	12
4	mmu04714	Thermogenesis	16/294	232/9476	0.00232723	0.0299366	0.0241631	Actb/Arid1a/Atf2/Atp5a1/Atp5b/Atp5h/Atp5j2/COX1/Coa7/Cox17/Mtor/Ndufa9/Ndufs1/Ndufs3/Sdha/Uqcrc1	16
4	mmu04141	Protein processing in endoplasmic reticulum	13/294	171/9476	0.00253717	0.0312182	0.0251975	Bag1/Bag2/Cryab/Ddost/Dnajb1/Dnajc3/Erlec1/Mapk9/Ssr4/Ube2d2a/Ube2g1/Ube4b/Ubxn6	13
4	mmu04724	Glutamatergic synapse	10/294	114/9476	0.00280192	0.0330393	0.0266674	Gnai1/Gnai2/Gnb1/Lzts3/Pld2/Ppp3ca/Ppp3r1/Shank1/Shank3/Slc17a6	10
4	mmu04930	Type II diabetes mellitus	6/294	48/9476	0.00347472	0.0393338	0.0317479	Insr/Irs1/Mapk9/Mtor/Pik3r2/Pkm	6
4	mmu03015	mRNA surveillance pathway	9/294	103/9476	0.00461211	0.0502011	0.0405194	Cpsf7/Etf1/Hbs1l/Magoh/Nxf1/Pabpn1/Ppp2r2a/Sympk/Wdr33	9
4	mmu04540	Gap junction	8/294	86/9476	0.00509094	0.0533606	0.0430696	Gnai1/Gnai2/Map2k1/Tuba1a/Tuba1c/Tuba4a/Tubb2b/Tubb6	8
4	mmu04010	MAPK signaling pathway	18/294	299/9476	0.00548117	0.053912	0.0435146	Atf2/Cacnb1/Cacnb3/Crkl/Fgf1/Insr/Lamtor3/Map2k1/Map4k2/Mapk9/Ppm1a/Ppp3ca/Ppp3r1/Ptpn5/Rap1b/Rras/Stk4/Tab1	18
4	mmu04810	Regulation of actin cytoskeleton	15/294	231/9476	0.00552456	0.053912	0.0435146	Actb/Cfl2/Crkl/Cyfip1/Dock1/Fgf1/Git1/Itga6/Map2k1/Pfn2/Pik3r2/Pxn/Rras/Wasf1/Wasf2	15
4	mmu04960	Aldosterone-regulated sodium reabsorption	5/294	38/9476	0.00602445	0.0568307	0.0458704	Atp1a1/Atp1b3/Insr/Irs1/Pik3r2	5
4	mmu05170	Human immunodeficiency virus 1 infection	15/294	237/9476	0.00696032	0.063541	0.0512866	Cfl2/Crkl/Cycs/Ddb1/Gnai1/Gnai2/Gnb1/Map2k1/Mapk9/Mtor/Pik3r2/Ppp3ca/Ppp3r1/Pxn/Tab1	15
4	mmu04666	Fc gamma R-mediated phagocytosis	8/294	93/9476	0.00811766	0.0698896	0.0564108	Cfl2/Crkl/Dock1/Map2k1/Pik3r2/Pld2/Wasf1/Wasf2	8
4	mmu00280	Valine, leucine and isoleucine degradation	6/294	57/9476	0.00814967	0.0698896	0.0564108	Aacs/Acadsb/Acsf3/Bcat2/Dld/Oxct1	6
4	mmu04932	Non-alcoholic fatty liver disease	11/294	157/9476	0.00964245	0.078144	0.0630732	COX1/Cycs/Insr/Irs1/Mapk9/Ndufa9/Ndufs1/Ndufs3/Pik3r2/Sdha/Uqcrc1	11
4	mmu04210	Apoptosis	10/294	136/9476	0.00966445	0.078144	0.0630732	Actb/Cycs/Htra2/Map2k1/Mapk9/Pik3r2/Septin4/Tuba1a/Tuba1c/Tuba4a	10
4	mmu04935	Growth hormone synthesis, secretion and action	9/294	117/9476	0.0104388	0.0820602	0.0662342	Atf2/Crkl/Gnai1/Gnai2/Irs1/Map2k1/Mapk9/Mtor/Pik3r2	9
4	mmu04213	Longevity regulating pathway - multiple species	6/294	61/9476	0.0112544	0.0860811	0.0694797	Cryab/Hdac2/Insr/Irs1/Mtor/Pik3r2	6
4	mmu01200	Carbon metabolism	9/294	120/9476	0.012201	0.0908654	0.0733413	Aldoc/Cs/Dld/Gldc/Gpt/Pgp/Pkm/Sdha/Tpi1	9
4	mmu04140	Autophagy - animal	11/294	166/9476	0.014237	0.103309	0.0833851	Atg4b/Gabarapl1/Irs1/Map2k1/Mapk9/Mtor/Pik3r2/Rab8a/Rras/Smcr8/Tax1bp1	11
4	mmu04012	ErbB signaling pathway	7/294	84/9476	0.0152336	0.107778	0.0869919	Camk2b/Crkl/Gab1/Map2k1/Mapk9/Mtor/Pik3r2	7
4	mmu04071	Sphingolipid signaling pathway	9/294	126/9476	0.016379	0.108398	0.0874927	Fyn/Gnai1/Gnai2/Map2k1/Mapk9/Pik3r2/Pld2/Ppp2r2a/Smpd1	9
4	mmu00630	Glyoxylate and dicarboxylate metabolism	4/294	32/9476	0.0164704	0.108398	0.0874927	Cs/Dld/Gldc/Pgp	4
4	mmu04215	Apoptosis - multiple species	4/294	32/9476	0.0164704	0.108398	0.0874927	Cycs/Htra2/Mapk9/Septin4	4
4	mmu00010	Glycolysis / Gluconeogenesis	6/294	67/9476	0.0173523	0.111607	0.0900827	Aldoc/Dld/Ldhb/Pgm2/Pkm/Tpi1	6
4	mmu04260	Cardiac muscle contraction	7/294	87/9476	0.0181809	0.114338	0.0922867	Atp1a1/Atp1b3/COX1/Cacnb1/Cacnb3/Slc8a2/Uqcrc1	7
4	mmu05235	PD-L1 expression and PD-1 checkpoint pathway in cancer	7/294	88/9476	0.0192467	0.118409	0.0955726	Csnk2a1/Csnk2b/Map2k1/Mtor/Pik3r2/Ppp3ca/Ppp3r1	7
4	mmu05230	Central carbon metabolism in cancer	6/294	69/9476	0.0198085	0.119272	0.0962696	Ldhb/Map2k1/Mtor/Pik3r2/Pkm/Tigar	6
4	mmu01210	2-Oxocarboxylic acid metabolism	4/294	34/9476	0.0202436	0.119353	0.0963346	Bcat2/Cs/Dld/Gpt	4
4	mmu04261	Adrenergic signaling in cardiomyocytes	10/294	156/9476	0.0233066	0.130226	0.10511	Atf2/Atp1a1/Atp1b3/Cacnb1/Cacnb3/Camk2b/Gnai1/Gnai2/Ppp2r2a/Slc8a2	10
4	mmu04510	Focal adhesion	12/294	202/9476	0.0234293	0.130226	0.10511	Actb/Col6a1/Crkl/Dock1/Fyn/Itga6/Map2k1/Mapk9/Pik3r2/Pxn/Rap1b/Vtn	12
4	mmu00230	Purine metabolism	9/294	134/9476	0.0234682	0.130226	0.10511	Adssl1/Entpd2/Fhit/Nt5c1a/Nt5m/Pde11a/Pde4a/Pde6d/Pgm2	9
4	mmu05135	Yersinia infection	9/294	135/9476	0.0244875	0.133269	0.107567	Actb/Crkl/Dock1/Map2k1/Mapk9/Pik3r2/Pxn/Tab1/Wasf2	9
4	mmu04971	Gastric acid secretion	6/294	75/9476	0.0285679	0.152542	0.123123	Actb/Atp1a1/Atp1b3/Camk2b/Gnai1/Gnai2	6
4	mmu05212	Pancreatic cancer	6/294	76/9476	0.0302404	0.158482	0.127918	Map2k1/Mapk9/Mtor/Pik3r2/Pld2/Smad4	6
4	mmu04923	Regulation of lipolysis in adipocytes	5/294	57/9476	0.03129	0.160128	0.129246	Gnai1/Gnai2/Insr/Irs1/Pik3r2	5
4	mmu04721	Synaptic vesicle cycle	6/294	77/9476	0.0319759	0.160128	0.129246	Cltb/Nsf/Rims1/Slc17a6/Syt1/Vamp2	6
4	mmu05231	Choline metabolism in cancer	7/294	98/9476	0.0323926	0.160128	0.129246	Map2k1/Mapk9/Mtor/Pik3r2/Pld2/Wasf1/Wasf2	7
4	mmu04919	Thyroid hormone signaling pathway	8/294	120/9476	0.0329434	0.160128	0.129246	Actb/Atp1a1/Atp1b3/Hdac2/Map2k1/Mtor/Pik3r2/Plcd1	8
4	mmu04370	VEGF signaling pathway	5/294	58/9476	0.0334061	0.160128	0.129246	Map2k1/Pik3r2/Ppp3ca/Ppp3r1/Pxn	5
4	mmu04722	Neurotrophin signaling pathway	8/294	121/9476	0.034367	0.160128	0.129246	Camk2b/Crkl/Gab1/Irs1/Map2k1/Mapk9/Pik3r2/Rap1b	8
4	mmu04015	Rap1 signaling pathway	12/294	214/9476	0.0345152	0.160128	0.129246	Actb/Crkl/Fgf1/Gnai1/Gnai2/Insr/Map2k1/Pfn2/Pik3r2/Rap1b/Rras/Sipa1l2	12
4	mmu04072	Phospholipase D signaling pathway	9/294	149/9476	0.0422189	0.18965	0.153074	Agpat1/Fyn/Gab1/Insr/Map2k1/Mtor/Pik3r2/Pld2/Rras	9
4	mmu04723	Retrograde endocannabinoid signaling	9/294	149/9476	0.0422189	0.18965	0.153074	Gnai1/Gnai2/Gnb1/Mapk9/Ndufa9/Ndufs1/Ndufs3/Rims1/Slc17a6	9
4	mmu00920	Sulfur metabolism	2/294	11/9476	0.0438598	0.193943	0.156539	Suox/Tst	2
4	mmu04024	cAMP signaling pathway	12/294	224/9476	0.046271	0.201457	0.162604	Atp1a1/Atp1b3/Camk2b/Gnai1/Gnai2/Map2k1/Mapk9/Pde4a/Pik3r2/Pld2/Rap1b/Rras	12
4	mmu04921	Oxytocin signaling pathway	9/294	153/9476	0.0485569	0.208206	0.168052	Actb/Cacnb1/Cacnb3/Camk2b/Gnai1/Gnai2/Map2k1/Ppp3ca/Ppp3r1	9
4	mmu05412	Arrhythmogenic right ventricular cardiomyopathy	6/294	86/9476	0.0505291	0.21198	0.171098	Actb/Cacnb1/Cacnb3/Cdh2/Itga6/Slc8a2	6
4	mmu04068	FoxO signaling pathway	8/294	131/9476	0.0509351	0.21198	0.171098	Gabarapl1/Insr/Irs1/Map2k1/Mapk9/Pik3r2/Smad4/Stk4	8
4	mmu04514	Cell adhesion molecules	10/294	179/9476	0.0519852	0.212675	0.171659	Cdh2/Cntnap1/Itga6/Ncam2/Nectin3/Nlgn3/Ntng1/Ptprd/Ptprm/Slitrk5	10
4	mmu05145	Toxoplasmosis	7/294	109/9476	0.0526052	0.212675	0.171659	Cycs/Gnai1/Gnai2/Itga6/Mapk9/Ppif/Tab1	7
4	mmu05210	Colorectal cancer	6/294	88/9476	0.0553895	0.214804	0.173378	Cycs/Map2k1/Mapk9/Mtor/Pik3r2/Smad4	6
4	mmu04150	mTOR signaling pathway	9/294	157/9476	0.0554961	0.214804	0.173378	Insr/Irs1/Lamtor1/Lamtor2/Lamtor3/Map2k1/Mtor/Pik3r2/Rictor	9
4	mmu04720	Long-term potentiation	5/294	67/9476	0.0564294	0.214804	0.173378	Camk2b/Map2k1/Ppp3ca/Ppp3r1/Rap1b	5
4	mmu04380	Osteoclast differentiation	8/294	135/9476	0.0587962	0.214804	0.173378	Fyn/Map2k1/Mapk9/Pik3r2/Ppp3ca/Ppp3r1/Sirpa/Tab1	8
4	mmu04728	Dopaminergic synapse	8/294	135/9476	0.0587962	0.214804	0.173378	Atf2/Camk2b/Gnai1/Gnai2/Gnb1/Mapk9/Ppp2r2a/Ppp3ca	8
4	mmu04613	Neutrophil extracellular trap formation	11/294	208/9476	0.059143	0.214804	0.173378	Actb/Fga/H2ax/Hdac2/Macroh2a2/Map2k1/Mtor/Pik3r2/Ppif/Vdac2/Vdac3	11
4	mmu04725	Cholinergic synapse	7/294	112/9476	0.0592396	0.214804	0.173378	Camk2b/Fyn/Gnai1/Gnai2/Gnb1/Map2k1/Pik3r2	7
4	mmu05211	Renal cell carcinoma	5/294	68/9476	0.0594355	0.214804	0.173378	Crkl/Gab1/Map2k1/Pik3r2/Rap1b	5
4	mmu00565	Ether lipid metabolism	4/294	48/9476	0.0608532	0.214804	0.173378	Agps/Enpp6/Pla2g7/Pld2	4
4	mmu04066	HIF-1 signaling pathway	7/294	113/9476	0.0615607	0.214804	0.173378	Aldoc/Camk2b/Insr/Ldhb/Map2k1/Mtor/Pik3r2	7
4	mmu04014	Ras signaling pathway	12/294	235/9476	0.0621125	0.214804	0.173378	Fgf1/Gab1/Gnb1/Insr/Map2k1/Mapk9/Pik3r2/Pld2/Rab5c/Rap1b/Rras/Stk4	12
4	mmu05031	Amphetamine addiction	5/294	69/9476	0.0625314	0.214804	0.173378	Atf2/Camk2b/Hdac2/Ppp3ca/Ppp3r1	5
4	mmu04371	Apelin signaling pathway	8/294	137/9476	0.0629992	0.214804	0.173378	Gnai1/Gnai2/Gnb1/Map2k1/Mtor/Rras/Slc8a2/Smad4	8
4	mmu04914	Progesterone-mediated oocyte maturation	6/294	92/9476	0.0659306	0.221745	0.17898	Anapc1/Gnai1/Gnai2/Map2k1/Mapk9/Pik3r2	6
4	mmu05161	Hepatitis B	9/294	163/9476	0.0670616	0.221745	0.17898	Atf2/Cycs/Ddb1/Map2k1/Mapk9/Pik3r2/Smad4/Tab1/Vdac3	9
4	mmu04910	Insulin signaling pathway	8/294	139/9476	0.0673855	0.221745	0.17898	Crkl/Insr/Irs1/Map2k1/Mapk9/Mtor/Pik3r2/Prkar2b	8
4	mmu00020	Citrate cycle (TCA cycle)	3/294	32/9476	0.0757348	0.243556	0.196584	Cs/Dld/Sdha	3
4	mmu04136	Autophagy - other	3/294	32/9476	0.0757348	0.243556	0.196584	Atg4b/Gabarapl1/Mtor	3
4	mmu02010	ABC transporters	4/294	52/9476	0.0770575	0.245026	0.19777	Abca5/Abca7/Abcb1b/Abcb7	4
4	mmu04114	Oocyte meiosis	7/294	121/9476	0.0821139	0.258203	0.208406	Anapc1/Camk2b/Map2k1/Ppp3ca/Ppp3r1/Smc1a/Ywhag	7
4	mmu04660	T cell receptor signaling pathway	7/294	122/9476	0.0849311	0.263791	0.212916	Fyn/Map2k1/Mapk9/Pik3r2/Ppp2r2a/Ppp3ca/Ppp3r1	7
4	mmu00330	Arginine and proline metabolism	4/294	54/9476	0.0858917	0.263791	0.212916	Ckb/Ckm/Ckmt1/Sms	4
4	mmu05220	Chronic myeloid leukemia	5/294	76/9476	0.0866874	0.263791	0.212916	Crkl/Hdac2/Map2k1/Pik3r2/Smad4	5
4	mmu05164	Influenza A	9/294	173/9476	0.0894892	0.26942	0.21746	Actb/Cycs/Dnajb1/Dnajc3/Map2k1/Nxf1/Pabpn1/Pik3r2/Prss2	9
4	mmu05133	Pertussis	5/294	77/9476	0.0904868	0.269556	0.217569	C1qa/Cfl2/Gnai1/Gnai2/Mapk9	5
4	mmu04611	Platelet activation	7/294	125/9476	0.0937107	0.276251	0.222974	Actb/Fga/Fyn/Gnai1/Gnai2/Pik3r2/Rap1b	7
4	mmu05163	Human cytomegalovirus infection	12/294	253/9476	0.0950832	0.277408	0.223907	Atf2/Crkl/Cycs/Gnai1/Gnai2/Gnb1/Map2k1/Mtor/Pik3r2/Ppp3ca/Ppp3r1/Pxn	12
4	mmu00051	Fructose and mannose metabolism	3/294	36/9476	0.0997795	0.284501	0.229633	Aldoc/Tigar/Tpi1	3
4	mmu01240	Biosynthesis of cofactors	8/294	152/9476	0.10039	0.284501	0.229633	Adssl1/Bcat2/Cad/Dld/Gss/Mat2b/Pdxk/Rfk	8
4	mmu05142	Chagas disease	6/294	103/9476	0.10053	0.284501	0.229633	C1qa/Gnai1/Gnai2/Mapk9/Pik3r2/Ppp2r2a	6
4	mmu04922	Glucagon signaling pathway	6/294	104/9476	0.104075	0.291617	0.235376	Atf2/Camk2b/Ldhb/Pkm/Ppp3ca/Ppp3r1	6
4	mmu04926	Relaxin signaling pathway	7/294	129/9476	0.106174	0.294581	0.237769	Atf2/Gnai1/Gnai2/Gnb1/Map2k1/Mapk9/Pik3r2	7
4	mmu04730	Long-term depression	4/294	60/9476	0.115146	0.312999	0.252635	Gnai1/Gnai2/Gnaz/Map2k1	4
4	mmu00061	Fatty acid biosynthesis	2/294	19/9476	0.11613	0.312999	0.252635	Acsf3/Mecr	2
4	mmu00785	Lipoic acid metabolism	2/294	19/9476	0.11613	0.312999	0.252635	Dld/Gldc	2
4	mmu04928	Parathyroid hormone synthesis, secretion and action	6/294	108/9476	0.118895	0.31446	0.253814	Atf2/Gnai1/Gnai2/Map2k1/Pde4a/Pld2	6
4	mmu04974	Protein digestion and absorption	6/294	108/9476	0.118895	0.31446	0.253814	Atp1a1/Atp1b3/Col12a1/Col6a1/Prss2/Slc8a2	6
4	mmu04961	Endocrine and other factor-regulated calcium reabsorption	4/294	61/9476	0.1204	0.315492	0.254646	Atp1a1/Atp1b3/Cltb/Slc8a2	4
4	mmu04216	Ferroptosis	3/294	40/9476	0.12645	0.324398	0.261835	Gss/Vdac2/Vdac3	3
4	mmu00220	Arginine biosynthesis	2/294	20/9476	0.126501	0.324398	0.261835	Ass1/Gpt	2
4	mmu04148	Efferocytosis	8/294	161/9476	0.127734	0.324398	0.261835	Adgrb1/C1qa/Camk2b/Crkl/Dock1/Map2k1/Rab5c/Sirpa	8
4	mmu04911	Insulin secretion	5/294	86/9476	0.128384	0.324398	0.261835	Atf2/Atp1a1/Atp1b3/Camk2b/Vamp2	5
4	mmu00770	Pantothenate and CoA biosynthesis	2/294	21/9476	0.137081	0.343308	0.277098	Aasdhppt/Bcat2	2
4	mmu04727	GABAergic synapse	5/294	89/9476	0.142405	0.351821	0.283969	Gabarapl1/Gnai1/Gnai2/Gnb1/Nsf	5
4	mmu04668	TNF signaling pathway	6/294	114/9476	0.142966	0.351821	0.283969	Atf2/Map2k1/Mapk9/Pgam5/Pik3r2/Tab1	6
4	mmu05166	Human T-cell leukemia virus 1 infection	11/294	247/9476	0.145973	0.352297	0.284353	Anapc1/Atf2/Bub3/Map2k1/Mapk9/Pik3r2/Ppp3ca/Ppp3r1/Smad4/Vdac2/Vdac3	11
4	mmu04211	Longevity regulating pathway	5/294	90/9476	0.147222	0.352297	0.284353	Atf2/Insr/Irs1/Mtor/Pik3r2	5
4	mmu04964	Proximal tubule bicarbonate reclamation	2/294	22/9476	0.147846	0.352297	0.284353	Atp1a1/Atp1b3	2
4	mmu04664	Fc epsilon RI signaling pathway	4/294	66/9476	0.148139	0.352297	0.284353	Fyn/Map2k1/Mapk9/Pik3r2	4
4	mmu04530	Tight junction	8/294	168/9476	0.151413	0.355755	0.287145	Actb/Mapk9/Ppp2r2a/Rab8a/Sympk/Tuba1a/Tuba1c/Tuba4a	8
4	mmu05032	Morphine addiction	5/294	91/9476	0.152107	0.355755	0.287145	Gnai1/Gnai2/Gnb1/Pde11a/Pde4a	5
4	mmu00620	Pyruvate metabolism	3/294	44/9476	0.155344	0.357418	0.288487	Dld/Ldhb/Pkm	3
4	mmu04962	Vasopressin-regulated water reabsorption	3/294	44/9476	0.155344	0.357418	0.288487	Nsf/Rab5c/Vamp2	3
4	mmu00900	Terpenoid backbone biosynthesis	2/294	23/9476	0.158776	0.362368	0.292482	Fnta/Mvk	2
4	mmu01522	Endocrine resistance	5/294	93/9476	0.162078	0.366945	0.296177	Carm1/Map2k1/Mapk9/Mtor/Pik3r2	5
4	mmu04670	Leukocyte transendothelial migration	6/294	119/9476	0.164599	0.369694	0.298395	Actb/Gnai1/Gnai2/Pik3r2/Pxn/Rap1b	6
4	mmu05225	Hepatocellular carcinoma	8/294	174/9476	0.173275	0.386117	0.311651	Actb/Arid1a/Gab1/Gstm7/Map2k1/Mtor/Pik3r2/Smad4	8
4	mmu04217	Necroptosis	8/294	175/9476	0.177051	0.391449	0.315955	Camk2b/H2ax/Macroh2a2/Mapk9/Pgam5/Smpd1/Vdac2/Vdac3	8
4	mmu05205	Proteoglycans in cancer	9/294	203/9476	0.179837	0.392932	0.317151	Actb/Camk2b/Gab1/Map2k1/Mtor/Pik3r2/Pxn/Rras/Vtn	9
4	mmu00562	Inositol phosphate metabolism	4/294	72/9476	0.184293	0.392932	0.317151	Inpp1/Inpp5b/Plcd1/Tpi1	4
4	mmu05223	Non-small cell lung cancer	4/294	72/9476	0.184293	0.392932	0.317151	Fhit/Map2k1/Pik3r2/Stk4	4
4	mmu05226	Gastric cancer	7/294	150/9476	0.184781	0.392932	0.317151	Abcb1b/Fgf1/Gab1/Map2k1/Mtor/Pik3r2/Smad4	7
4	mmu04973	Carbohydrate digestion and absorption	3/294	48/9476	0.186052	0.392932	0.317151	Atp1a1/Atp1b3/Pik3r2	3
4	mmu05030	Cocaine addiction	3/294	48/9476	0.186052	0.392932	0.317151	Atf2/Gnai1/Gnai2	3
4	mmu04713	Circadian entrainment	5/294	98/9476	0.188097	0.394307	0.318261	Camk2b/Gnai1/Gnai2/Gnb1/Nos1ap	5
4	mmu04918	Thyroid hormone synthesis	4/294	74/9476	0.196939	0.406815	0.328357	Alb/Atf2/Atp1a1/Atp1b3	4
4	mmu05214	Glioma	4/294	74/9476	0.196939	0.406815	0.328357	Camk2b/Map2k1/Mtor/Pik3r2	4
4	mmu05410	Hypertrophic cardiomyopathy	5/294	100/9476	0.198905	0.407899	0.329232	Actb/Cacnb1/Cacnb3/Itga6/Slc8a2	5
4	mmu04218	Cellular senescence	8/294	181/9476	0.200451	0.408039	0.329346	Map2k1/Mtor/Pik3r2/Ppp3ca/Ppp3r1/Rras/Vdac2/Vdac3	8
4	mmu04152	AMPK signaling pathway	6/294	127/9476	0.201857	0.408039	0.329346	Insr/Irs1/Mtor/Pik3r2/Ppp2r2a/Rab8a	6
4	mmu00650	Butanoate metabolism	2/294	27/9476	0.203745	0.408935	0.330068	Aacs/Oxct1	2
4	mmu04924	Renin secretion	4/294	76/9476	0.209841	0.418204	0.33755	Gnai1/Gnai2/Ppp3ca/Ppp3r1	4
4	mmu05414	Dilated cardiomyopathy	5/294	103/9476	0.215502	0.426482	0.344231	Actb/Cacnb1/Cacnb3/Itga6/Slc8a2	5
4	mmu04620	Toll-like receptor signaling pathway	5/294	104/9476	0.221129	0.43458	0.350768	Map2k1/Mapk9/Pik3r2/Tab1/Tollip	5
4	mmu00062	Fatty acid elongation	2/294	29/9476	0.226733	0.439622	0.354837	Mecr/Them4	2
4	mmu04659	Th17 cell differentiation	5/294	105/9476	0.226801	0.439622	0.354837	Mapk9/Mtor/Ppp3ca/Ppp3r1/Smad4	5
4	mmu01521	EGFR tyrosine kinase inhibitor resistance	4/294	79/9476	0.229623	0.442064	0.356808	Gab1/Map2k1/Mtor/Pik3r2	4
4	mmu04915	Estrogen signaling pathway	6/294	133/9476	0.231636	0.442926	0.357504	Atf2/Gnai1/Gnai2/Krt15/Map2k1/Pik3r2	6
4	mmu04978	Mineral absorption	3/294	54/9476	0.234643	0.445664	0.359714	Atp1a1/Atp1b3/Slc8a2	3
4	mmu04934	Cushing syndrome	7/294	162/9476	0.238073	0.449165	0.362539	Atf2/Camk2b/Gnai1/Gnai2/Map2k1/Pde11a/Rap1b	7
4	mmu04151	PI3K-Akt signaling pathway	14/294	364/9476	0.24055	0.450307	0.363461	Atf2/Col6a1/Fgf1/Gnb1/Insr/Irs1/Itga6/Map2k1/Mtor/Pik3r2/Ppp2r2a/Them4/Vtn/Ywhag	14
4	mmu04142	Lysosome	6/294	135/9476	0.241861	0.450307	0.363461	Ap3d1/Arsb/Cltb/Gga3/Gm2a/Smpd1	6
4	mmu04062	Chemokine signaling pathway	8/294	192/9476	0.246309	0.455592	0.367727	Crkl/Gnai1/Gnai2/Gnb1/Map2k1/Pik3r2/Pxn/Rap1b	8
4	mmu00640	Propanoate metabolism	2/294	31/9476	0.249894	0.458868	0.370371	Dld/Ldhb	2
4	mmu00240	Pyrimidine metabolism	3/294	56/9476	0.251323	0.458868	0.370371	Cad/Nt5c1a/Nt5m	3
4	mmu04931	Insulin resistance	5/294	110/9476	0.255767	0.459663	0.371013	Insr/Irs1/Mapk9/Mtor/Pik3r2	5
4	mmu03018	RNA degradation	4/294	83/9476	0.256674	0.459663	0.371013	Edc3/Exosc4/Lsm8/Skic8	4
4	mmu04662	B cell receptor signaling pathway	4/294	83/9476	0.256674	0.459663	0.371013	Map2k1/Pik3r2/Ppp3ca/Ppp3r1	4
4	mmu03420	Nucleotide excision repair	3/294	57/9476	0.259729	0.459663	0.371013	Ddb1/Polr2a/Polr2i	3
4	mmu04020	Calcium signaling pathway	10/294	253/9476	0.260674	0.459663	0.371013	Camk2b/Fgf1/Plcd1/Ppif/Ppp3ca/Ppp3r1/Slc8a2/Stim2/Vdac2/Vdac3	10
4	mmu03020	RNA polymerase	2/294	32/9476	0.261504	0.459663	0.371013	Polr2a/Polr2i	2
4	mmu01232	Nucleotide metabolism	4/294	84/9476	0.263537	0.460377	0.371589	Adssl1/Entpd2/Nt5c1a/Nt5m	4
4	mmu04625	C-type lectin receptor signaling pathway	5/294	112/9476	0.267601	0.464608	0.375005	Mapk9/Pik3r2/Ppp3ca/Ppp3r1/Rras	5
4	mmu04130	SNARE interactions in vesicular transport	2/294	33/9476	0.273119	0.471296	0.380403	Vamp1/Vamp2	2
4	mmu04972	Pancreatic secretion	5/294	114/9476	0.279555	0.479479	0.387007	Atp1a1/Atp1b3/Prss2/Rab8a/Rap1b	5
4	mmu00030	Pentose phosphate pathway	2/294	34/9476	0.284726	0.480334	0.387698	Aldoc/Pgm2	2
4	mmu00500	Starch and sucrose metabolism	2/294	34/9476	0.284726	0.480334	0.387698	Gyg/Pgm2	2
4	mmu05134	Legionellosis	3/294	60/9476	0.285145	0.480334	0.387698	Bcl2l13/Cycs/Hbs1l	3
4	mmu03013	Nucleocytoplasmic transport	5/294	117/9476	0.297677	0.497081	0.401214	Magoh/Nup133/Nup155/Nup160/Nxf1	5
4	mmu04310	Wnt signaling pathway	7/294	175/9476	0.300603	0.497081	0.401214	Camk2b/Csnk2a1/Csnk2b/Mapk9/Ppp3ca/Ppp3r1/Smad4	7
4	mmu01212	Fatty acid metabolism	3/294	62/9476	0.302205	0.497081	0.401214	Acadsb/Acsf3/Mecr	3
4	mmu05034	Alcoholism	8/294	205/9476	0.304365	0.497081	0.401214	Atf2/Gnai1/Gnai2/Gnb1/H2ax/Hdac2/Macroh2a2/Map2k1	8
4	mmu04912	GnRH signaling pathway	4/294	90/9476	0.305341	0.497081	0.401214	Camk2b/Map2k1/Mapk9/Pld2	4
4	mmu05418	Fluid shear stress and atherosclerosis	6/294	147/9476	0.305625	0.497081	0.401214	Actb/Ass1/Gstm7/Mapk9/Pik3r2/Txn2	6
5	mmu04727	GABAergic synapse	5/98	89/9476	0.00223266	0.266424	0.251309	Adcy6/Gabra2/Gabrd/Gnb2/Slc38a2	5
5	mmu04714	Thermogenesis	8/98	232/9476	0.0027108	0.266424	0.251309	Acsl5/Adcy6/Atp5c1/Cpt1a/Mlst8/Ndufa1/Rps6ka1/Rps6ka3	8
5	mmu04723	Retrograde endocannabinoid signaling	6/98	149/9476	0.0043898	0.266424	0.251309	Adcy6/Gabra2/Gabrd/Gnb2/Gria4/Ndufa1	6
5	mmu04931	Insulin resistance	5/98	110/9476	0.0055553	0.266424	0.251309	Cpt1a/Pik3r1/Pygm/Rps6ka1/Rps6ka3	5
5	mmu04140	Autophagy - animal	6/98	166/9476	0.00737671	0.266424	0.251309	Dapk3/Mlst8/Nrbf2/Pik3r1/Rab33b/Uba52	6
5	mmu05033	Nicotine addiction	3/98	40/9476	0.0080338	0.266424	0.251309	Gabra2/Gabrd/Gria4	3
5	mmu04611	Platelet activation	5/98	125/9476	0.00943364	0.266424	0.251309	Adcy6/Fgb/Fgg/Pik3r1/Vasp	5
5	mmu04152	AMPK signaling pathway	5/98	127/9476	0.0100629	0.266424	0.251309	Cab39l/Cpt1a/Pik3r1/Ppp2r5b/Tbc1d1	5
5	mmu04540	Gap junction	4/98	86/9476	0.0119682	0.266424	0.251309	Adcy6/Pdgfrb/Tubb1/Tubb3	4
5	mmu05014	Amyotrophic lateral sclerosis	9/98	370/9476	0.0141392	0.266424	0.251309	Atp5c1/Hnrnpa3/Ncbp1/Ndufa1/Nefm/Nrbf2/Ranbp2/Tubb1/Tubb3	9
5	mmu05032	Morphine addiction	4/98	91/9476	0.0144879	0.266424	0.251309	Adcy6/Gabra2/Gabrd/Gnb2	4
5	mmu04914	Progesterone-mediated oocyte maturation	4/98	92/9476	0.0150291	0.266424	0.251309	Adcy6/Pik3r1/Rps6ka1/Rps6ka3	4
5	mmu00061	Fatty acid biosynthesis	2/98	19/9476	0.0161458	0.266424	0.251309	Acsl5/Oxsm	2
5	mmu04610	Complement and coagulation cascades	4/98	94/9476	0.0161495	0.266424	0.251309	Fgb/Fgg/Serpina1b/Serpinc1	4
5	mmu00510	N-Glycan biosynthesis	3/98	53/9476	0.0173003	0.266424	0.251309	Alg11/Dpm3/Fut8	3
5	mmu04150	mTOR signaling pathway	5/98	157/9476	0.0231999	0.334948	0.315946	Cab39l/Mlst8/Pik3r1/Rps6ka1/Rps6ka3	5
5	mmu04213	Longevity regulating pathway - multiple species	3/98	61/9476	0.0250575	0.335447	0.316417	Adcy6/Hdac1/Pik3r1	3
5	mmu01212	Fatty acid metabolism	3/98	62/9476	0.0261388	0.335447	0.316417	Acsl5/Cpt1a/Oxsm	3
5	mmu04724	Glutamatergic synapse	4/98	114/9476	0.0302664	0.367976	0.347099	Adcy6/Gnb2/Gria4/Slc38a2	4
5	mmu05031	Amphetamine addiction	3/98	69/9476	0.0343986	0.390881	0.368705	Ddc/Gria4/Hdac1	3
5	mmu04114	Oocyte meiosis	4/98	121/9476	0.0365082	0.390881	0.368705	Adcy6/Ppp2r5b/Rps6ka1/Rps6ka3	4
5	mmu05016	Huntington disease	7/98	303/9476	0.0372268	0.390881	0.368705	Atp5c1/Gria4/Hdac1/Ndufa1/Nrbf2/Tubb1/Tubb3	7
5	mmu04360	Axon guidance	5/98	181/9476	0.0393665	0.395377	0.372946	Cfl1/Efnb3/Lrrc4/Ntn1/Pik3r1	5
5	mmu04971	Gastric acid secretion	3/98	75/9476	0.0424295	0.408384	0.385216	Adcy6/Slc4a2/Sst	3
5	mmu04728	Dopaminergic synapse	4/98	135/9476	0.0510676	0.471865	0.445095	Ddc/Gnb2/Gria4/Ppp2r5b	4
5	mmu01232	Nucleotide metabolism	3/98	84/9476	0.0560727	0.498184	0.469921	Cmpk1/Dguok/Gmpr	3
6	mmu05014	Amyotrophic lateral sclerosis	59/627	370/9476	1.45737e-10	3.34666e-08	2.63052e-08	ATP8/Actr1a/Actr1b/Adrm1/Als2/Anxa11/Atp5e/Atp5j/Atp5o/Becn1/C9orf72/Cat/Cox5a/Cox6a1/Cox7a2l/Cyc1/Fus/Gpx1/Gria1/Grin1/Grin2a/Hdac6/Kif5a/Kif5b/Klc4/Map1lc3b/Map2k6/Mapk14/Matr3/ND5/Ndufa13/Ndufb11/Ndufb3/Ndufb5/Ndufb6/Ndufc2/Ndufs2/Ndufs8/Ndufv3/Nup62/Nup88/Nup98/Pik3c3/Psma3/Psma7/Psmb2/Psmb5/Psmb6/Psmc1/Psmd11/Psmd3/Psmd8/Rab39b/Rb1cc1/Tbk1/Tomm40/Tomm40l/Ubqln2/Wdr41	59
6	mmu05022	Pathways of neurodegeneration - multiple diseases	69/627	473/9476	2.20175e-10	3.34666e-08	2.63052e-08	ATP8/Actr1a/Actr1b/Adrm1/Als2/Araf/Atp5e/Atp5j/Atp5o/Becn1/C9orf72/Capn1/Cat/Cox5a/Cox6a1/Cox7a2l/Csnk2a2/Ctnnb1/Cyc1/Dvl1/Fus/Gpx1/Gria1/Grin1/Grin2a/Grm5/Gsk3b/Hip1/Hras/Kif5a/Kif5b/Klc4/Map1lc3b/Map2k6/Map2k7/Mapk14/Mapk3/Mfn2/ND5/Ndufa13/Ndufb11/Ndufb3/Ndufb5/Ndufb6/Ndufc2/Ndufs2/Ndufs8/Ndufv3/Pik3c3/Prkcg/Psma3/Psma7/Psmb2/Psmb5/Psmb6/Psmc1/Psmd11/Psmd3/Psmd8/Rab39b/Rb1cc1/Ryr3/Slc25a31/Tbk1…	69
6	mmu05016	Huntington disease	49/627	303/9476	3.56949e-09	3.61708e-07	2.84306e-07	ATP8/Actr1a/Actr1b/Adrm1/Ap2m1/Atp5e/Atp5j/Atp5o/Becn1/Cox5a/Cox6a1/Cox7a2l/Cyc1/Gpx1/Gria1/Grin1/Grm5/Hip1/Kcnj10/Kif5a/Kif5b/Klc4/Map2k7/ND5/Ndufa13/Ndufb11/Ndufb3/Ndufb5/Ndufb6/Ndufc2/Ndufs2/Ndufs8/Ndufv3/Pik3c3/Psma3/Psma7/Psmb2/Psmb5/Psmb6/Psmc1/Psmd11/Psmd3/Psmd8/Rb1cc1/Slc1a3/Slc25a31/Sod2/Tfam/Tgm2	49
6	mmu05020	Prion disease	44/627	268/9476	1.45171e-08	1.1033e-06	8.67205e-07	ATP8/Adrm1/Atp5e/Atp5j/Atp5o/Cox5a/Cox6a1/Cox7a2l/Csnk2a2/Cyc1/Grin1/Grin2a/Gsk3b/Hspa8/Kif5a/Kif5b/Klc4/Mapk14/Mapk3/ND5/Ncam1/Ndufa13/Ndufb11/Ndufb3/Ndufb5/Ndufb6/Ndufc2/Ndufs2/Ndufs8/Ndufv3/Pik3cb/Prkaca/Psma3/Psma7/Psmb2/Psmb5/Psmb6/Psmc1/Psmd11/Psmd3/Psmd8/Ryr3/Slc25a31/Stip1	44
6	mmu05010	Alzheimer disease	55/627	384/9476	3.25586e-08	1.97956e-06	1.55596e-06	ATP8/Adrm1/Akt1/Araf/Atp5e/Atp5j/Atp5o/Becn1/Capn1/Cox5a/Cox6a1/Cox7a2l/Csnk2a2/Ctnnb1/Cyc1/Dvl1/Grin1/Grin2a/Grm5/Gsk3b/Hras/Kif5a/Kif5b/Klc4/Lrp1/Map2k7/Mapk3/ND5/Nae1/Ncstn/Ndufa13/Ndufb11/Ndufb3/Ndufb5/Ndufb6/Ndufc2/Ndufs2/Ndufs8/Ndufv3/Pik3c3/Pik3cb/Psma3/Psma7/Psmb2/Psmb5/Psmb6/Psmc1/Psmd11/Psmd3/Psmd8/Rb1cc1/Rtn4/Ryr3/Slc25a31/Slc39a7	55
6	mmu03010	Ribosome	33/627	178/9476	5.08918e-08	2.21745e-06	1.74294e-06	Mrpl11/Mrpl15/Mrps18c/Mrps21/Mrps7/Rpl11/Rpl19/Rpl22l1/Rpl24/Rpl27a/Rpl28/Rpl31/Rpl35/Rpl35a/Rpl6/Rpl7a/Rpl9/Rplp2/Rps13/Rps16/Rps17/Rps18/Rps19/Rps20/Rps25/Rps26/Rps27l/Rps28/Rps29/Rps3/Rps5/Rps8/Rpsa	33
6	mmu04714	Thermogenesis	39/627	232/9476	5.10597e-08	2.21745e-06	1.74294e-06	ATP8/Akt1s1/Atp5e/Atp5j/Atp5o/Cnr1/Coa3/Coa6/Cox5a/Cox6a1/Cox7a2l/Cpt2/Cyc1/Grb2/Hras/Mapk14/ND5/Ndufa13/Ndufaf1/Ndufaf6/Ndufaf7/Ndufb11/Ndufb3/Ndufb5/Ndufb6/Ndufc2/Ndufs2/Ndufs8/Ndufv3/Prkaa2/Prkaca/Prkag1/Prkag2/Rps6ka2/Slc25a20/Slc25a29/Smarca2/Smarcb1/Smarce1	39
6	mmu04144	Endocytosis	42/627	268/9476	1.2109e-07	4.60144e-06	3.61678e-06	Acap2/Actr3/Ap2m1/Arfgap1/Arfgef1/Arpc1b/Arpc2/Arpc3/Arpc5/Arpc5l/Cbl/Chmp3/Chmp5/Chmp6/Cyth2/Cyth3/Dnm3/Eea1/Ehd3/Ehd4/Hras/Hspa8/Iqsec3/Ist1/Kif5a/Kif5b/Pip5k1c/Rab11fip5/Rab7/Snf8/Snx1/Snx5/Stam/Stambp/Vps26b/Vps28/Vps29/Vps37c/Vps45/Vps4a/Vta1/Wasl	42
6	mmu05012	Parkinson disease	41/627	266/9476	2.72553e-07	9.20625e-06	7.23621e-06	ATP8/Adrm1/Atp5e/Atp5j/Atp5o/Cox5a/Cox6a1/Cox7a2l/Cyc1/Gnai3/Kif5a/Kif5b/Klc4/Maoa/Maob/Mfn2/ND5/Ndufa13/Ndufb11/Ndufb3/Ndufb5/Ndufb6/Ndufc2/Ndufs2/Ndufs8/Ndufv3/Prkaca/Psma3/Psma7/Psmb2/Psmb5/Psmb6/Psmc1/Psmd11/Psmd3/Psmd8/Ryr3/Slc25a31/Slc39a7/Txn1/Uchl1	41
6	mmu05208	Chemical carcinogenesis - reactive oxygen species	36/627	224/9476	5.26829e-07	1.60156e-05	1.25884e-05	ATP8/Akr1a1/Akt1/Araf/Atp5e/Atp5j/Atp5o/Cat/Cox5a/Cox6a1/Cox7a2l/Cyc1/Ephx1/Ephx2/Grb2/Gsta4/Gstm1/Gstt1/Hras/Map2k4/Map2k7/Mapk14/Mapk3/ND5/Ndufa13/Ndufb11/Ndufb3/Ndufb5/Ndufb6/Ndufc2/Ndufs2/Ndufs8/Ndufv3/Pik3cb/Slc25a31/Sod2	36
6	mmu00970	Aminoacyl-tRNA biosynthesis	16/627	66/9476	4.24209e-06	0.000117236	9.21489e-05	Aars/Aars2/Dars/Eprs/Gatb/Iars/Kars/Lars2/Mars1/Nars/Pars2/Qars/Rars/Sars/Sepsecs/Tars2	16
6	mmu05132	Salmonella infection	36/627	251/9476	8.04528e-06	0.000203814	0.0001602	Abi1/Actr1a/Actr1b/Actr3/Akt1/Arl8a/Arpc1b/Arpc2/Arpc3/Arpc5/Arpc5l/Cse1l/Ctnnb1/Cyth2/Cyth3/Hras/Kif5a/Kif5b/Klc4/M6pr/Map2k4/Map2k6/Map2k7/Mapk14/Mapk3/Myl12b/Pik3c3/Pik3cb/Rab7/Rock2/Rps3/Txn1/Vps11/Vps18/Wasf3/Wasl	36
6	mmu05171	Coronavirus disease - COVID-19	35/627	249/9476	1.67767e-05	0.000392318	0.000308366	Rigi/Mapk14/Mapk3/Nrp1/Pik3cb/Prkcg/Rpl11/Rpl19/Rpl22l1/Rpl24/Rpl27a/Rpl28/Rpl31/Rpl35/Rpl35a/Rpl6/Rpl7a/Rpl9/Rplp2/Rps13/Rps16/Rps17/Rps18/Rps19/Rps20/Rps25/Rps26/Rps27l/Rps28/Rps29/Rps3/Rps5/Rps8/Rpsa/Tbk1	35
6	mmu04141	Protein processing in endoplasmic reticulum	27/627	171/9476	1.94566e-05	0.000422486	0.000332078	Calr/Canx/Capn1/Dnaja2/Dnajb2/Dnajc5/Fbxo6/Hspa8/Lman2/Map2k7/Ngly1/Os9/Pdia3/Pdia4/Preb/Rbx1/Sar1b/Sec23b/Sec62/Sec63/Ssr1/Stt3a/Stt3b/Ube2d1/Ubqln2/Ubxn1/Ufd1	27
6	mmu04723	Retrograde endocannabinoid signaling	24/627	149/9476	4.01361e-05	0.000813425	0.000639361	Cnr1/Gabra3/Gabrb1/Gnai3/Gng10/Gng3/Gria1/Grm5/Kcnj3/Mapk14/Mapk3/ND5/Ndufa13/Ndufb11/Ndufb3/Ndufb5/Ndufb6/Ndufc2/Ndufs2/Ndufs8/Ndufv3/Prkaca/Prkcg/Slc17a7	24
6	mmu00562	Inositol phosphate metabolism	15/627	72/9476	5.80533e-05	0.00110301	0.00086698	Cdipt/Inpp4a/Inpp5j/Inpp5k/Itpka/Mtmr2/Mtmr6/Mtmr7/Ocrl/Pi4k2a/Pik3c3/Pik3cb/Pip5k1c/Plcd4/Sacm1l	15
6	mmu04140	Autophagy - animal	25/627	166/9476	8.72882e-05	0.00156092	0.0012269	Akt1/Akt1s1/Atg5/Becn1/Birc6/C9orf72/Hras/Map1lc3b/Mapk3/Mras/Pik3c3/Pik3cb/Prkaa2/Prkaca/Rab39b/Rab7/Rb1cc1/Stx17/Tbk1/Vps11/Vps18/Wdfy3/Wdr41/Ykt6/Zfyve1	25
6	mmu05017	Spinocerebellar ataxia	22/627	141/9476	0.000135132	0.00218149	0.00171467	Adrm1/Akt1/Atxn10/Becn1/Gria1/Grin1/Grin2a/Kcnc3/Pik3c3/Pik3cb/Prkcg/Psma3/Psma7/Psmb2/Psmb5/Psmb6/Psmc1/Psmd11/Psmd3/Psmd8/Rb1cc1/Slc25a31	22
6	mmu04213	Longevity regulating pathway - multiple species	13/627	61/9476	0.000140634	0.00218149	0.00171467	Akt1/Akt1s1/Atg5/Cat/Clpb/Hras/Hspa8/Pik3cb/Prkaa2/Prkaca/Prkag1/Prkag2/Sod2	13
6	mmu05415	Diabetic cardiomyopathy	29/627	212/9476	0.000143519	0.00218149	0.00171467	ATP8/Akt1/Atp5e/Atp5j/Atp5o/Col1a2/Cox5a/Cox6a1/Cox7a2l/Cpt2/Cyc1/Gsk3b/Gsr/Mapk14/ND5/Ndufa13/Ndufb11/Ndufb3/Ndufb5/Ndufb6/Ndufc2/Ndufs2/Ndufs8/Ndufv3/Pdha1/Pdk3/Pik3cb/Prkcg/Slc25a31	29
6	mmu00190	Oxidative phosphorylation	21/627	136/9476	0.00022126	0.003203	0.00251759	ATP8/Atp5e/Atp5j/Atp5o/Atp6v0d1/Atp6v1g1/Atp6v1g2/Cox5a/Cox6a1/Cox7a2l/Cyc1/ND5/Ndufa13/Ndufb11/Ndufb3/Ndufb5/Ndufb6/Ndufc2/Ndufs2/Ndufs8/Ndufv3	21
6	mmu04137	Mitophagy - animal	17/627	99/9476	0.000239637	0.00331134	0.00260275	Becn1/Ccz1/Csnk2a2/Fis1/Hras/Huwe1/Map1lc3b/Mfn2/Mon1a/Mras/Mtx2/Rab7/Samm50/Tbc1d15/Tbk1/Tomm40/Tomm40l	17
6	mmu04666	Fc gamma R-mediated phagocytosis	16/627	93/9476	0.000354435	0.0046847	0.00368223	Actr3/Akt1/Arpc1b/Arpc2/Arpc3/Arpc5/Arpc5l/Gsn/Mapk3/Pik3cb/Pip5k1c/Plpp3/Prkce/Prkcg/Sphk2/Wasf3	16
6	mmu05100	Bacterial invasion of epithelial cells	14/627	76/9476	0.000398078	0.00504232	0.00396332	Actr3/Arpc1b/Arpc2/Arpc3/Arpc5/Arpc5l/Cbl/Ctnna1/Ctnnb1/Dnm3/Pik3cb/Shc3/Vcl/Wasl	14
6	mmu04721	Synaptic vesicle cycle	14/627	77/9476	0.000457611	0.00556455	0.00437379	Ap2m1/Atp6v0d1/Atp6v1g1/Atp6v1g2/Cplx1/Cplx2/Dnm3/Napa/Slc17a7/Slc1a1/Slc1a3/Slc6a1/Snap25/Unc13a	14
6	mmu04530	Tight junction	23/627	168/9476	0.000674286	0.00788396	0.00619688	Actn4/Actr3/Afdn/Amot/Arhgef18/Arhgef2/Arpc1b/Arpc2/Arpc3/Arpc5/Arpc5l/Llgl1/Map2k7/Msn/Myh10/Myl12b/Prkaa2/Prkaca/Prkag1/Prkag2/Prkce/Rock2/Tjp1	23
6	mmu04211	Longevity regulating pathway	15/627	90/9476	0.000759158	0.00854755	0.00671847	Akt1/Akt1s1/Appl1/Atg5/Cat/Eif4e/Eif4e2/Hras/Pik3cb/Prkaa2/Prkaca/Prkag1/Prkag2/Rb1cc1/Sod2	15
6	mmu03050	Proteasome	10/627	47/9476	0.000829308	0.00900391	0.00707717	Adrm1/Psma3/Psma7/Psmb2/Psmb5/Psmb6/Psmc1/Psmd11/Psmd3/Psmd8	10
6	mmu04520	Adherens junction	15/627	92/9476	0.000960578	0.0100695	0.00791475	Actn4/Afdn/Csnk2a2/Ctnna1/Ctnnb1/Mapk3/Myl12b/Nectin1/Pdcd10/Ptprf/Rock2/Tjp1/Vcl/Wasf3/Wasl	15
6	mmu00280	Valine, leucine and isoleucine degradation	11/627	57/9476	0.00109681	0.0110471	0.00868317	Abat/Acad8/Aldh3a2/Auh/Bcat1/Echs1/Hadh/Hadhb/Hibadh/Mccc1/Mcee	11
6	mmu04012	ErbB signaling pathway	14/627	84/9476	0.00112652	0.0110471	0.00868317	Akt1/Araf/Cbl/Grb2/Gsk3b/Hras/Map2k4/Map2k7/Mapk3/Nck2/Pak2/Pik3cb/Prkcg/Shc3	14
6	mmu05135	Yersinia infection	19/627	135/9476	0.00138208	0.0131298	0.0103201	Actr3/Akt1/Arpc1b/Arpc2/Arpc3/Arpc5/Arpc5l/Gsk3b/Map2k4/Map2k6/Map2k7/Mapk14/Mapk3/Pik3cb/Pip5k1c/Rock2/Rps6ka2/Tbk1/Wasl	19
6	mmu04070	Phosphatidylinositol signaling system	15/627	96/9476	0.00150077	0.0138252	0.0108668	Bpnt2/Cdipt/Inpp4a/Itpka/Mtmr2/Mtmr6/Mtmr7/Ocrl/Pi4k2a/Pik3c3/Pik3cb/Pip5k1c/Plcd4/Prkcg/Sacm1l	15
6	mmu04371	Apelin signaling pathway	19/627	137/9476	0.00164788	0.014734	0.0115811	Akt1/Becn1/Gnai3/Gng10/Gng3/Hras/Map1lc3b/Mapk3/Mras/Pik3c3/Prkaa2/Prkaca/Prkag1/Prkag2/Prkce/Ryr3/Slc9a1/Sphk2/Tfam	19
6	mmu04910	Insulin signaling pathway	19/627	139/9476	0.00195578	0.0169873	0.0133522	Akt1/Araf/Cbl/Eif4e/Eif4e2/Flot1/Flot2/Grb2/Gsk3b/Hras/Mapk3/Pik3cb/Prkaa2/Prkaca/Prkag1/Prkag2/Ptprf/Pygb/Shc3	19
6	mmu00480	Glutathione metabolism	12/627	72/9476	0.00249243	0.0210472	0.0165433	Anpep/Gclc/Ggct/Gpx1/Gsr/Gsta4/Gstk1/Gstm1/Gstt1/Lancl1/Oplah/Txndc12	12
6	mmu04724	Glutamatergic synapse	16/627	114/9476	0.00329787	0.0266203	0.0209238	Gnai3/Gng10/Gng3/Gria1/Grin1/Grin2a/Grm5/Grm7/Kcnj3/Mapk3/Prkaca/Prkcg/Slc17a7/Slc1a1/Slc1a3/Slc38a3	16
6	mmu04728	Dopaminergic synapse	18/627	135/9476	0.00334446	0.0266203	0.0209238	Akt1/Gnai3/Gng10/Gng3/Gria1/Grin2a/Gsk3b/Kcnj3/Kif5a/Kif5b/Maoa/Maob/Mapk14/Ppp1r1b/Ppp2r5a/Prkaca/Prkcg/Scn1a	18
6	mmu00640	Propanoate metabolism	7/627	31/9476	0.00348928	0.0266203	0.0209238	Abat/Acss2/Echs1/Ldha/Mcee/Mlycd/Sucla2	7
6	mmu04932	Non-alcoholic fatty liver disease	20/627	157/9476	0.00350267	0.0266203	0.0209238	Akt1/Cox5a/Cox6a1/Cox7a2l/Cyc1/Gsk3b/Mapk14/Ndufa13/Ndufb11/Ndufb3/Ndufb5/Ndufb6/Ndufc2/Ndufs2/Ndufs8/Ndufv3/Pik3cb/Prkaa2/Prkag1/Prkag2	20
6	mmu00450	Selenocompound metabolism	5/627	17/9476	0.00395971	0.0293598	0.0230771	Kyat3/Mars1/Sephs1/Sepsecs/Txnrd1	5
6	mmu04713	Circadian entrainment	14/627	98/9476	0.00493514	0.035721	0.0280771	Adcyap1r1/Gnai3/Gng10/Gng3/Gria1/Grin1/Grin2a/Gucy1a1/Gucy1b1/Kcnj3/Mapk3/Prkaca/Prkcg/Ryr3	14
6	mmu04130	SNARE interactions in vesicular transport	7/627	33/9476	0.00505288	0.0357227	0.0280784	Bet1/Snap23/Stx17/Stx18/Stx6/Vti1a/Ykt6	7
6	mmu04727	GABAergic synapse	13/627	89/9476	0.00548123	0.0375875	0.0295442	Abat/Gabra3/Gabrb1/Gad2/Gnai3/Gng10/Gng3/Gphn/Prkaca/Prkcg/Slc12a5/Slc38a3/Slc6a1	13
6	mmu04730	Long-term depression	10/627	60/9476	0.00556394	0.0375875	0.0295442	Araf/Gna11/Gnai3/Gria1/Grid2/Gucy1a1/Gucy1b1/Hras/Mapk3/Prkcg	10
6	mmu04510	Focal adhesion	23/627	202/9476	0.0074169	0.0481001	0.0378072	Actn4/Akt1/Col1a2/Col4a1/Ctnnb1/Flnb/Grb2/Gsk3b/Hras/Lama5/Lamb2/Mapk3/Myl12b/Pak2/Parva/Pik3cb/Pip5k1c/Prkcg/Rock2/Shc3/Tln1/Tnc/Vcl	23
6	mmu00620	Pyruvate metabolism	8/627	44/9476	0.00745612	0.0481001	0.0378072	Acss2/Adh5/Akr1a1/Aldh3a2/Glo1/Ldha/Me2/Pdha1	8
6	mmu04150	mTOR signaling pathway	19/627	157/9476	0.00759476	0.0481001	0.0378072	Akt1/Akt1s1/Atp6v1g1/Atp6v1g2/Cab39/Clip1/Dvl1/Eif4e/Eif4e2/Grb2/Gsk3b/Hras/Lamtor5/Mapk3/Mios/Pik3cb/Prkaa2/Prkcg/Rps6ka2	19
6	mmu03018	RNA degradation	12/627	83/9476	0.00810607	0.0502907	0.039529	Cnot9/Dcps/Dhx36/Edc4/Exosc7/Hspa9/Lsm2/Lsm4/Mtrex/Pabpc1/Pfkl/Xrn2	12
6	mmu04120	Ubiquitin mediated proteolysis	18/627	148/9476	0.0087705	0.0533246	0.0419137	Birc6/Cbl/Cdc16/Cdc26/Cul2/Cul4b/Huwe1/Rbx1/Sae1/Uba2/Uba3/Ube2d1/Ube2e2/Ube2f/Ube2o/Ube2r2/Ube3a/Ube4a	18
6	mmu03013	Nucleocytoplasmic transport	15/627	117/9476	0.0100602	0.0591472	0.0464904	Cse1l/Ddx19a/Ddx39b/Eef1a1/Ipo4/Ipo5/Kpnb1/Nup62/Nup88/Nup98/Pnn/Ran/Rangap1/Rnps1/Srrm1	15
6	mmu04810	Regulation of actin cytoskeleton	25/627	231/9476	0.0101173	0.0591472	0.0464904	Abi2/Actn4/Actr3/Akt1/Araf/Arhgef6/Arpc1b/Arpc2/Arpc3/Arpc5/Arpc5l/Gsn/Hras/Mapk3/Mras/Msn/Myh10/Myl12b/Pak2/Pik3cb/Pip5k1c/Rock2/Slc9a1/Vcl/Wasl	25
6	mmu04720	Long-term potentiation	10/627	67/9476	0.0120968	0.0693855	0.0545377	Araf/Gria1/Grin1/Grin2a/Grm5/Hras/Mapk3/Prkaca/Prkcg/Rps6ka2	10
6	mmu05213	Endometrial cancer	9/627	58/9476	0.0132346	0.0745061	0.0585626	Akt1/Araf/Ctnna1/Ctnnb1/Grb2/Gsk3b/Hras/Mapk3/Pik3cb	9
6	mmu01521	EGFR tyrosine kinase inhibitor resistance	11/627	79/9476	0.0144154	0.079678	0.0626278	Akt1/Araf/Eif4e/Eif4e2/Grb2/Gsk3b/Hras/Mapk3/Pik3cb/Prkcg/Shc3	11
6	mmu04142	Lysosome	16/627	135/9476	0.016377	0.0889035	0.0698791	Ap1m1/Ap1s2/Ap3s1/Atp6v0d1/Ctsf/Gga1/Gga2/Gns/Hexb/Ids/M6pr/Npc2/Pla2g15/Psap/Tpp1/Wdr7	16
6	mmu00071	Fatty acid degradation	8/627	52/9476	0.0199386	0.106339	0.0835837	Acadl/Adh5/Aldh3a2/Cpt2/Echs1/Eci2/Hadh/Hadhb	8
6	mmu04935	Growth hormone synthesis, secretion and action	14/627	117/9476	0.0220641	0.115646	0.0908993	Akt1/Gna11/Gnai3/Grb2/Gsk3b/Hras/Map2k4/Map2k6/Mapk14/Mapk3/Pik3cb/Prkaca/Prkcg/Shc3	14
6	mmu01240	Biosynthesis of cofactors	17/627	152/9476	0.0229489	0.116757	0.0917726	Akr1a1/Aldh3a2/Bcat1/Cmpk2/Coq5/Ctps/Eprs/Fech/Gclc/Gphn/Nadk2/Nme1/Nme2/Nme3/Pank1/Pmm2/Vkorc1	17
6	mmu04926	Relaxin signaling pathway	15/627	129/9476	0.0230442	0.116757	0.0917726	Akt1/Col1a2/Col4a1/Gnai3/Gng10/Gng3/Grb2/Hras/Map2k4/Map2k7/Mapk14/Mapk3/Pik3cb/Prkaca/Shc3	15
6	mmu04540	Gap junction	11/627	86/9476	0.0257902	0.126455	0.0993951	Gna11/Gnai3/Grb2/Grm5/Gucy1a1/Gucy1b1/Hras/Mapk3/Prkaca/Prkcg/Tjp1	11
6	mmu04970	Salivary secretion	11/627	86/9476	0.0257902	0.126455	0.0993951	Atp1b1/Atp2b1/Atp2b4/Cst3/Gucy1a1/Gucy1b1/Prkaca/Prkcg/Ryr3/Slc12a2/Slc9a1	11
6	mmu01200	Carbon metabolism	14/627	120/9476	0.0268238	0.129435	0.101738	Aco2/Acss2/Adh5/Cat/Echs1/Esd/Got1/Idh3g/Mcee/Me2/Pdha1/Pfkl/Psph/Sucla2	14
6	mmu04664	Fc epsilon RI signaling pathway	9/627	66/9476	0.028884	0.136279	0.107117	Akt1/Grb2/Hras/Map2k4/Map2k6/Map2k7/Mapk14/Mapk3/Pik3cb	9
6	mmu00051	Fructose and mannose metabolism	6/627	36/9476	0.0291386	0.136279	0.107117	Akr1b7/Fcsk/Gmds/Pfkl/Pmm2/Sord	6
6	mmu00240	Pyrimidine metabolism	8/627	56/9476	0.0299158	0.137794	0.108308	Cmpk2/Ctps/Hddc2/Nme1/Nme2/Nme3/Nt5c3b/Nudt2	8
6	mmu05211	Renal cell carcinoma	9/627	68/9476	0.0342528	0.155416	0.122158	Akt1/Araf/Cul2/Grb2/Hras/Mapk3/Pak2/Pik3cb/Rbx1	9
6	mmu04611	Platelet activation	14/627	125/9476	0.0363798	0.15945	0.12533	Akt1/Col1a2/Gnai3/Gucy1a1/Gucy1b1/Mapk14/Mapk3/Myl12b/Pik3cb/Prkaca/Rasgrp1/Rock2/Snap23/Tln1	14
6	mmu05030	Cocaine addiction	7/627	48/9476	0.0371085	0.15945	0.12533	Gnai3/Grin1/Grin2a/Maoa/Maob/Ppp1r1b/Prkaca	7
6	mmu05230	Central carbon metabolism in cancer	9/627	69/9476	0.0371793	0.15945	0.12533	Akt1/Hras/Ldha/Mapk3/Ntrk3/Pdha1/Pfkl/Pik3cb/Sco2	9
6	mmu04072	Phospholipase D signaling pathway	16/627	149/9476	0.03724	0.15945	0.12533	Agpat4/Akt1/Cyth2/Cyth3/Dnm3/Grb2/Grm5/Grm7/Hras/Mapk3/Mras/Pik3cb/Pip5k1c/Plpp3/Shc3/Sphk2	16
6	mmu05225	Hepatocellular carcinoma	18/627	174/9476	0.0390338	0.164507	0.129305	Akt1/Araf/Ctnnb1/Dvl1/Grb2/Gsk3b/Gsta4/Gstm1/Gstt1/Hras/Mapk3/Pik3cb/Prkcg/Shc3/Smarca2/Smarcb1/Smarce1/Txnrd1	18
6	mmu00062	Fatty acid elongation	5/627	29/9476	0.0395034	0.164507	0.129305	Acot7/Echs1/Hadh/Hadhb/Hsd17b12	5
6	mmu05033	Nicotine addiction	6/627	40/9476	0.0460358	0.187178	0.147124	Gabra3/Gabrb1/Gria1/Grin1/Grin2a/Slc17a7	6
6	mmu00360	Phenylalanine metabolism	4/627	21/9476	0.0461787	0.187178	0.147124	Got1/Maoa/Maob/Mif	4
6	mmu05223	Non-small cell lung cancer	9/627	72/9476	0.0469701	0.18788	0.147676	Akt1/Araf/Grb2/Hras/Kif5a/Kif5b/Mapk3/Pik3cb/Prkcg	9
6	mmu01232	Nucleotide metabolism	10/627	84/9476	0.0497938	0.196588	0.154521	Cmpk2/Ctps/Gmpr2/Gmps/Hddc2/Nme1/Nme2/Nme3/Nt5c3b/Pnp	10
6	mmu04726	Serotonergic synapse	14/627	131/9476	0.0508102	0.198029	0.155653	Araf/Cyp2d11/Gabrb1/Gnai3/Gng10/Gng3/Hras/Htr1a/Kcnj3/Maoa/Maob/Mapk3/Prkaca/Prkcg	14
6	mmu00380	Tryptophan metabolism	7/627	52/9476	0.0538723	0.207306	0.162945	Aldh3a2/Cat/Echs1/Hadh/Kyat3/Maoa/Maob	7
6	mmu04929	GnRH secretion	8/627	63/9476	0.0547286	0.207969	0.163466	Akt1/Gna11/Hras/Kcnj11/Kcnj3/Mapk3/Pik3cb/Prkcg	8
6	mmu04722	Neurotrophin signaling pathway	13/627	121/9476	0.0563807	0.211418	0.166177	Akt1/Arhgdib/Grb2/Gsk3b/Hras/Map2k7/Mapk14/Mapk3/Ntrk2/Ntrk3/Pik3cb/Rps6ka2/Shc3	13
6	mmu00410	beta-Alanine metabolism	5/627	32/9476	0.0570273	0.211418	0.166177	Abat/Aldh3a2/Echs1/Gad2/Mlycd	5
6	mmu00564	Glycerophospholipid metabolism	11/627	98/9476	0.0583976	0.21389	0.16812	Agpat4/Cdipt/Etnk1/Gpcpd1/Lpgat1/Pcyt2/Pgs1/Pisd/Pla2g15/Pld3/Plpp3	11
6	mmu04260	Cardiac muscle contraction	10/627	87/9476	0.0606356	0.219443	0.172485	Atp1b1/Cacna2d3/Cacng3/Cox5a/Cox6a1/Cox7a2l/Cyc1/Slc9a1/Tpm1/Tpm4	10
6	mmu00330	Arginine and proline metabolism	7/627	54/9476	0.0637784	0.228102	0.17929	Aldh3a2/Gatm/Got1/Maoa/Maob/P4ha1/Pycrl	7
6	mmu01210	2-Oxocarboxylic acid metabolism	5/627	34/9476	0.070824	0.250354	0.196781	Aco2/Bcat1/Got1/Idh3g/Pdha1	5
6	mmu04921	Oxytocin signaling pathway	15/627	153/9476	0.0811259	0.282895	0.222359	Cacna2d3/Cacng3/Gnai3/Gucy1a1/Gucy1b1/Hras/Kcnj3/Mapk3/Prkaa2/Prkaca/Prkag1/Prkag2/Prkcg/Rock2/Ryr3	15
6	mmu04914	Progesterone-mediated oocyte maturation	10/627	92/9476	0.0818906	0.282895	0.222359	Akt1/Araf/Cdc16/Cdc26/Gnai3/Mapk14/Mapk3/Pik3cb/Prkaca/Rps6ka2	10
6	mmu04936	Alcoholic liver disease	14/627	141/9476	0.0828578	0.28302	0.222457	Adh5/Akt1/Aldh3a2/Ctnnb1/Gsk3b/Map2k4/Map2k6/Map2k7/Mapk14/Mlycd/Prkaa2/Prkag1/Prkag2/Tbk1	14
6	mmu05031	Amphetamine addiction	8/627	69/9476	0.0841826	0.28435	0.223502	Gria1/Grin1/Grin2a/Maoa/Maob/Ppp1r1b/Prkaca/Prkcg	8
6	mmu04370	VEGF signaling pathway	7/627	58/9476	0.0866978	0.289628	0.227651	Akt1/Hras/Mapk14/Mapk3/Pik3cb/Prkcg/Sphk2	7
6	mmu04670	Leukocyte transendothelial migration	12/627	119/9476	0.0943062	0.31162	0.244937	Actn4/Afdn/Ctnna1/Ctnnb1/Gnai3/Mapk14/Msn/Myl12b/Pik3cb/Prkcg/Rock2/Vcl	12
6	mmu05146	Amoebiasis	11/627	107/9476	0.0957079	0.312852	0.245905	Actn4/Col1a2/Col4a1/Gna11/Lama5/Lamb2/Pik3cb/Prkaca/Prkcg/Rab7/Vcl	11
6	mmu04014	Ras signaling pathway	21/627	235/9476	0.0977632	0.315098	0.247671	Afdn/Akt1/Gng10/Gng3/Grb2/Grin1/Grin2a/Hras/Mapk3/Mras/Ntrk2/Pak2/Pik3cb/Prkaca/Prkcg/Rasgrf2/Rasgrp1/Rin1/Shc3/Syngap1/Tbk1	21
6	mmu04919	Thyroid hormone signaling pathway	12/627	120/9476	0.0988521	0.315098	0.247671	Akt1/Atp1b1/Ctnnb1/Gsk3b/Hras/Mapk3/Pfkl/Pik3cb/Plcd4/Prkaca/Prkcg/Slc9a1	12
6	mmu00650	Butanoate metabolism	4/627	27/9476	0.0995048	0.315098	0.247671	Abat/Echs1/Gad2/Hadh	4
6	mmu04961	Endocrine and other factor-regulated calcium reabsorption	7/627	61/9476	0.106582	0.33251	0.261357	Ap2m1/Atp1b1/Atp2b1/Atp2b4/Dnm3/Prkaca/Prkcg	7
6	mmu05418	Fluid shear stress and atherosclerosis	14/627	147/9476	0.107191	0.33251	0.261357	Akt1/Arhgef2/Ctnnb1/Gpc1/Gsta4/Gstm1/Gstt1/Map2k4/Map2k6/Map2k7/Mapk14/Pik3cb/Prkaa2/Txn1	14
6	mmu04660	T cell receptor signaling pathway	12/627	122/9476	0.108333	0.332659	0.261474	Akt1/Grb2/Gsk3b/Hras/Map2k7/Mapk14/Mapk3/Nck2/Pak2/Pik3cb/Ppp2r5a/Rasgrp1	12
6	mmu00511	Other glycan degradation	3/627	18/9476	0.112211	0.335125	0.263412	Gba2/Hexb/Man2c1	3
6	mmu05231	Choline metabolism in cancer	10/627	98/9476	0.112744	0.335125	0.263412	Akt1/Gpcpd1/Grb2/Hras/Mapk3/Pik3cb/Pip5k1c/Plpp3/Prkcg/Wasf3	10
6	mmu01212	Fatty acid metabolism	7/627	62/9476	0.113711	0.335125	0.263412	Acadl/Cbr4/Cpt2/Echs1/Hadh/Hadhb/Hsd17b12	7
6	mmu04917	Prolactin signaling pathway	8/627	74/9476	0.114648	0.335125	0.263412	Akt1/Grb2/Gsk3b/Hras/Mapk14/Mapk3/Pik3cb/Shc3	8
6	mmu05214	Glioma	8/627	74/9476	0.114648	0.335125	0.263412	Akt1/Araf/Grb2/Hras/Mapk3/Pik3cb/Prkcg/Shc3	8
6	mmu00561	Glycerolipid metabolism	7/627	63/9476	0.121084	0.343343	0.269872	Agk/Agpat4/Akr1a1/Akr1b7/Aldh3a2/Gk/Plpp3	7
6	mmu04725	Cholinergic synapse	11/627	112/9476	0.121466	0.343343	0.269872	Akt1/Gna11/Gnai3/Gng10/Gng3/Hras/Kcnj3/Mapk3/Pik3cb/Prkaca/Prkcg	11
6	mmu00260	Glycine, serine and threonine metabolism	5/627	40/9476	0.121977	0.343343	0.269872	Gatm/Gcat/Maoa/Maob/Psph	5
6	mmu00350	Tyrosine metabolism	5/627	40/9476	0.121977	0.343343	0.269872	Adh5/Got1/Maoa/Maob/Mif	5
6	mmu05205	Proteoglycans in cancer	18/627	203/9476	0.124777	0.347937	0.273483	Akt1/Araf/Cbl/Col1a2/Ctnnb1/Gpc1/Grb2/Hras/Hspg2/Mapk14/Mapk3/Mras/Msn/Pik3cb/Prkaca/Prkcg/Rock2/Slc9a1	18
6	mmu05210	Colorectal cancer	9/627	88/9476	0.126684	0.347937	0.273483	Akt1/Appl1/Araf/Ctnnb1/Grb2/Gsk3b/Hras/Mapk3/Pik3cb	9
6	mmu04066	HIF-1 signaling pathway	11/627	113/9476	0.127043	0.347937	0.273483	Akt1/Cul2/Eif4e/Eif4e2/Ldha/Mapk3/Pdha1/Pfkl/Pik3cb/Prkcg/Rbx1	11
6	mmu05220	Chronic myeloid leukemia	8/627	76/9476	0.128299	0.34824	0.273721	Akt1/Araf/Cbl/Grb2/Hras/Mapk3/Pik3cb/Shc3	8
6	mmu05034	Alcoholism	18/627	205/9476	0.133143	0.355232	0.279216	Araf/Camkk1/Gnai3/Gng10/Gng3/Grb2/Grin1/Grin2a/H2bc21/Hdac6/Hras/Maoa/Maob/Mapk3/Ntrk2/Ppp1r1b/Prkaca/Shc3	18
6	mmu04512	ECM-receptor interaction	9/627	89/9476	0.133212	0.355232	0.279216	Col1a2/Col4a1/Dag1/Hspg2/Lama5/Lamb2/Sv2a/Sv2b/Tnc	9
6	mmu04912	GnRH signaling pathway	9/627	90/9476	0.139913	0.369856	0.290711	Gna11/Grb2/Hras/Map2k4/Map2k6/Map2k7/Mapk14/Mapk3/Prkaca	9
6	mmu01230	Biosynthesis of amino acids	8/627	78/9476	0.142751	0.374106	0.294052	Aco2/Asns/Bcat1/Got1/Idh3g/Pfkl/Psph/Pycrl	8
6	mmu04922	Glucagon signaling pathway	10/627	104/9476	0.149298	0.381635	0.29997	Akt1/Ldha/Pdha1/Pfkl/Ppp4c/Prkaa2/Prkaca/Prkag1/Prkag2/Pygb	10
6	mmu04261	Adrenergic signaling in cardiomyocytes	14/627	156/9476	0.150914	0.381635	0.29997	Akt1/Atp1b1/Atp2b1/Atp2b4/Cacna2d3/Cacng3/Gnai3/Mapk14/Mapk3/Ppp2r5a/Prkaca/Slc9a1/Tpm1/Tpm4	14
6	mmu00010	Glycolysis / Gluconeogenesis	7/627	67/9476	0.152914	0.381635	0.29997	Acss2/Adh5/Akr1a1/Aldh3a2/Ldha/Pdha1/Pfkl	7
6	mmu00270	Cysteine and methionine metabolism	6/627	55/9476	0.154083	0.381635	0.29997	Bcat1/Gclc/Got1/Kyat3/Ldha/Mri1	6
6	mmu05170	Human immunodeficiency virus 1 infection	20/627	237/9476	0.155823	0.381635	0.29997	Akt1/Ap1m1/Ap1s2/Calr/Cul4b/Gna11/Gnai3/Gng10/Gng3/Hras/Map2k6/Map2k7/Mapk14/Mapk3/Pak2/Pdia3/Pik3cb/Prkcg/Rbx1/Tbk1	20
6	mmu04068	FoxO signaling pathway	12/627	131/9476	0.157271	0.381635	0.29997	Akt1/Araf/Cat/Grb2/Hras/Mapk14/Mapk3/Pik3cb/Prkaa2/Prkag1/Prkag2/Sod2	12
6	mmu00020	Citrate cycle (TCA cycle)	4/627	32/9476	0.158406	0.381635	0.29997	Aco2/Idh3g/Pdha1/Sucla2	4
6	mmu00630	Glyoxylate and dicarboxylate metabolism	4/627	32/9476	0.158406	0.381635	0.29997	Aco2/Acss2/Cat/Mcee	4
6	mmu00531	Glycosaminoglycan degradation	3/627	21/9476	0.158551	0.381635	0.29997	Gns/Hexb/Ids	3
6	mmu00770	Pantothenate and CoA biosynthesis	3/627	21/9476	0.158551	0.381635	0.29997	Aldh3a2/Bcat1/Pank1	3
6	mmu01522	Endocrine resistance	9/627	93/9476	0.161019	0.381635	0.29997	Akt1/Araf/Grb2/Hras/Mapk14/Mapk3/Pik3cb/Prkaca/Shc3	9
6	mmu00130	Ubiquinone and other terpenoid-quinone biosynthesis	2/627	11/9476	0.161944	0.381635	0.29997	Coq5/Vkorc1	2
6	mmu00920	Sulfur metabolism	2/627	11/9476	0.161944	0.381635	0.29997	Bpnt2/Selenbp1	2
6	mmu04915	Estrogen signaling pathway	12/627	133/9476	0.16948	0.396323	0.311514	Akt1/Fkbp5/Gnai3/Grb2/Hras/Hspa8/Kcnj3/Krt18/Mapk3/Pik3cb/Prkaca/Shc3	12
6	mmu04148	Efferocytosis	14/627	161/9476	0.178781	0.414881	0.326101	Atp8a1/Calr/Lrp1/Mapk14/Mapk3/Mertk/Pla2g15/Rab14/Rab7/Sphk2/Tgfbrap1/Tmem30a/Vps11/Vps18	14
6	mmu04710	Circadian rhythm	4/627	34/9476	0.184886	0.425799	0.334683	Prkaa2/Prkag1/Prkag2/Rbx1	4
6	mmu00982	Drug metabolism - cytochrome P450	7/627	71/9476	0.188186	0.430139	0.338094	Adh5/Gsta4/Gstk1/Gstm1/Gstt1/Maoa/Maob	7
6	mmu05161	Hepatitis B	14/627	163/9476	0.190595	0.430355	0.338263	Akt1/Araf/Rigi/Grb2/Hras/Hspg2/Map2k4/Map2k6/Map2k7/Mapk14/Mapk3/Pik3cb/Prkcg/Tbk1	14
6	mmu04931	Insulin resistance	10/627	110/9476	0.191111	0.430355	0.338263	Akt1/Gsk3b/Pik3cb/Prkaa2/Prkag1/Prkag2/Prkce/Ptprf/Pygb/Rps6ka2	10
6	mmu04071	Sphingolipid signaling pathway	11/627	126/9476	0.211436	0.467197	0.367222	Akt1/Gnai3/Hras/Mapk14/Mapk3/Pik3cb/Ppp2r5a/Prkce/Prkcg/Rock2/Sphk2	11
6	mmu00040	Pentose and glucuronate interconversions	4/627	36/9476	0.212676	0.467197	0.367222	Akr1a1/Akr1b7/Crppa/Sord	4
6	mmu03250	Viral life cycle - HIV-1	6/627	61/9476	0.214663	0.467197	0.367222	Chmp6/Fez1/Map1b/Ran/Smarcb1/Vps4a	6
6	mmu05410	Hypertrophic cardiomyopathy	9/627	100/9476	0.215615	0.467197	0.367222	Cacna2d3/Cacng3/Dag1/Prkaa2/Prkag1/Prkag2/Sntb1/Tpm1/Tpm4	9
6	mmu04918	Thyroid hormone synthesis	7/627	74/9476	0.216608	0.467197	0.367222	Atp1b1/Canx/Gpx1/Gsr/Pdia4/Prkaca/Prkcg	7
6	mmu04146	Peroxisome	8/627	87/9476	0.216694	0.467197	0.367222	Acot8/Amacr/Cat/Eci2/Ephx2/Gstk1/Mlycd/Sod2	8
6	mmu04152	AMPK signaling pathway	11/627	127/9476	0.218752	0.468314	0.3681	Akt1/Akt1s1/Cab39/Mlycd/Pfkl/Pik3cb/Ppp2r5a/Prkaa2/Prkag1/Prkag2/Rab14	11
6	mmu04933	AGE-RAGE signaling pathway in diabetic complications	9/627	101/9476	0.223958	0.476106	0.374224	Akt1/Col1a2/Col4a1/Hras/Mapk14/Mapk3/Pik3cb/Plcd4/Prkce	9
6	mmu05235	PD-L1 expression and PD-1 checkpoint pathway in cancer	8/627	88/9476	0.225695	0.476466	0.374508	Akt1/Csnk2a2/Hras/Map2k6/Mapk14/Mapk3/Pik3cb/Rasgrp1	8
7	mmu04141	Protein processing in endoplasmic reticulum	21/359	171/9476	1.83139e-06	0.000455835	0.000381903	Capn2/Dad1/Dnajb12/Eif2s1/Erp29/Hsp90aa1/Hspa1a/Hspa1l/Hspa4l/Hspa5/Hspbp1/Hsph1/Lman1/Mogs/Plaa/Sec13/Tusc3/Ube2j1/Uggt1/Vcp/Yod1	21
7	mmu04142	Lysosome	18/359	135/9476	3.10092e-06	0.000455835	0.000381903	Acp2/Ap1b1/Ap1s1/Ap3b2/Ap3m1/Ap3m2/Ap3s2/Atp6ap1/Atp6v0a2/Atp6v1h/Ctsd/Ctsh/Ctsl/Ctsz/Gaa/Glb1/Lamp1/Lgmn	18
7	mmu04140	Autophagy - animal	17/359	166/9476	0.0001791	0.0123688	0.0103627	Atg3/Atg4c/Atg7/Ctsd/Ctsl/Eif2s1/Lamp1/Mtmr3/Pdpk1/Pik3r4/Ppp2ca/Prkaa1/Rab1a/Rheb/Rragc/Wdr45b/Wipi2	17
7	mmu04144	Endocytosis	23/359	268/9476	0.000208521	0.0123688	0.0103627	Actr2/Amph/Ap2a1/Arf2/Arfgef2/Chmp1b2/Cyth1/Dnajc6/Dnm2/Egfr/Grk3/Hspa1a/Hspa1l/Kif5c/Pdcd6ip/Pip5k1b/Psd3/Rab4a/Sh3gl2/Snx32/Tfrc/Vps35/Vps37a	23
7	mmu00620	Pyruvate metabolism	8/359	44/9476	0.000210354	0.0123688	0.0103627	Aldh1b1/Aldh2/Dlat/Fh1/Me3/Pck2/Pdha2/Pdhb	8
7	mmu05016	Huntington disease	24/359	303/9476	0.000502017	0.0214906	0.018005	Ap2a1/Cox4i1/Cox7a1/Dctn1/Gria3/Hap1/Kif5c/Ndufb8/Ndufb9/Ndufs4/Ndufv1/Ndufv2/Pik3r4/Polr2d/Polr2h/Psma4/Psmc3/Psmc5/Psmc6/Psmd6/Psmd9/Slc25a4/Slc25a5/Wipi2	24
7	mmu04723	Retrograde endocannabinoid signaling	15/359	149/9476	0.000511681	0.0214906	0.018005	Adcy1/Cacna1c/Daglb/Gabra4/Gnao1/Gng2/Gria3/Grm1/Kcnj6/Ndufb8/Ndufb9/Ndufs4/Ndufv1/Ndufv2/Slc32a1	15
7	mmu00010	Glycolysis / Gluconeogenesis	9/359	67/9476	0.000890843	0.0287311	0.0240712	Aldh1b1/Aldh2/Dlat/G6pc3/Pck2/Pdha2/Pdhb/Pgam2/Pgm1	9
7	mmu00020	Citrate cycle (TCA cycle)	6/359	32/9476	0.0011137	0.0287311	0.0240712	Acly/Dlat/Fh1/Pck2/Pdha2/Pdhb	6
7	mmu04136	Autophagy - other	6/359	32/9476	0.0011137	0.0287311	0.0240712	Atg3/Atg4c/Atg7/Pik3r4/Ppp2ca/Wipi2	6
7	mmu05012	Parkinson disease	21/359	266/9476	0.00116179	0.0287311	0.0240712	Cox4i1/Cox7a1/Eif2s1/Hspa5/Kif5c/Ndufb8/Ndufb9/Ndufs4/Ndufv1/Ndufv2/Psma4/Psmc3/Psmc5/Psmc6/Psmd6/Psmd9/Slc18a2/Slc25a4/Slc25a5/Uba1/Ube2j1	21
7	mmu04964	Proximal tubule bicarbonate reclamation	5/359	22/9476	0.0011727	0.0287311	0.0240712	Car4/Gls/Gls2/Pck2/Slc25a10	5
7	mmu05020	Prion disease	21/359	268/9476	0.00127671	0.0288733	0.0241903	Cacna1c/Cox4i1/Cox7a1/Eif2s1/Hspa1a/Hspa1l/Hspa5/Kif5c/Ndufb8/Ndufb9/Ndufs4/Ndufv1/Ndufv2/Psma4/Psmc3/Psmc5/Psmc6/Psmd6/Psmd9/Slc25a4/Slc25a5	21
7	mmu00900	Terpenoid backbone biosynthesis	5/359	23/9476	0.00145247	0.0300058	0.0251391	Fdps/Hmgcs1/Hmgcs2/Mvd/Zmpste24	5
7	mmu04072	Phospholipase D signaling pathway	14/359	149/9476	0.00153091	0.0300058	0.0251391	Adcy1/Agpat3/Arf2/Cyth1/Dgkb/Dgke/Dgkg/Dnm2/Egfr/Grm1/Grm8/Pip5k1b/Ptk2b/Rheb	14
7	mmu05014	Amyotrophic lateral sclerosis	26/359	370/9476	0.00174652	0.0307509	0.0257634	Anxa7/Cox4i1/Cox7a1/Dctn1/Eif2s1/Hap1/Hspa5/Kif5c/Ndufb8/Ndufb9/Ndufs4/Ndufv1/Ndufv2/Nup93/Pik3r4/Pom121/Psma4/Psmc3/Psmc5/Psmc6/Psmd6/Psmd9/Rab1a/Sec13/Vcp/Wipi2	26
7	mmu03050	Proteasome	7/359	47/9476	0.00179619	0.0307509	0.0257634	Psma4/Psmc3/Psmc5/Psmc6/Psmd6/Psmd9/Psme1	7
7	mmu04727	GABAergic synapse	10/359	89/9476	0.001903	0.0307509	0.0257634	Adcy1/Cacna1c/Gabra4/Gls/Gls2/Gnao1/Gng2/Hap1/Kcnj6/Slc32a1	10
7	mmu05022	Pathways of neurodegeneration - multiple diseases	31/359	473/9476	0.0019873	0.0307509	0.0257634	Cacna1c/Capn2/Cdk5/Cox4i1/Cox7a1/Dctn1/Eif2s1/Gria3/Grm1/Hap1/Hspa5/Kif5c/Ndufb8/Ndufb9/Ndufs4/Ndufv1/Ndufv2/Pik3r4/Psma4/Psmc3/Psmc5/Psmc6/Psmd6/Psmd9/Rab1a/Slc25a4/Slc25a5/Uba1/Ube2j1/Vcp/Wipi2	31
7	mmu04721	Synaptic vesicle cycle	9/359	77/9476	0.00241271	0.0354669	0.0297144	Ap2a1/Atp6v0a2/Atp6v1c1/Atp6v1h/Cplx3/Dnm2/Slc18a2/Slc32a1/Slc6a9	9
7	mmu00520	Amino sugar and nucleotide sugar metabolism	7/359	51/9476	0.00290519	0.0406726	0.0340759	Cyb5r3/Galk1/Galk2/Gnpda1/Nagk/Pgm1/Uap1	7
7	mmu00510	N-Glycan biosynthesis	7/359	53/9476	0.00362606	0.0484573	0.040598	Alg1/Alg10b/Alg9/Dad1/Dpm1/Mogs/Tusc3	7
7	mmu00564	Glycerophospholipid metabolism	10/359	98/9476	0.00388324	0.049638	0.0415871	Agpat3/Cds2/Cept1/Chkb/Dgkb/Dgke/Dgkg/Gpd1l/Lclat1/Mboat7	10
7	mmu01240	Biosynthesis of cofactors	13/359	152/9476	0.00503638	0.0616956	0.0516891	Ak4/Alad/Aldh1b1/Aldh2/Alpl/Coq3/Ctps2/Gclm/Mthfd1l/Nqo1/Pdxp/Uros/Vkorc1l1	13
7	mmu00190	Oxidative phosphorylation	12/359	136/9476	0.00541215	0.0618208	0.051794	Atp5l/Atp6ap1/Atp6v0a2/Atp6v1c1/Atp6v1h/Cox4i1/Cox7a1/Ndufb8/Ndufb9/Ndufs4/Ndufv1/Ndufv2	12
7	mmu00280	Valine, leucine and isoleucine degradation	7/359	57/9476	0.00546715	0.0618208	0.051794	Acaa2/Aldh1b1/Aldh2/Hmgcs1/Hmgcs2/Pcca/Pccb	7
7	mmu01200	Carbon metabolism	11/359	120/9476	0.00572662	0.0623565	0.0522428	Dlat/Fh1/Got2/Me3/Pcca/Pccb/Pdha2/Pdhb/Pgam2/Pgd/Pgls	11
7	mmu00052	Galactose metabolism	5/359	32/9476	0.00657573	0.0678691	0.0568613	G6pc3/Gaa/Galk1/Glb1/Pgm1	5
7	mmu05132	Salmonella infection	18/359	251/9476	0.00700892	0.0678691	0.0568613	Actr2/Anxa2/Arf2/Cyfip2/Cyth1/Dctn1/Dnm2/Dync1h1/Dync1li1/Dynll2/Dynlrb1/Exoc2/Exoc5/Flna/Hsp90aa1/Ikbkg/Kif5c/Nckap1	18
7	mmu00130	Ubiquinone and other terpenoid-quinone biosynthesis	3/359	11/9476	0.00709122	0.0678691	0.0568613	Coq3/Nqo1/Vkorc1l1	3
7	mmu05017	Spinocerebellar ataxia	12/359	141/9476	0.00718629	0.0678691	0.0568613	Gria3/Grm1/Pik3r4/Psma4/Psmc3/Psmc5/Psmc6/Psmd6/Psmd9/Slc25a4/Slc25a5/Wipi2	12
7	mmu05032	Morphine addiction	9/359	91/9476	0.00738711	0.0678691	0.0568613	Adcy1/Gabra4/Gnao1/Gng2/Grk3/Kcnj6/Pde1a/Pde2a/Slc32a1	9
7	mmu05145	Toxoplasmosis	10/359	109/9476	0.00820466	0.073096	0.0612405	Gnao1/Hspa1a/Hspa1l/Ikbkg/Irgm1/Itgb1/Lama2/Lamc3/Pdpk1/Stat3	10
7	mmu00561	Glycerolipid metabolism	7/359	63/9476	0.00943526	0.0815873	0.0683545	Agpat3/Aldh1b1/Aldh2/Dgkb/Dgke/Dgkg/Lclat1	7
7	mmu04070	Phosphatidylinositol signaling system	9/359	96/9476	0.0103699	0.0871071	0.0729791	Cds2/Dgkb/Dgke/Dgkg/Mtmr3/Pi4ka/Pip4k2c/Pip4p1/Pip5k1b	9
7	mmu05010	Alzheimer disease	24/359	384/9476	0.0109295	0.0882021	0.0738965	Apoe/Cacna1c/Capn2/Cdk5/Cox4i1/Cox7a1/Eif2s1/Ikbkg/Kif5c/Ndufb8/Ndufb9/Ndufs4/Ndufv1/Ndufv2/Pik3r4/Psma4/Psmc3/Psmc5/Psmc6/Psmd6/Psmd9/Slc25a4/Slc25a5/Wipi2	24
7	mmu04724	Glutamatergic synapse	10/359	114/9476	0.0111003	0.0882021	0.0738965	Adcy1/Cacna1c/Gls/Gls2/Gnao1/Gng2/Gria3/Grk3/Grm1/Grm8	10
7	mmu00970	Aminoacyl-tRNA biosynthesis	7/359	66/9476	0.0120646	0.0933416	0.0782025	Cars/Cars2/Dars2/Iars2/Mars2/Tars/Yars	7
7	mmu01250	Biosynthesis of nucleotide sugars	5/359	38/9476	0.0136275	0.10273	0.0860683	Galk1/Galk2/Nagk/Pgm1/Uap1	5
7	mmu04922	Glucagon signaling pathway	9/359	104/9476	0.0169125	0.121877	0.10211	G6pc3/Pck2/Pdha2/Pdhb/Pgam2/Phka1/Phkg1/Prkaa1/Prmt1	9
7	mmu04612	Antigen processing and presentation	8/359	87/9476	0.0169965	0.121877	0.10211	Ctsl/Hsp90aa1/Hspa1a/Hspa1l/Hspa2/Hspa5/Lgmn/Psme1	8
7	mmu00730	Thiamine metabolism	3/359	15/9476	0.0174781	0.121968	0.102186	Acp1/Ak4/Alpl	3
7	mmu00650	Butanoate metabolism	4/359	27/9476	0.0178388	0.121968	0.102186	Bdh1/Hmgcs1/Hmgcs2/L2hgdh	4
7	mmu04510	Focal adhesion	14/359	202/9476	0.02134	0.14259	0.119463	Actn1/Arhgap35/Capn2/Egfr/Flna/Itgb1/Lama2/Lamc3/Pdpk1/Pip5k1b/Ppp1cb/Rock1/Thbs4/Vwf	14
7	mmu05208	Chemical carcinogenesis - reactive oxygen species	15/359	224/9476	0.023162	0.151325	0.126781	Acp1/Cox4i1/Cox7a1/Egfr/Gstm2/Ikbkg/Ndufb8/Ndufb9/Ndufs4/Ndufv1/Ndufv2/Nqo1/Pdpk1/Slc25a4/Slc25a5	15
7	mmu05134	Legionellosis	6/359	60/9476	0.0254214	0.162476	0.136124	Arf2/Eef1a2/Hspa1a/Hspa1l/Rab1a/Vcp	6
7	mmu04810	Regulation of actin cytoskeleton	15/359	231/9476	0.0294565	0.18426	0.154374	Actn1/Actr2/Arhgap35/Arhgef4/Chrm4/Cyfip2/Egfr/Iqgap2/Itgb1/Limk1/Nckap1/Pip4k2c/Pip5k1b/Ppp1cb/Rock1	15
7	mmu04714	Thermogenesis	15/359	232/9476	0.0304497	0.186504	0.156255	Adcy1/Atp5l/Coa4/Cox4i1/Cox7a1/Kdm1a/Ndufb8/Ndufb9/Ndufs4/Ndufv1/Ndufv2/Prkaa1/Rheb/Rps6ka6/Smarcd3	15
7	mmu05231	Choline metabolism in cancer	8/359	98/9476	0.0321185	0.189269	0.158571	Chkb/Dgkb/Dgke/Dgkg/Egfr/Pdpk1/Pip5k1b/Rheb	8
7	mmu04728	Dopaminergic synapse	10/359	135/9476	0.0321887	0.189269	0.158571	Cacna1c/Gnao1/Gng2/Gria3/Kcnj6/Kif5c/Ppp1cb/Ppp2ca/Ppp2r1a/Slc18a2	10
7	mmu00785	Lipoic acid metabolism	3/359	19/9476	0.0333008	0.191969	0.160833	Dlat/Pdha2/Pdhb	3
7	mmu00220	Arginine biosynthesis	3/359	20/9476	0.0381076	0.208933	0.175046	Gls/Gls2/Got2	3
7	mmu04910	Insulin signaling pathway	10/359	139/9476	0.0382008	0.208933	0.175046	Fasn/G6pc3/Pck2/Pdpk1/Phka1/Phkg1/Ppp1cb/Prkaa1/Prkar1b/Rheb	10
7	mmu01210	2-Oxocarboxylic acid metabolism	4/359	34/9476	0.0383755	0.208933	0.175046	Dlat/Got2/Pdha2/Pdhb	4
7	mmu04360	Axon guidance	12/359	181/9476	0.0422773	0.225991	0.189338	Cdk5/Dcc/Efnb2/Itgb1/Limk1/Pdpk1/Rgma/Rock1/Sema4f/Slit1/Srgap3/Unc5a	12
7	mmu00770	Pantothenate and CoA biosynthesis	3/359	21/9476	0.0432474	0.227049	0.190223	Aldh1b1/Aldh2/Csad	3
7	mmu05412	Arrhythmogenic right ventricular cardiomyopathy	7/359	86/9476	0.044106	0.227494	0.190596	Actn2/Cacna1c/Ctnna3/Des/Itgb1/Lama2/Slc8a1	7
7	mmu05230	Central carbon metabolism in cancer	6/359	69/9476	0.0460278	0.22965	0.192402	Egfr/Gls/Gls2/Pdha2/Pdhb/Pgam2	6
7	mmu00071	Fatty acid degradation	5/359	52/9476	0.0460861	0.22965	0.192402	Acaa2/Acadvl/Aldh1b1/Aldh2/Gcdh	5
7	mmu00430	Taurine and hypotaurine metabolism	3/359	22/9476	0.0487143	0.2387	0.199985	Csad/Ggt1/Ggt7	3
7	mmu03320	PPAR signaling pathway	7/359	89/9476	0.0514634	0.245223	0.20545	Fads2/Hmgcs1/Hmgcs2/Me3/Pck2/Pdpk1/Slc27a1	7
7	mmu04152	AMPK signaling pathway	9/359	127/9476	0.0517136	0.245223	0.20545	Fasn/G6pc3/Pck2/Pdpk1/Ppp2ca/Ppp2r1a/Prkaa1/Rab2a/Rheb	9
7	mmu00330	Arginine and proline metabolism	5/359	54/9476	0.052799	0.246395	0.206432	Aldh1b1/Aldh2/Got2/L3hypdh/Prodh	5
7	mmu04120	Ubiquitin mediated proteolysis	10/359	148/9476	0.0544626	0.24733	0.207215	Cul5/Elob/Eloc/Herc4/Rnf7/Uba1/Uba6/Ube2h/Ube2j1/Ube3c	10
7	mmu05223	Non-small cell lung cancer	6/359	72/9476	0.0546818	0.24733	0.207215	Egfr/Eml4/Kif5c/Pdpk1/Stat3/Stat5b	6
7	mmu00270	Cysteine and methionine metabolism	5/359	55/9476	0.0563578	0.250049	0.209494	Ahcyl2/Cth/Enoph1/Gclm/Got2	5
7	mmu04931	Insulin resistance	8/359	110/9476	0.056984	0.250049	0.209494	G6pc3/Pck2/Pdpk1/Ppp1cb/Prkaa1/Rps6ka6/Slc27a1/Stat3	8
7	mmu05415	Diabetic cardiomyopathy	13/359	212/9476	0.0594642	0.257095	0.215397	Cox4i1/Cox7a1/Ctsd/Ndufb8/Ndufb9/Ndufs4/Ndufv1/Ndufv2/Pdha2/Pdhb/Ppp1cb/Slc25a4/Slc25a5	13
7	mmu04068	FoxO signaling pathway	9/359	131/9476	0.0606474	0.258411	0.216499	Egfr/G6pc3/Grm1/Pck2/Pdpk1/Prkaa1/Prmt1/S1pr1/Stat3	9
7	mmu04915	Estrogen signaling pathway	9/359	133/9476	0.0654631	0.274945	0.230351	Adcy1/Ctsd/Egfr/Gnao1/Grm1/Hsp90aa1/Hspa1a/Hspa1l/Kcnj6	9
7	mmu00230	Purine metabolism	9/359	134/9476	0.0679591	0.281408	0.235766	Adcy1/Ak4/Hddc3/Nt5c2/Paics/Pde1a/Pde2a/Pgm1/Prune1	9
7	mmu04730	Long-term depression	5/359	60/9476	0.0761674	0.311017	0.260573	Gnao1/Gria3/Grm1/Ppp2ca/Ppp2r1a	5
7	mmu04145	Phagosome	11/359	179/9476	0.0777869	0.312469	0.26179	Atp6ap1/Atp6v0a2/Atp6v1c1/Atp6v1h/Ctsl/Dync1h1/Dync1li1/Itgb1/Lamp1/Tfrc/Thbs4	11
7	mmu00513	Various types of N-glycan biosynthesis	4/359	43/9476	0.0786487	0.312469	0.26179	Alg1/Alg9/Dad1/Tusc3	4
7	mmu04213	Longevity regulating pathway - multiple species	5/359	61/9476	0.080528	0.31567	0.264471	Adcy1/Eif4ebp2/Hspa1a/Hspa1l/Prkaa1	5
7	mmu04962	Vasopressin-regulated water reabsorption	4/359	44/9476	0.0840592	0.324618	0.271968	Dctn1/Dync1h1/Dync1li1/Dynll2	4
7	mmu01212	Fatty acid metabolism	5/359	62/9476	0.0850191	0.324618	0.271968	Acaa2/Acadvl/Fads2/Fasn/Hacd3	5
7	mmu00062	Fatty acid elongation	3/359	29/9476	0.0954647	0.359828	0.301467	Acaa2/Acot2/Hacd3	3
7	mmu04071	Sphingolipid signaling pathway	8/359	126/9476	0.105297	0.391867	0.328309	Ctsd/Pdpk1/Ppp2ca/Ppp2r1a/Rock1/S1pr1/Sgpp1/Smpd2	8
7	mmu04720	Long-term potentiation	5/359	67/9476	0.10938	0.401973	0.336776	Adcy1/Cacna1c/Grm1/Ppp1cb/Rps6ka6	5
7	mmu00410	beta-Alanine metabolism	3/359	32/9476	0.119499	0.428448	0.358958	Aldh1b1/Aldh2/Csad	3
7	mmu03020	RNA polymerase	3/359	32/9476	0.119499	0.428448	0.358958	Polr2d/Polr2h/Polr2m	3
7	mmu04814	Motor proteins	11/359	196/9476	0.124986	0.433683	0.363344	Dctn1/Dync1h1/Dync1li1/Dynll2/Dynlrb1/Kif1c/Kif3a/Kif4/Kif5c/Myl6b/Tubg1	11
7	mmu04921	Oxytocin signaling pathway	9/359	153/9476	0.12661	0.433683	0.363344	Adcy1/Cacna1c/Egfr/Gnao1/Kcnj6/Myl6b/Ppp1cb/Prkaa1/Rock1	9
7	mmu04130	SNARE interactions in vesicular transport	3/359	33/9476	0.127963	0.433683	0.363344	Bnip1/Stx8/Use1	3
7	mmu00450	Selenocompound metabolism	2/359	17/9476	0.134075	0.433683	0.363344	Cth/Mars2	2
7	mmu00030	Pentose phosphate pathway	3/359	34/9476	0.136632	0.433683	0.363344	Pgd/Pgls/Pgm1	3
7	mmu00500	Starch and sucrose metabolism	3/359	34/9476	0.136632	0.433683	0.363344	G6pc3/Gaa/Pgm1	3
7	mmu01040	Biosynthesis of unsaturated fatty acids	3/359	34/9476	0.136632	0.433683	0.363344	Acot2/Fads2/Hacd3	3
7	mmu00480	Glutathione metabolism	5/359	72/9476	0.136741	0.433683	0.363344	Gclm/Ggt1/Ggt7/Gstm2/Pgd	5
7	mmu04920	Adipocytokine signaling pathway	5/359	72/9476	0.136741	0.433683	0.363344	G6pc3/Ikbkg/Pck2/Prkaa1/Stat3	5
7	mmu04066	HIF-1 signaling pathway	7/359	113/9476	0.13675	0.433683	0.363344	Egfr/Elob/Eloc/Pdha2/Pdhb/Stat3/Tfrc	7
7	mmu03010	Ribosome	10/359	178/9476	0.138331	0.433683	0.363344	Mrpl1/Mrpl23/Mrps2/Rpl23a/Rpl30/Rpl38/Rpl4/Rplp0/Rps11/Rps4x	10
7	mmu05135	Yersinia infection	8/359	135/9476	0.140085	0.433683	0.363344	Actr2/Ikbkg/Itgb1/Limk1/Pip5k1b/Ptk2b/Rock1/Rps6ka6	8
7	mmu04150	mTOR signaling pathway	9/359	157/9476	0.141611	0.433683	0.363344	Atp6v1c1/Atp6v1h/Flcn/Pdpk1/Prkaa1/Rheb/Rps6ka6/Rragc/Sec13	9
7	mmu04932	Non-alcoholic fatty liver disease	9/359	157/9476	0.141611	0.433683	0.363344	Cox4i1/Cox7a1/Eif2s1/Ndufb8/Ndufb9/Ndufs4/Ndufv1/Ndufv2/Prkaa1	9
7	mmu04210	Apoptosis	8/359	136/9476	0.14427	0.437271	0.36635	Capn2/Ctsd/Ctsh/Ctsl/Ctsz/Eif2s1/Ikbkg/Pdpk1	8
7	mmu04670	Leukocyte transendothelial migration	7/359	119/9476	0.165025	0.495076	0.414779	Actn1/Arhgap35/Cd99l2/Ctnna3/Itgb1/Ptk2b/Rock1	7
7	mmu04713	Circadian entrainment	6/359	98/9476	0.167128	0.496318	0.41582	Adcy1/Cacna1c/Gnao1/Gng2/Gria3/Kcnj6	6
7	mmu03420	Nucleotide excision repair	4/359	57/9476	0.169016	0.496908	0.416314	Cetn2/Polr2d/Polr2h/Polr2m	4
7	mmu04137	Mitophagy - animal	6/359	99/9476	0.172664	0.499046	0.418105	Eif2s1/Marchf5/Rhot2/Tomm70a/Usp30/Vcp	6
7	mmu03060	Protein export	3/359	38/9476	0.173139	0.499046	0.418105	Hspa5/Srp9/Srprb	3
8	mmu04213	Longevity regulating pathway - multiple species	6/162	61/9476	0.000581075	0.14585	0.13273	Akt2/Akt3/Foxo1/Igf1r/Prkab1/Sod1	6
8	mmu04530	Tight junction	9/162	168/9476	0.00232873	0.271452	0.247033	Arpc1a/Cldn11/Pcna/Ppp2r1b/Ppp2r2c/Prkab1/Rdx/Tubal3/Ybx3	9
8	mmu05132	Salmonella infection	11/162	251/9476	0.00382069	0.271452	0.247033	Akt2/Akt3/Arpc1a/Dctn2/Nckap1l/Rab5b/Rala/Rhog/Skp1/Tab3/Tubal3	11
8	mmu04666	Fc gamma R-mediated phagocytosis	6/162	93/9476	0.00510025	0.271452	0.247033	Akt2/Akt3/Arpc1a/Asap1/Asap2/Bin1	6
8	mmu04152	AMPK signaling pathway	7/162	127/9476	0.00603784	0.271452	0.247033	Akt2/Akt3/Foxo1/Igf1r/Ppp2r1b/Ppp2r2c/Prkab1	7
8	mmu04068	FoxO signaling pathway	7/162	131/9476	0.00712727	0.271452	0.247033	Akt2/Akt3/Foxg1/Foxo1/Igf1r/Prkab1/Setd7	7
8	mmu04140	Autophagy - animal	8/162	166/9476	0.00757037	0.271452	0.247033	Akt2/Akt3/Atg2a/Dapk1/Deptor/Igbp1/Igf1r/Rraga	8
8	mmu04066	HIF-1 signaling pathway	6/162	113/9476	0.0128105	0.337593	0.307225	Akt2/Akt3/Egln1/Eno3/Igf1r/Trf	6
8	mmu04120	Ubiquitin mediated proteolysis	7/162	148/9476	0.0134355	0.337593	0.307225	Cdc23/Cul4a/Fbxo2/Keap1/Ppil2/Prpf19/Skp1	7
8	mmu03420	Nucleotide excision repair	4/162	57/9476	0.0161112	0.337593	0.307225	Cul4a/Pcna/Polr2b/Polr2e	4
8	mmu01200	Carbon metabolism	6/162	120/9476	0.0168143	0.337593	0.307225	Eno3/Glud1/Mdh1/Prps2/Suclg1/Tkfc	6
8	mmu04114	Oocyte meiosis	6/162	121/9476	0.0174493	0.337593	0.307225	Cdc23/Igf1r/Ppp2r1b/Ppp3cc/Skp1/Smc3	6
8	mmu04150	mTOR signaling pathway	7/162	157/9476	0.0180533	0.337593	0.307225	Akt2/Akt3/Castor2/Deptor/Igf1r/Nprl3/Rraga	7
8	mmu04211	Longevity regulating pathway	5/162	90/9476	0.0188299	0.337593	0.307225	Akt2/Akt3/Foxo1/Igf1r/Prkab1	5
8	mmu00561	Glycerolipid metabolism	4/162	63/9476	0.0224671	0.343563	0.312657	Abhd16a/Akr1b3/Akr1b8/Tkfc	4
8	mmu00051	Fructose and mannose metabolism	3/162	36/9476	0.0231838	0.343563	0.312657	Akr1b3/Akr1b8/Tkfc	3
8	mmu04614	Renin-angiotensin system	3/162	37/9476	0.0249203	0.343563	0.312657	Ctsa/Enpep/Lnpep	3
8	mmu05215	Prostate cancer	5/162	99/9476	0.0271507	0.343563	0.312657	Akt2/Akt3/Foxo1/Gstp1/Igf1r	5
8	mmu00250	Alanine, aspartate and glutamate metabolism	3/162	39/9476	0.0285981	0.343563	0.312657	Glud1/Glul/Nit2	3
8	mmu04933	AGE-RAGE signaling pathway in diabetic complications	5/162	101/9476	0.0292723	0.343563	0.312657	Akt2/Akt3/Col4a2/Fn1/Foxo1	5
8	mmu05225	Hepatocellular carcinoma	7/162	174/9476	0.0296344	0.343563	0.312657	Akt2/Akt3/Arid1b/Gstm5/Gstp1/Igf1r/Keap1	7
8	mmu03015	mRNA surveillance pathway	5/162	103/9476	0.0314961	0.343563	0.312657	Cstf3/Ncbp2/Ppp2r1b/Ppp2r2c/Rbm8a	5
8	mmu04922	Glucagon signaling pathway	5/162	104/9476	0.0326467	0.343563	0.312657	Akt2/Akt3/Foxo1/Ppp3cc/Prkab1	5
8	mmu00910	Nitrogen metabolism	2/162	17/9476	0.0333903	0.343563	0.312657	Glud1/Glul	2
8	mmu04360	Axon guidance	7/162	181/9476	0.0356006	0.343563	0.312657	Ablim3/Ephb3/Lrrc4c/Ppp3cc/Sema4a/Sema4d/Srgap1	7
8	mmu04962	Vasopressin-regulated water reabsorption	3/162	44/9476	0.038977	0.343563	0.312657	Dctn2/Rab5b/Stx4a	3
8	mmu04931	Insulin resistance	5/162	110/9476	0.0400999	0.343563	0.312657	Akt2/Akt3/Foxo1/Prkab1/Ptpa	5
8	mmu05418	Fluid shear stress and atherosclerosis	6/162	147/9476	0.040161	0.343563	0.312657	Akt2/Akt3/Gstm5/Gstp1/Keap1/Pecam1	6
8	mmu04144	Endocytosis	9/162	268/9476	0.040353	0.343563	0.312657	Arpc1a/Asap1/Asap2/Bin1/Ehd2/Igf1r/Igf2r/Rab35/Rab5b	9
8	mmu00670	One carbon pool by folate	2/162	19/9476	0.0410633	0.343563	0.312657	Aldh1l1/Atic	2
8	mmu04810	Regulation of actin cytoskeleton	8/162	231/9476	0.0445435	0.353943	0.322103	Akt2/Akt3/Arpc1a/Fn1/Nckap1l/Pikfyve/Pip4k2a/Rdx	8
8	mmu00220	Arginine biosynthesis	2/162	20/9476	0.0451242	0.353943	0.322103	Glud1/Glul	2
8	mmu01524	Platinum drug resistance	4/162	80/9476	0.0478703	0.358613	0.326354	Akt2/Akt3/Gstm5/Gstp1	4
8	mmu04110	Cell cycle	6/162	155/9476	0.0497571	0.358613	0.326354	Cdc23/Pcna/Ppp2r1b/Skp1/Smc3/Stag2	6
8	mmu03013	Nucleocytoplasmic transport	5/162	117/9476	0.0500058	0.358613	0.326354	Kpna6/Ncbp2/Nup35/Nup54/Rbm8a	5
8	mmu04964	Proximal tubule bicarbonate reclamation	2/162	22/9476	0.0536642	0.374159	0.340501	Glud1/Mdh1	2
8	mmu04660	T cell receptor signaling pathway	5/162	122/9476	0.0578893	0.392709	0.357382	Akt2/Akt3/Ppp2r1b/Ppp2r2c/Ppp3cc	5
8	mmu04146	Peroxisome	4/162	87/9476	0.0615789	0.406745	0.370156	Crot/Dhrs4/Hacl1/Sod1	4
8	mmu04978	Mineral absorption	3/162	54/9476	0.0646215	0.415897	0.378485	Mt1/Mt2/Trf	3
8	mmu00983	Drug metabolism - other enzymes	4/162	90/9476	0.0680255	0.42686	0.388462	Gstm5/Gstp1/Rrm2b/Uck1	4
8	mmu00790	Folate biosynthesis	2/162	26/9476	0.072256	0.433335	0.394354	Akr1b3/Akr1b8	2
8	mmu04914	Progesterone-mediated oocyte maturation	4/162	92/9476	0.0725102	0.433335	0.394354	Akt2/Akt3/Cdc23/Igf1r	4
8	mmu05222	Small cell lung cancer	4/162	93/9476	0.074808	0.435395	0.396229	Akt2/Akt3/Col4a2/Fn1	4
8	mmu04370	VEGF signaling pathway	3/162	58/9476	0.076588	0.435395	0.396229	Akt2/Akt3/Ppp3cc	3
8	mmu00230	Purine metabolism	5/162	134/9476	0.0795506	0.435395	0.396229	Atic/Nudt9/Pde1b/Prps2/Rrm2b	5
8	mmu04728	Dopaminergic synapse	5/162	135/9476	0.0815282	0.435395	0.396229	Akt2/Akt3/Ppp2r1b/Ppp2r2c/Ppp3cc	5
8	mmu05135	Yersinia infection	5/162	135/9476	0.0815282	0.435395	0.396229	Akt2/Akt3/Arpc1a/Fn1/Rhog	5
8	mmu04210	Apoptosis	5/162	136/9476	0.083532	0.436803	0.39751	Akt2/Akt3/Ctsc/Dab2ip/Tubal3	5
8	mmu04913	Ovarian steroidogenesis	3/162	63/9476	0.092801	0.462964	0.421317	Acot1/Hsd17b7/Igf1r	3
8	mmu04936	Alcoholic liver disease	5/162	141/9476	0.0939386	0.462964	0.421317	Akt2/Akt3/Foxo1/Prkab1/Tab3	5
8	mmu05142	Chagas disease	4/162	103/9476	0.0997521	0.462964	0.421317	Akt2/Akt3/Ppp2r1b/Ppp2r2c	4
8	mmu00020	Citrate cycle (TCA cycle)	2/162	32/9476	0.103291	0.462964	0.421317	Mdh1/Suclg1	2
8	mmu00052	Galactose metabolism	2/162	32/9476	0.103291	0.462964	0.421317	Akr1b3/Akr1b8	2
8	mmu00630	Glyoxylate and dicarboxylate metabolism	2/162	32/9476	0.103291	0.462964	0.421317	Glul/Mdh1	2
8	mmu03020	RNA polymerase	2/162	32/9476	0.103291	0.462964	0.421317	Polr2b/Polr2e	2
8	mmu04136	Autophagy - other	2/162	32/9476	0.103291	0.462964	0.421317	Atg2a/Igbp1	2
8	mmu04130	SNARE interactions in vesicular transport	2/162	33/9476	0.108769	0.477324	0.434386	Stx1a/Stx4a	2
8	mmu05211	Renal cell carcinoma	3/162	68/9476	0.110298	0.477324	0.434386	Akt2/Akt3/Egln1	3
8	mmu00030	Pentose phosphate pathway	2/162	34/9476	0.114322	0.478246	0.435225	Prps2/Shpk	2
8	mmu04710	Circadian rhythm	2/162	34/9476	0.114322	0.478246	0.435225	Prkab1/Skp1	2
8	mmu00480	Glutathione metabolism	3/162	72/9476	0.125136	0.492738	0.448413	Gstm5/Gstp1/Rrm2b	3
8	mmu04920	Adipocytokine signaling pathway	3/162	72/9476	0.125136	0.492738	0.448413	Akt2/Akt3/Prkab1	3
8	mmu05218	Melanoma	3/162	72/9476	0.125136	0.492738	0.448413	Akt2/Akt3/Igf1r	3
8	mmu00040	Pentose and glucuronate interconversions	2/162	36/9476	0.125638	0.492738	0.448413	Akr1b3/Akr1b8	2
8	mmu04668	TNF signaling pathway	4/162	114/9476	0.131036	0.496767	0.452079	Akt2/Akt3/Dab2ip/Tab3	4
8	mmu04724	Glutamatergic synapse	4/162	114/9476	0.131036	0.496767	0.452079	Glul/Grik3/Grm2/Ppp3cc	4
8	mmu05214	Glioma	3/162	74/9476	0.132812	0.496767	0.452079	Akt2/Akt3/Igf1r	3
8	mmu05205	Proteoglycans in cancer	6/162	203/9476	0.134582	0.496767	0.452079	Akt2/Akt3/Fn1/Igf1r/Pdcd4/Rdx	6

## Sheet: 1C
Supplemetary Table S1C. Pathway enrichment (GO) of proteins in each cluster.
Method			ClueGO plugin in Cytoscape was used to identify enriched pathways of proteins in each cluster.
Description			ID: represented the unique identifier for the GO term. Term: described the specific GO term. Ontology Source: indicated the GO term category, such as Biological Process, Molecular Function, or Cellular Component. Term PValue: displayed the original p-value for the enrichment of the specific GO term. Term PValue Corrected with Bonferroni step down: showed the p-value after applying the Bonferroni …
Cluster	ID	Term	Ontology Source	Term PValue	Term PValue Corrected with Bonferroni step down	Group PValue	Group PValue Corrected with Bonferroni step down	GOGroups	% Associated Genes	Nr. Genes	Associated Genes Found
1	GO:0007030	Golgi organization	GO_BiologicalProcess	2.03167e-05	0.00963012	2.03167e-05	0.000101584	Group00	8	12	Cltc / Gorasp2 / Hook1 / Mapk1 / Rab30 / Sec22b / Stx16 / Trappc11 / Vamp4 / Vamp7 / Vmp1 / Ywhaz
1	GO:0009410	response to xenobiotic stimulus	GO_BiologicalProcess	9.1911e-05	0.0396136	9.1911e-05	9.1911e-05	Group01	4.42308	23	Abcb1a / Acsl1 / Aip / Atp1a3 / Cd38 / Cers1 / Cyp46a1 / Eno2 / Gabrb3 / Hadha / Hsp90ab1 / Lpl / Nceh1 / Pam / Phb / Rpn2 / Srp68 / Tinagl1 / Top1 / Txnrd2 / Umps / Uqcrfs1 / Ywhaz
1	GO:0016857	racemase and epimerase activity, acting on carbohydrates and derivatives	GO_MolecularFunction	2.08641e-05	0.00984787	2.08641e-05	8.34565e-05	Group02	40	4	Fuom / Galm / Gfus / Rpe
1	GO:0019904	protein domain specific binding	GO_MolecularFunction	2.6924e-07	0.000143236	2.6924e-07	3.23088e-06	Group03	4.54016	39	Aip / Armc10 / Cct6a / Cltc / Ctbp1 / Dnaja1 / Dock4 / Dpysl3 / Eps15 / Exoc4 / Ezr / Gapdh / Hmgb2 / Hsp90ab1 / Hspa1b / Iqgap1 / Luc7l / Mavs / Mrps31 / Myh9 / Nckipsd / Nedd4 / Nol3 / Ostf1 / Phaf1 / Prkar1a / Ptk2 / Sh3bp1 / Srp68 / Srsf5 / Tcp1 / Top1 / Tubb5 / Ube2i / Vim / Xpo1 / Ywhae / Ywhah / Ywhaz
1	GO:0030424	axon	GO_CellularComponent	1.73372e-06	0.000882461	1.73372e-06	1.73372e-05	Group04	4.25777	37	Acadm / Actr10 / Arl8b / Atp1a3 / Atp6ap2 / Bloc1s2 / Calb2 / Cpne6 / Dpysl3 / Eif2b2 / Eno2 / Eps8 / Exoc3 / Exoc4 / Gabrb3 / Gabrg2 / Grin2b / Grk2 / Hcfc1 / Hsbp1 / Hsp90ab1 / Iqgap1 / Mapk1 / Nptn / Ntng2 / Rab3a / Rab5a / Rac3 / Rapgef4 / Scn9a / Slc4a8 / Syn1 / Tprgl / Tubb4a / Txnrd2 / Vim / Ywhae
1	GO:0048471	perinuclear region of cytoplasm	GO_CellularComponent	2.7586e-07	0.000146482	2.7586e-07	3.03446e-06	Group05	4.52962	39	Aifm1 / Aldh1a2 / Ankrd13d / Anxa4 / Aplp1 / Arf3 / Arf5 / Cav1 / Cdh13 / Chga / Cpd / Ctsb / Dnaja1 / Ehd1 / Exoc3 / Ezr / Gdpd1 / Golga1 / Hmgb2 / Hsp90ab1 / Hsp90b1 / Hspa1b / Lamb1 / Lcp1 / Nedd4 / Pam / Ptk2 / Rab3a / Rab3b / Rab3c / Rac3 / Sec31a / Slirp / Stx16 / Vamp7 / Vim / Vps33a / Wwc1 / Ywhaz
1	GO:0044389	ubiquitin-like protein ligase binding	GO_MolecularFunction	6.21527e-05	0.027285	6.21527e-05	0.000124305	Group06	5.26316	18	Abcb1a / Cct2 / Cul1 / Ddrgk1 / Dnaja1 / Grk2 / Hsp90ab1 / Hspa1b / Pa2g4 / Pcbp2 / Prkar1a / Psmd1 / Sipa1l1 / Tcp1 / Tubb5 / Usp7 / Ywhae / Ywhaz
1	GO:0031625	ubiquitin protein ligase binding	GO_MolecularFunction	0.000106624	0.0455283	6.21527e-05	0.000124305	Group06	5.23077	17	Abcb1a / Cct2 / Cul1 / Dnaja1 / Grk2 / Hsp90ab1 / Hspa1b / Pa2g4 / Pcbp2 / Prkar1a / Psmd1 / Sipa1l1 / Tcp1 / Tubb5 / Usp7 / Ywhae / Ywhaz
1	GO:0048770	pigment granule	GO_CellularComponent	5.40365e-06	0.0026586	5.40365e-06	4.86329e-05	Group07	10	11	Atp6v1b2 / Cltc / Ctsb / Hsp90ab1 / Hsp90b1 / Pdia6 / Rab5a / Rpn1 / Sec22b / Ywhae / Ywhaz
1	GO:0042470	melanosome	GO_CellularComponent	5.40365e-06	0.0026586	5.40365e-06	4.86329e-05	Group07	10	11	Atp6v1b2 / Cltc / Ctsb / Hsp90ab1 / Hsp90b1 / Pdia6 / Rab5a / Rpn1 / Sec22b / Ywhae / Ywhaz
1	GO:0051020	GTPase binding	GO_MolecularFunction	1.87355e-07	0.000100235	1.87355e-07	2.43562e-06	Group08	6.68693	22	Appl2 / Brk1 / Cav1 / Cyria / Dock4 / Ehd1 / Eps8 / Exoc4 / Ipo7 / Iqgap1 / Lcp1 / Ppp6r1 / Rab3gap2 / Rapgef4 / Rragb / Srgap2 / Stoml2 / Strip1 / Tbc1d7 / Tnpo2 / Xpo1 / Xpo7
1	GO:0031267	small GTPase binding	GO_MolecularFunction	2.03602e-06	0.00102819	1.87355e-07	2.43562e-06	Group08	6.48464	19	Appl2 / Brk1 / Cav1 / Cyria / Dock4 / Ehd1 / Eps8 / Exoc4 / Ipo7 / Iqgap1 / Ppp6r1 / Rab3gap2 / Rapgef4 / Srgap2 / Strip1 / Tbc1d7 / Tnpo2 / Xpo1 / Xpo7
1	GO:0051259	protein complex oligomerization	GO_BiologicalProcess	1.3786e-05	0.00664484	1.3786e-05	8.27158e-05	Group09	5.90164	18	Aldh1a2 / Aldoa / Apip / Appl2 / Clybl / Cpsf6 / Ehd1 / Farsa / Farsb / Grin2b / Hprt / Lrrc8d / Mcu / Nol3 / Nudt21 / Shmt1 / Stoml2 / Tcp1
1	GO:0051262	protein tetramerization	GO_BiologicalProcess	2.63154e-06	0.00132366	1.3786e-05	8.27158e-05	Group09	9.7561	12	Aldh1a2 / Aldoa / Apip / Appl2 / Cpsf6 / Farsa / Farsb / Grin2b / Hprt / Nudt21 / Shmt1 / Tcp1
1	GO:0051290	protein heterotetramerization	GO_BiologicalProcess	7.23242e-06	0.00353665	1.3786e-05	8.27158e-05	Group09	31.25	5	Cpsf6 / Farsa / Farsb / Grin2b / Nudt21
1	GO:0006082	organic acid metabolic process	GO_BiologicalProcess	1.9604e-06	0.000991962	9.65268e-08	1.4479e-06	Group10	4.03458	42	Acadm / Acat2 / Acsl1 / Acss1 / Adss / Aldh1a2 / Aldh5a1 / Aldoa / Apip / Appl2 / Asah1 / Cav1 / Eno2 / Faah / Farsa / Farsb / Gapdh / Gnpda2 / Gpd1 / Hadha / Hibch / Kyat1 / Lars / Ldhc / Lias / Lpl / Lypla1 / Mpi / Pam / Pdk2 / Pfkp / Pgam1 / Ppa2 / Prps1 / Sardh / Shmt1 / Tecr / Tinagl1 / Tph2 / Tuba8 / Vars / Zbtb7a
1	GO:0044282	small molecule catabolic process	GO_BiologicalProcess	1.22194e-06	0.000628077	9.65268e-08	1.4479e-06	Group10	5.79345	23	Acadm / Acat2 / Aldh1a2 / Aldh5a1 / Aldoa / Cyp46a1 / Dhdh / Eno2 / Faah / Galm / Gapdh / Gda / Gnpda2 / Gpd2 / Hadha / Hibch / Kyat1 / Mpi / Pfkp / Sardh / Shmt1 / Tinagl1 / Tuba8
1	GO:0043436	oxoacid metabolic process	GO_BiologicalProcess	1.69726e-06	0.000865601	9.65268e-08	1.4479e-06	Group10	4.04738	41	Acadm / Acat2 / Acsl1 / Acss1 / Adss / Aldh1a2 / Aldh5a1 / Aldoa / Apip / Appl2 / Asah1 / Cav1 / Eno2 / Faah / Farsa / Farsb / Gapdh / Gnpda2 / Gpd1 / Hadha / Hibch / Kyat1 / Lars / Ldhc / Lias / Lpl / Lypla1 / Mpi / Pam / Pdk2 / Pfkp / Pgam1 / Ppa2 / Sardh / Shmt1 / Tecr / Tinagl1 / Tph2 / Tuba8 / Vars / Zbtb7a
1	GO:0019752	carboxylic acid metabolic process	GO_BiologicalProcess	3.98898e-06	0.00197854	9.65268e-08	1.4479e-06	Group10	4.0282	40	Acadm / Acat2 / Acsl1 / Acss1 / Adss / Aldh1a2 / Aldh5a1 / Aldoa / Apip / Appl2 / Asah1 / Cav1 / Eno2 / Faah / Farsa / Farsb / Gapdh / Gnpda2 / Gpd1 / Hadha / Hibch / Kyat1 / Lars / Ldhc / Lias / Lpl / Lypla1 / Mpi / Pam / Pdk2 / Pfkp / Pgam1 / Sardh / Shmt1 / Tecr / Tinagl1 / Tph2 / Tuba8 / Vars / Zbtb7a
1	GO:0006090	pyruvate metabolic process	GO_BiologicalProcess	2.30368e-05	0.0108043	9.65268e-08	1.4479e-06	Group10	8.59375	11	Aldoa / Eno2 / Gapdh / Gpd1 / Kyat1 / Ldhc / Mpi / Pdk2 / Pfkp / Pgam1 / Zbtb7a
1	GO:0048475	coated membrane	GO_CellularComponent	1.20689e-05	0.00586547	7.89505e-08	1.26321e-06	Group11	10.2041	10	Ap2s1 / Arl6 / Cltc / Copg1 / Eps15 / Sec24a / Sec31a / Vps33a / Vps39 / Vps41
1	GO:0030117	membrane coat	GO_CellularComponent	1.20689e-05	0.00586547	7.89505e-08	1.26321e-06	Group11	10.2041	10	Ap2s1 / Arl6 / Cltc / Copg1 / Eps15 / Sec24a / Sec31a / Vps33a / Vps39 / Vps41
1	GO:0030897	HOPS complex	GO_CellularComponent	4.77764e-05	0.0213083	7.89505e-08	1.26321e-06	Group11	33.3333	4	Hook1 / Vps33a / Vps39 / Vps41
1	GO:0030135	coated vesicle	GO_CellularComponent	1.19938e-06	0.000617683	7.89505e-08	1.26321e-06	Group11	7.03125	18	Abcb1a / Ap2s1 / Atp6ap2 / Atp6v1b2 / Atp6v1d / Atp6v1e1 / Atp6v1f / Cltc / Copg1 / Cpne6 / Eps15 / Rab3a / Sec22b / Sec24a / Sec31a / Syn1 / Vps33a / Vps41
1	GO:0030662	coated vesicle membrane	GO_CellularComponent	6.21239e-08	3.3609e-05	7.89505e-08	1.26321e-06	Group11	11.2903	14	Ap2s1 / Atp6ap2 / Atp6v1b2 / Atp6v1d / Atp6v1e1 / Atp6v1f / Cltc / Copg1 / Eps15 / Rab3a / Sec22b / Sec24a / Sec31a / Syn1
1	GO:0006753	nucleoside phosphate metabolic process	GO_BiologicalProcess	7.67052e-09	4.22646e-06	3.41236e-09	5.80101e-08	Group12	5.71924	33	Acsl1 / Acss1 / Adss / Ak5 / Aldoa / Atp6v1b2 / COX2 / Eno2 / Gapdh / Gda / Gpd1 / Hprt / Hspa1b / Impdh2 / Ldhc / Mapk1 / Mpi / Ndufa10 / Ndufa5 / Ndufs5 / Nt5c / Nudt16 / Pde8a / Pdk2 / Pfkp / Pgam1 / Ppcs / Prps1 / Sdhc / Shmt1 / Stoml2 / Umps / Zbtb7a
1	GO:0009112	nucleobase metabolic process	GO_BiologicalProcess	1.82855e-05	0.00872219	3.41236e-09	5.80101e-08	Group12	15.2174	7	Dpysl3 / Gda / Hprt / Mapk1 / Prps1 / Shmt1 / Umps
1	GO:0009117	nucleotide metabolic process	GO_BiologicalProcess	5.69146e-09	3.15876e-06	3.41236e-09	5.80101e-08	Group12	5.78947	33	Acsl1 / Acss1 / Adss / Ak5 / Aldoa / Atp6v1b2 / COX2 / Eno2 / Gapdh / Gda / Gpd1 / Hprt / Hspa1b / Impdh2 / Ldhc / Mapk1 / Mpi / Ndufa10 / Ndufa5 / Ndufs5 / Nt5c / Nudt16 / Pde8a / Pdk2 / Pfkp / Pgam1 / Ppcs / Prps1 / Sdhc / Shmt1 / Stoml2 / Umps / Zbtb7a
1	GO:0009123	nucleoside monophosphate metabolic process	GO_BiologicalProcess	2.68695e-05	0.0124137	3.41236e-09	5.80101e-08	Group12	10.4651	9	Adss / Ak5 / Gda / Hprt / Impdh2 / Nt5c / Prps1 / Shmt1 / Umps
1	GO:1901293	nucleoside phosphate biosynthetic process	GO_BiologicalProcess	4.40259e-07	0.000230696	3.41236e-09	5.80101e-08	Group12	6.87285	20	Acsl1 / Acss1 / Adss / Ak5 / Aldoa / COX2 / Hprt / Impdh2 / Ldhc / Mapk1 / Ndufa10 / Ndufa5 / Ndufs5 / Pdk2 / Ppcs / Prps1 / Sdhc / Shmt1 / Stoml2 / Umps
1	GO:0009165	nucleotide biosynthetic process	GO_BiologicalProcess	3.94609e-07	0.000207565	3.41236e-09	5.80101e-08	Group12	6.92042	20	Acsl1 / Acss1 / Adss / Ak5 / Aldoa / COX2 / Hprt / Impdh2 / Ldhc / Mapk1 / Ndufa10 / Ndufa5 / Ndufs5 / Pdk2 / Ppcs / Prps1 / Sdhc / Shmt1 / Stoml2 / Umps
1	GO:1905368	peptidase complex	GO_CellularComponent	6.41281e-05	0.0280881	4.20985e-05	0.000126296	Group13	7.69231	11	Psma2 / Psmb1 / Psmc2 / Psmc4 / Psmd1 / Psmd12 / Psmd2 / Psme3 / Rad23b / Rpl3 / Sec11a
1	GO:0022624	proteasome accessory complex	GO_CellularComponent	5.94081e-06	0.00291694	4.20985e-05	0.000126296	Group13	23.0769	6	Psmc2 / Psmc4 / Psmd1 / Psmd12 / Psmd2 / Psme3
1	GO:0000502	proteasome complex	GO_CellularComponent	2.97855e-06	0.00149225	4.20985e-05	0.000126296	Group13	13.6364	9	Psma2 / Psmb1 / Psmc2 / Psmc4 / Psmd1 / Psmd12 / Psmd2 / Psme3 / Rad23b
1	GO:1905369	endopeptidase complex	GO_CellularComponent	2.61926e-05	0.0121796	4.20985e-05	0.000126296	Group13	9.34579	10	Psma2 / Psmb1 / Psmc2 / Psmc4 / Psmd1 / Psmd12 / Psmd2 / Psme3 / Rad23b / Rpl3
1	GO:0005838	proteasome regulatory particle	GO_CellularComponent	5.01565e-05	0.0222193	4.20985e-05	0.000126296	Group13	21.7391	5	Psmc2 / Psmc4 / Psmd1 / Psmd12 / Psmd2
1	GO:0008540	proteasome regulatory particle, base subcomplex	GO_CellularComponent	4.77764e-05	0.0213083	4.20985e-05	0.000126296	Group13	33.3333	4	Psmc2 / Psmc4 / Psmd1 / Psmd2
1	GO:0010498	proteasomal protein catabolic process	GO_BiologicalProcess	4.90882e-05	0.0217951	4.20985e-05	0.000126296	Group13	4.50281	24	Cav1 / Cul1 / Ddrgk1 / Gid8 / Hsp90ab1 / Hsp90b1 / Hspa1b / Nedd4 / Pcbp2 / Peli1 / Ppp2cb / Psma2 / Psmb1 / Psmc2 / Psmc4 / Psmd1 / Psmd2 / Psme3 / Rad23b / Ube2d3 / Ubxn4 / Usp7 / Wdr26 / Xpo1
1	GO:0006082	organic acid metabolic process	GO_BiologicalProcess	1.9604e-06	0.000991962	1.68811e-07	2.36336e-06	Group14	4.03458	42	Acadm / Acat2 / Acsl1 / Acss1 / Adss / Aldh1a2 / Aldh5a1 / Aldoa / Apip / Appl2 / Asah1 / Cav1 / Eno2 / Faah / Farsa / Farsb / Gapdh / Gnpda2 / Gpd1 / Hadha / Hibch / Kyat1 / Lars / Ldhc / Lias / Lpl / Lypla1 / Mpi / Pam / Pdk2 / Pfkp / Pgam1 / Ppa2 / Prps1 / Sardh / Shmt1 / Tecr / Tinagl1 / Tph2 / Tuba8 / Vars / Zbtb7a
1	GO:0044282	small molecule catabolic process	GO_BiologicalProcess	1.22194e-06	0.000628077	1.68811e-07	2.36336e-06	Group14	5.79345	23	Acadm / Acat2 / Aldh1a2 / Aldh5a1 / Aldoa / Cyp46a1 / Dhdh / Eno2 / Faah / Galm / Gapdh / Gda / Gnpda2 / Gpd2 / Hadha / Hibch / Kyat1 / Mpi / Pfkp / Sardh / Shmt1 / Tinagl1 / Tuba8
1	GO:0005996	monosaccharide metabolic process	GO_BiologicalProcess	3.22414e-05	0.0147665	1.68811e-07	2.36336e-06	Group14	5.76271	17	Abcb1a / Acadm / Aldh1a2 / Aldoa / Dhdh / Eno2 / Fam3c / Fuom / Galm / Gapdh / Gpd1 / Gpd2 / Mpi / Pdk2 / Pfkp / Pgam1 / Usp7
1	GO:0016052	carbohydrate catabolic process	GO_BiologicalProcess	1.92303e-05	0.00913441	1.68811e-07	2.36336e-06	Group14	7.47126	13	Aldh1a2 / Aldoa / Dhdh / Eno2 / Galm / Gapdh / Gpd1 / Gpd2 / Mpi / Pfkp / Pgam1 / Ppp1ca / Zbtb7a
1	GO:0043436	oxoacid metabolic process	GO_BiologicalProcess	1.69726e-06	0.000865601	1.68811e-07	2.36336e-06	Group14	4.04738	41	Acadm / Acat2 / Acsl1 / Acss1 / Adss / Aldh1a2 / Aldh5a1 / Aldoa / Apip / Appl2 / Asah1 / Cav1 / Eno2 / Faah / Farsa / Farsb / Gapdh / Gnpda2 / Gpd1 / Hadha / Hibch / Kyat1 / Lars / Ldhc / Lias / Lpl / Lypla1 / Mpi / Pam / Pdk2 / Pfkp / Pgam1 / Ppa2 / Sardh / Shmt1 / Tecr / Tinagl1 / Tph2 / Tuba8 / Vars / Zbtb7a
1	GO:0019318	hexose metabolic process	GO_BiologicalProcess	5.56261e-05	0.0245311	1.68811e-07	2.36336e-06	Group14	5.7554	16	Abcb1a / Acadm / Aldh1a2 / Aldoa / Eno2 / Fam3c / Fuom / Galm / Gapdh / Gpd1 / Gpd2 / Mpi / Pdk2 / Pfkp / Pgam1 / Usp7
1	GO:0046365	monosaccharide catabolic process	GO_BiologicalProcess	6.36871e-07	0.000331173	1.68811e-07	2.36336e-06	Group14	19.5122	8	Aldh1a2 / Aldoa / Dhdh / Eno2 / Galm / Gapdh / Mpi / Pfkp
1	GO:0019752	carboxylic acid metabolic process	GO_BiologicalProcess	3.98898e-06	0.00197854	1.68811e-07	2.36336e-06	Group14	4.0282	40	Acadm / Acat2 / Acsl1 / Acss1 / Adss / Aldh1a2 / Aldh5a1 / Aldoa / Apip / Appl2 / Asah1 / Cav1 / Eno2 / Faah / Farsa / Farsb / Gapdh / Gnpda2 / Gpd1 / Hadha / Hibch / Kyat1 / Lars / Ldhc / Lias / Lpl / Lypla1 / Mpi / Pam / Pdk2 / Pfkp / Pgam1 / Sardh / Shmt1 / Tecr / Tinagl1 / Tph2 / Tuba8 / Vars / Zbtb7a
1	GO:0019320	hexose catabolic process	GO_BiologicalProcess	4.88677e-06	0.00241895	1.68811e-07	2.36336e-06	Group14	18.4211	7	Aldh1a2 / Aldoa / Eno2 / Galm / Gapdh / Mpi / Pfkp
1	GO:0016817	hydrolase activity, acting on acid anhydrides	GO_MolecularFunction	1.49819e-10	8.49475e-08	3.11698e-13	6.54565e-12	Group15	4.47648	59	Abcb1a / Arf3 / Arf4 / Arf5 / Arfgap3 / Arhgap26 / Arl6 / Arl8b / Atp1a3 / Cct2 / Cct5 / Cct6a / Cct7 / Ddx3x / Ddx3y / Diras1 / Dock4 / Drg1 / Eefsec / Eif2b2 / Eif4a1 / Hsp90ab1 / Hsp90b1 / Hspa1b / Ift22 / Iqgap1 / Lars / Mmaa / Nudt16 / Plpp6 / Plxna2 / Poldip2 / Ppa2 / Psmc2 / Psmc4 / Rab18 / Rab30 / Rab3a / Rab3b / Rab3c / Rab3gap2 / Rab5a / Rac3 / Rap1gap2 / Rap2c / Rapgef4 / Rapgefl1 / Ra…
1	GO:0016818	hydrolase activity, acting on acid anhydrides, in phosphorus-containing anhydrides	GO_MolecularFunction	1.49819e-10	8.49475e-08	3.11698e-13	6.54565e-12	Group15	4.47648	59	Abcb1a / Arf3 / Arf4 / Arf5 / Arfgap3 / Arhgap26 / Arl6 / Arl8b / Atp1a3 / Cct2 / Cct5 / Cct6a / Cct7 / Ddx3x / Ddx3y / Diras1 / Dock4 / Drg1 / Eefsec / Eif2b2 / Eif4a1 / Hsp90ab1 / Hsp90b1 / Hspa1b / Ift22 / Iqgap1 / Lars / Mmaa / Nudt16 / Plpp6 / Plxna2 / Poldip2 / Ppa2 / Psmc2 / Psmc4 / Rab18 / Rab30 / Rab3a / Rab3b / Rab3c / Rab3gap2 / Rab5a / Rac3 / Rap1gap2 / Rap2c / Rapgef4 / Rapgefl1 / Ra…
1	GO:0007264	small GTPase mediated signal transduction	GO_BiologicalProcess	4.17247e-05	0.0188178	3.11698e-13	6.54565e-12	Group15	4.78261	22	Arfgap3 / Arhgap26 / Arl6 / Brk1 / Cdh13 / Dock4 / Eps8 / Ppp2cb / Rab30 / Rac3 / Rap1gap2 / Rap2c / Rapgef4 / Rapgefl1 / Rasal1 / Rhoc / Ripor1 / Scai / Sh3bp1 / Shoc2 / Sipa1l1 / Slit2
1	GO:0016462	pyrophosphatase activity	GO_MolecularFunction	1.39074e-10	7.89941e-08	3.11698e-13	6.54565e-12	Group15	4.48669	59	Abcb1a / Arf3 / Arf4 / Arf5 / Arfgap3 / Arhgap26 / Arl6 / Arl8b / Atp1a3 / Cct2 / Cct5 / Cct6a / Cct7 / Ddx3x / Ddx3y / Diras1 / Dock4 / Drg1 / Eefsec / Eif2b2 / Eif4a1 / Hsp90ab1 / Hsp90b1 / Hspa1b / Ift22 / Iqgap1 / Lars / Mmaa / Nudt16 / Plpp6 / Plxna2 / Poldip2 / Ppa2 / Psmc2 / Psmc4 / Rab18 / Rab30 / Rab3a / Rab3b / Rab3c / Rab3gap2 / Rab5a / Rac3 / Rap1gap2 / Rap2c / Rapgef4 / Rapgefl1 / Ra…
1	GO:0019001	guanyl nucleotide binding	GO_MolecularFunction	1.90793e-09	1.07035e-06	3.11698e-13	6.54565e-12	Group15	5.56391	37	Adss / Arf3 / Arf4 / Arf5 / Arl6 / Arl8b / Diras1 / Dock4 / Drg1 / Eefsec / Ehd1 / Eif2b2 / Hsp90ab1 / Ift22 / Irgq / Mmaa / Nudt16 / Poldip2 / Rab18 / Rab30 / Rab3a / Rab3b / Rab3c / Rab3gap2 / Rab5a / Rac3 / Rap2c / Rapgef4 / Rapgefl1 / Rhoc / Ripor1 / Rragb / Tuba8 / Tubb2a / Tubb4a / Tubb4b / Tubb5
1	GO:0017111	nucleoside-triphosphatase activity	GO_MolecularFunction	6.17376e-10	3.482e-07	3.11698e-13	6.54565e-12	Group15	4.44092	56	Abcb1a / Arf3 / Arf4 / Arf5 / Arfgap3 / Arhgap26 / Arl6 / Arl8b / Atp1a3 / Cct2 / Cct5 / Cct6a / Cct7 / Ddx3x / Ddx3y / Diras1 / Dock4 / Drg1 / Eefsec / Eif2b2 / Eif4a1 / Hsp90ab1 / Hsp90b1 / Hspa1b / Ift22 / Iqgap1 / Lars / Mmaa / Plxna2 / Poldip2 / Psmc2 / Psmc4 / Rab18 / Rab30 / Rab3a / Rab3b / Rab3c / Rab3gap2 / Rab5a / Rac3 / Rap1gap2 / Rap2c / Rapgef4 / Rapgefl1 / Rasal1 / Rhoc / Ripor1 / R…
1	GO:0032561	guanyl ribonucleotide binding	GO_MolecularFunction	1.90793e-09	1.07035e-06	3.11698e-13	6.54565e-12	Group15	5.56391	37	Adss / Arf3 / Arf4 / Arf5 / Arl6 / Arl8b / Diras1 / Dock4 / Drg1 / Eefsec / Ehd1 / Eif2b2 / Hsp90ab1 / Ift22 / Irgq / Mmaa / Nudt16 / Poldip2 / Rab18 / Rab30 / Rab3a / Rab3b / Rab3c / Rab3gap2 / Rab5a / Rac3 / Rap2c / Rapgef4 / Rapgefl1 / Rhoc / Ripor1 / Rragb / Tuba8 / Tubb2a / Tubb4a / Tubb4b / Tubb5
1	GO:0005525	GTP binding	GO_MolecularFunction	3.97652e-10	2.25071e-07	3.11698e-13	6.54565e-12	Group15	5.89172	37	Adss / Arf3 / Arf4 / Arf5 / Arl6 / Arl8b / Diras1 / Dock4 / Drg1 / Eefsec / Ehd1 / Eif2b2 / Hsp90ab1 / Ift22 / Irgq / Mmaa / Nudt16 / Poldip2 / Rab18 / Rab30 / Rab3a / Rab3b / Rab3c / Rab3gap2 / Rab5a / Rac3 / Rap2c / Rapgef4 / Rapgefl1 / Rhoc / Ripor1 / Rragb / Tuba8 / Tubb2a / Tubb4a / Tubb4b / Tubb5
1	GO:0003924	GTPase activity	GO_MolecularFunction	1.53387e-07	8.23687e-05	3.11698e-13	6.54565e-12	Group15	4.4711	41	Arf3 / Arf4 / Arf5 / Arfgap3 / Arhgap26 / Arl6 / Arl8b / Ddx3x / Diras1 / Dock4 / Drg1 / Eefsec / Eif2b2 / Ift22 / Iqgap1 / Lars / Mmaa / Plxna2 / Poldip2 / Rab18 / Rab30 / Rab3a / Rab3b / Rab3c / Rab3gap2 / Rab5a / Rac3 / Rap1gap2 / Rap2c / Rapgef4 / Rapgefl1 / Rasal1 / Rhoc / Ripor1 / Rragb / Sh3bp1 / Sipa1l1 / Slit2 / Srgap2 / Tbc1d7 / Tbc1d8b
1	GO:1905368	peptidase complex	GO_CellularComponent	6.41281e-05	0.0280881	9.08593e-06	6.36015e-05	Group16	7.69231	11	Psma2 / Psmb1 / Psmc2 / Psmc4 / Psmd1 / Psmd12 / Psmd2 / Psme3 / Rad23b / Rpl3 / Sec11a
1	GO:0000502	proteasome complex	GO_CellularComponent	2.97855e-06	0.00149225	9.08593e-06	6.36015e-05	Group16	13.6364	9	Psma2 / Psmb1 / Psmc2 / Psmc4 / Psmd1 / Psmd12 / Psmd2 / Psme3 / Rad23b
1	GO:1905369	endopeptidase complex	GO_CellularComponent	2.61926e-05	0.0121796	9.08593e-06	6.36015e-05	Group16	9.34579	10	Psma2 / Psmb1 / Psmc2 / Psmc4 / Psmd1 / Psmd12 / Psmd2 / Psme3 / Rad23b / Rpl3
1	GO:0043632	modification-dependent macromolecule catabolic process	GO_BiologicalProcess	3.44711e-05	0.0157188	9.08593e-06	6.36015e-05	Group16	4.17867	29	Cav1 / Ccdc22 / Cul1 / Ddrgk1 / Gid8 / Hsp90ab1 / Hsp90b1 / Hspa1b / Nedd4 / Pcbp2 / Peli1 / Ppp2cb / Psma2 / Psmc2 / Psmc4 / Psmd1 / Psmd2 / Ptk2 / Rad23b / Rps7 / Trim32 / Ube2d3 / Ubxn4 / Usp4 / Usp7 / Vps25 / Vps4b / Wdr26 / Xpo1
1	GO:0051603	proteolysis involved in protein catabolic process	GO_BiologicalProcess	1.76108e-05	0.00843557	9.08593e-06	6.36015e-05	Group16	4.10959	33	Cav1 / Ccdc22 / Ctsb / Ctss / Cul1 / Ddrgk1 / Gid8 / Hsp90ab1 / Hsp90b1 / Hspa1b / Nedd4 / Pcbp2 / Peli1 / Ppp2cb / Psma2 / Psmb1 / Psmc2 / Psmc4 / Psmd1 / Psmd2 / Psme3 / Ptk2 / Rad23b / Rps7 / Trim32 / Ube2d3 / Ubxn4 / Usp4 / Usp7 / Vps25 / Vps4b / Wdr26 / Xpo1
1	GO:0010498	proteasomal protein catabolic process	GO_BiologicalProcess	4.90882e-05	0.0217951	9.08593e-06	6.36015e-05	Group16	4.50281	24	Cav1 / Cul1 / Ddrgk1 / Gid8 / Hsp90ab1 / Hsp90b1 / Hspa1b / Nedd4 / Pcbp2 / Peli1 / Ppp2cb / Psma2 / Psmb1 / Psmc2 / Psmc4 / Psmd1 / Psmd2 / Psme3 / Rad23b / Ube2d3 / Ubxn4 / Usp7 / Wdr26 / Xpo1
1	GO:0019941	modification-dependent protein catabolic process	GO_BiologicalProcess	2.63437e-05	0.0121971	9.08593e-06	6.36015e-05	Group16	4.2522	29	Cav1 / Ccdc22 / Cul1 / Ddrgk1 / Gid8 / Hsp90ab1 / Hsp90b1 / Hspa1b / Nedd4 / Pcbp2 / Peli1 / Ppp2cb / Psma2 / Psmc2 / Psmc4 / Psmd1 / Psmd2 / Ptk2 / Rad23b / Rps7 / Trim32 / Ube2d3 / Ubxn4 / Usp4 / Usp7 / Vps25 / Vps4b / Wdr26 / Xpo1
1	GO:0006511	ubiquitin-dependent protein catabolic process	GO_BiologicalProcess	2.05782e-05	0.00973349	9.08593e-06	6.36015e-05	Group16	4.32836	29	Cav1 / Ccdc22 / Cul1 / Ddrgk1 / Gid8 / Hsp90ab1 / Hsp90b1 / Hspa1b / Nedd4 / Pcbp2 / Peli1 / Ppp2cb / Psma2 / Psmc2 / Psmc4 / Psmd1 / Psmd2 / Ptk2 / Rad23b / Rps7 / Trim32 / Ube2d3 / Ubxn4 / Usp4 / Usp7 / Vps25 / Vps4b / Wdr26 / Xpo1
1	GO:0043161	proteasome-mediated ubiquitin-dependent protein catabolic process	GO_BiologicalProcess	8.52664e-05	0.0368351	9.08593e-06	6.36015e-05	Group16	4.67706	21	Cav1 / Cul1 / Ddrgk1 / Gid8 / Hsp90ab1 / Hsp90b1 / Hspa1b / Nedd4 / Pcbp2 / Peli1 / Ppp2cb / Psmc2 / Psmc4 / Psmd1 / Psmd2 / Rad23b / Ube2d3 / Ubxn4 / Usp7 / Wdr26 / Xpo1
1	GO:0045202	synapse	GO_CellularComponent	1.32447e-12	7.5627e-10	2.80526e-12	5.33e-11	Group17	4.43623	72	Adam23 / Ap2s1 / Apba2 / Arf4 / Arfgap3 / Arl8b / Atp1a3 / Atp6ap2 / Atp6v1b2 / Atp6v1e1 / Atp6v1f / Calb2 / Camk1 / Cast / Cdh13 / Cltc / Ctbp1 / Cyp46a1 / Dpysl3 / Eno2 / Eps8 / Exoc3 / Exoc4 / Gabrb3 / Gabrg2 / Gapdh / Gpc6 / Grin2b / Grk2 / Ly6c1 / Lypd1 / Lzts1 / Mapk1 / Myh9 / Nedd4 / Neto1 / Nptn / Ntng2 / Pcbp2 / Phaf1 / Phb / Plcb3 / Ppp1ca / Prkar1a / Psmc2 / Psmc4 / Ptk2 / Rab18 / Rab3…
1	GO:0098793	presynapse	GO_CellularComponent	6.91886e-08	3.73619e-05	2.80526e-12	5.33e-11	Group17	5.02152	35	Adam23 / Apba2 / Atp1a3 / Atp6ap2 / Atp6v1b2 / Atp6v1e1 / Atp6v1f / Calb2 / Cltc / Ctbp1 / Cyp46a1 / Exoc3 / Exoc4 / Gabrb3 / Grin2b / Grk2 / Nptn / Ntng2 / Phaf1 / Phb / Ppp1ca / Rab3a / Rab3b / Rab3c / Rab5a / Rapgef4 / Rpl22 / Sec22b / Slc4a8 / Stx16 / Syn1 / Syn2 / Tprgl / Vamp4 / Vamp7
1	GO:0098794	postsynapse	GO_CellularComponent	1.34887e-06	0.000691972	2.80526e-12	5.33e-11	Group17	4.39024	36	Ap2s1 / Apba2 / Arf4 / Arfgap3 / Atp1a3 / Atp6ap2 / Camk1 / Cast / Cyp46a1 / Eps8 / Exoc4 / Gabrb3 / Gabrg2 / Gapdh / Grin2b / Grk2 / Lzts1 / Mapk1 / Nedd4 / Neto1 / Nptn / Pcbp2 / Phb / Plcb3 / Ppp1ca / Psmc2 / Ptk2 / Rab3a / Rab5a / Rapgef4 / Sh2d5 / Sipa1l1 / Srgap2 / Syn1 / Syn2 / Ywhaz
1	GO:0098978	glutamatergic synapse	GO_CellularComponent	4.62752e-05	0.0207313	2.80526e-12	5.33e-11	Group17	4.51977	24	Adam23 / Arf4 / Camk1 / Ctbp1 / Eps8 / Gabrg2 / Gapdh / Gpc6 / Grin2b / Nedd4 / Neto1 / Nptn / Ntng2 / Phb / Ppp1ca / Prkar1a / Ptk2 / Rapgef4 / Rpl22 / Sipa1l1 / Slc4a8 / Syn2 / Ywhae / Ywhaz
1	GO:0098984	neuron to neuron synapse	GO_CellularComponent	2.63008e-05	0.0122036	2.80526e-12	5.33e-11	Group17	4.80167	23	Arfgap3 / Atp1a3 / Camk1 / Cast / Eps8 / Exoc4 / Gapdh / Grin2b / Lzts1 / Mapk1 / Neto1 / Nptn / Pcbp2 / Phb / Rapgef4 / Sh2d5 / Sipa1l1 / Slc4a8 / Srgap2 / Syn1 / Syn2 / Vamp7 / Ywhaz
1	GO:0099572	postsynaptic specialization	GO_CellularComponent	7.12311e-05	0.0310567	2.80526e-12	5.33e-11	Group17	4.61216	22	Arfgap3 / Camk1 / Cast / Eps8 / Exoc4 / Gabrb3 / Gabrg2 / Gapdh / Grin2b / Lzts1 / Mapk1 / Neto1 / Nptn / Pcbp2 / Phb / Rapgef4 / Sh2d5 / Sipa1l1 / Srgap2 / Syn1 / Syn2 / Ywhaz
1	GO:0032279	asymmetric synapse	GO_CellularComponent	8.26364e-05	0.0357816	2.80526e-12	5.33e-11	Group17	4.6875	21	Arfgap3 / Camk1 / Cast / Eps8 / Exoc4 / Gapdh / Grin2b / Lzts1 / Mapk1 / Neto1 / Nptn / Pcbp2 / Phb / Rapgef4 / Sh2d5 / Sipa1l1 / Slc4a8 / Srgap2 / Syn1 / Syn2 / Ywhaz
1	GO:0043197	dendritic spine	GO_CellularComponent	0.000111838	0.0474194	2.80526e-12	5.33e-11	Group17	5.95745	14	Apba2 / Arf4 / Atp1a3 / Atp6ap2 / Grin2b / Grk2 / Lzts1 / Nedd4 / Ppp1ca / Psmc2 / Ptk2 / Rapgef4 / Sipa1l1 / Srgap2
1	GO:0070382	exocytic vesicle	GO_CellularComponent	1.89917e-08	1.03695e-05	2.80526e-12	5.33e-11	Group17	7.61246	22	Apba2 / Atp6ap2 / Atp6v1b2 / Atp6v1e1 / Atp6v1f / Cltc / Dpysl3 / Exoc4 / Grin2b / Phaf1 / Rab3a / Rab3b / Rab3c / Rab5a / Sec22b / Slc4a8 / Stx16 / Syn1 / Syn2 / Tprgl / Vamp4 / Vamp7
1	GO:0031967	organelle envelope	GO_CellularComponent	3.98963e-08	2.16637e-05	1.49364e-19	3.58472e-18	Group18	4.02085	54	Acadm / Acsl1 / Aifm1 / Anxa4 / Apeh / COX2 / Chchd1 / Fahd1 / Gapdh / Gpd2 / Hadha / Ipo7 / Kpna4 / Lypla1 / Mavs / Mcu / Micos13 / Mrpl10 / Mrpl18 / Mrpl39 / Mrpl41 / Mrpl9 / Mrps31 / Mrps9 / Msto1 / Ndufa10 / Ndufa5 / Ndufaf3 / Ndufs5 / Nup107 / Nup210 / Phb / Pi4kb / Plpp6 / Pmpca / Ptpmt1 / Rap1gap2 / Rexo2 / Rtn4ip1 / Scai / Sdhc / Slc25a19 / Slc25a51 / Srgap2 / Stoml2 / Tinagl1 / Tmx4 / Tu…
1	GO:0005739	mitochondrion	GO_CellularComponent	5.25281e-15	3.00986e-12	1.49364e-19	3.58472e-18	Group18	4.41849	87	Acadm / Acat2 / Acsl1 / Acss1 / Adss / Aifm1 / Aldh5a1 / Aldoa / Armc10 / Atp6v1e1 / Bloc1s2 / COX2 / Cav1 / Cct7 / Chchd1 / Cltc / Clybl / Comtd1 / Ctsb / Cyb5r1 / Dnaja1 / Ecsit / Eefsec / Fahd1 / Fahd2a / Gapdh / Gpd1 / Gpd2 / Grk2 / Hadha / Hdhd5 / Hibch / Hsp90ab1 / Hspa1b / Isoc2a / Kyat1 / Lias / Lypla1 / Mapk1 / Mavs / Mcu / Micos13 / Mmaa / Mrpl10 / Mrpl18 / Mrpl39 / Mrpl41 / Mrpl9 / Mrp…
1	GO:0098798	mitochondrial protein-containing complex	GO_CellularComponent	1.7487e-06	0.000888339	1.49364e-19	3.58472e-18	Group18	6.55172	19	COX2 / Chchd1 / Hadha / Mcu / Micos13 / Mrpl10 / Mrpl18 / Mrpl39 / Mrpl41 / Mrpl9 / Mrps31 / Mrps9 / Ndufa10 / Ndufa5 / Ndufs5 / Pdk2 / Phb / Sdhc / Uqcrfs1
1	GO:0019866	organelle inner membrane	GO_CellularComponent	9.8664e-07	0.000510093	1.49364e-19	3.58472e-18	Group18	4.90998	30	Aifm1 / COX2 / Chchd1 / Fahd1 / Gpd2 / Hadha / Mcu / Micos13 / Mrpl10 / Mrpl18 / Mrpl39 / Mrpl41 / Mrpl9 / Mrps31 / Mrps9 / Ndufa10 / Ndufa5 / Ndufaf3 / Ndufs5 / Phb / Plpp6 / Pmpca / Ptpmt1 / Sdhc / Slc25a19 / Slc25a51 / Srgap2 / Stoml2 / Tmx4 / Uqcrfs1
1	GO:0044391	ribosomal subunit	GO_CellularComponent	4.08878e-07	0.000214661	1.49364e-19	3.58472e-18	Group18	7.98122	17	Chchd1 / Ddx3x / Eif2a / Mcts1 / Mrpl10 / Mrpl18 / Mrpl39 / Mrpl41 / Mrpl9 / Mrps31 / Mrps9 / Rpl22 / Rpl3 / Rplp1 / Rps10 / Rps3a1 / Rps7
1	GO:0005740	mitochondrial envelope	GO_CellularComponent	5.2261e-06	0.00257647	1.49364e-19	3.58472e-18	Group18	4.17633	36	Acadm / Acsl1 / Aifm1 / COX2 / Chchd1 / Fahd1 / Gpd2 / Hadha / Mavs / Mcu / Micos13 / Mrpl10 / Mrpl18 / Mrpl39 / Mrpl41 / Mrpl9 / Mrps31 / Mrps9 / Msto1 / Ndufa10 / Ndufa5 / Ndufaf3 / Ndufs5 / Phb / Pi4kb / Pmpca / Ptpmt1 / Rexo2 / Rtn4ip1 / Sdhc / Slc25a19 / Slc25a51 / Srgap2 / Stoml2 / Tinagl1 / Uqcrfs1
1	GO:0005759	mitochondrial matrix	GO_CellularComponent	4.05314e-05	0.0183607	1.49364e-19	3.58472e-18	Group18	5.24862	19	Acadm / Acss1 / Chchd1 / Hadha / Hspa1b / Mrpl10 / Mrpl18 / Mrpl39 / Mrpl41 / Mrpl9 / Mrps31 / Mrps9 / Mterf2 / Ndufa10 / Pdk2 / Pmpca / Poldip2 / Rexo2 / Sardh
1	GO:0005840	ribosome	GO_CellularComponent	3.53276e-06	0.00175578	1.49364e-19	3.58472e-18	Group18	6.82731	17	Chchd1 / Ddx3x / Eif2a / Mcts1 / Mrpl10 / Mrpl18 / Mrpl39 / Mrpl41 / Mrpl9 / Mrps31 / Mrps9 / Rpl22 / Rpl3 / Rplp1 / Rps10 / Rps3a1 / Rps7
1	GO:0031966	mitochondrial membrane	GO_CellularComponent	2.19064e-06	0.00110408	1.49364e-19	3.58472e-18	Group18	4.35865	35	Acadm / Acsl1 / Aifm1 / COX2 / Chchd1 / Fahd1 / Gpd2 / Hadha / Mavs / Mcu / Micos13 / Mrpl10 / Mrpl18 / Mrpl39 / Mrpl41 / Mrpl9 / Mrps31 / Mrps9 / Msto1 / Ndufa10 / Ndufa5 / Ndufaf3 / Ndufs5 / Phb / Pi4kb / Pmpca / Ptpmt1 / Rtn4ip1 / Sdhc / Slc25a19 / Slc25a51 / Srgap2 / Stoml2 / Tinagl1 / Uqcrfs1
1	GO:0005743	mitochondrial inner membrane	GO_CellularComponent	1.09456e-06	0.000564794	1.49364e-19	3.58472e-18	Group18	5.10018	28	Aifm1 / COX2 / Chchd1 / Fahd1 / Gpd2 / Hadha / Mcu / Micos13 / Mrpl10 / Mrpl18 / Mrpl39 / Mrpl41 / Mrpl9 / Mrps31 / Mrps9 / Ndufa10 / Ndufa5 / Ndufaf3 / Ndufs5 / Phb / Pmpca / Ptpmt1 / Sdhc / Slc25a19 / Slc25a51 / Srgap2 / Stoml2 / Uqcrfs1
1	GO:0043603	cellular amide metabolic process	GO_BiologicalProcess	9.40377e-10	5.29432e-07	6.53559e-13	1.30712e-11	Group19	4.49251	54	Acsl1 / Acss1 / Apeh / Aplp1 / Asah1 / Atp6ap2 / Bzw2 / Cers1 / Chchd1 / Cpd / Ddx3x / Drg1 / Eefsec / Eif2a / Eif2b2 / Eif3f / Eif3k / Eif4a1 / Farsa / Farsb / Gapdh / Gda / Gnpda2 / Lars / Mapk1 / Mcts1 / Mrpl10 / Mrpl18 / Mrpl39 / Mrpl41 / Mrpl9 / Mrps31 / Mrps9 / Mrrf / Nt5c / Otud6b / Pa2g4 / Pam / Pdk2 / Poldip3 / Ppcs / Ppp1ca / Rmnd1 / Rpl22 / Rpl3 / Rplp1 / Rps10 / Rps3a1 / Rps7 / Sec11a…
1	GO:0098798	mitochondrial protein-containing complex	GO_CellularComponent	1.7487e-06	0.000888339	6.53559e-13	1.30712e-11	Group19	6.55172	19	COX2 / Chchd1 / Hadha / Mcu / Micos13 / Mrpl10 / Mrpl18 / Mrpl39 / Mrpl41 / Mrpl9 / Mrps31 / Mrps9 / Ndufa10 / Ndufa5 / Ndufs5 / Pdk2 / Phb / Sdhc / Uqcrfs1
1	GO:0006518	peptide metabolic process	GO_BiologicalProcess	6.51648e-09	3.60361e-06	6.53559e-13	1.30712e-11	Group19	4.75676	44	Apeh / Aplp1 / Atp6ap2 / Bzw2 / Chchd1 / Cpd / Ddx3x / Drg1 / Eefsec / Eif2a / Eif2b2 / Eif3f / Eif3k / Eif4a1 / Farsa / Farsb / Gapdh / Lars / Mapk1 / Mcts1 / Mrpl10 / Mrpl18 / Mrpl39 / Mrpl41 / Mrpl9 / Mrps31 / Mrps9 / Mrrf / Otud6b / Pa2g4 / Pam / Poldip3 / Ppp1ca / Rmnd1 / Rpl22 / Rpl3 / Rplp1 / Rps10 / Rps3a1 / Rps7 / Sec11a / Shmt1 / Vars / Vim
1	GO:0044391	ribosomal subunit	GO_CellularComponent	4.08878e-07	0.000214661	6.53559e-13	1.30712e-11	Group19	7.98122	17	Chchd1 / Ddx3x / Eif2a / Mcts1 / Mrpl10 / Mrpl18 / Mrpl39 / Mrpl41 / Mrpl9 / Mrps31 / Mrps9 / Rpl22 / Rpl3 / Rplp1 / Rps10 / Rps3a1 / Rps7
1	GO:0005759	mitochondrial matrix	GO_CellularComponent	4.05314e-05	0.0183607	6.53559e-13	1.30712e-11	Group19	5.24862	19	Acadm / Acss1 / Chchd1 / Hadha / Hspa1b / Mrpl10 / Mrpl18 / Mrpl39 / Mrpl41 / Mrpl9 / Mrps31 / Mrps9 / Mterf2 / Ndufa10 / Pdk2 / Pmpca / Poldip2 / Rexo2 / Sardh
1	GO:0005840	ribosome	GO_CellularComponent	3.53276e-06	0.00175578	6.53559e-13	1.30712e-11	Group19	6.82731	17	Chchd1 / Ddx3x / Eif2a / Mcts1 / Mrpl10 / Mrpl18 / Mrpl39 / Mrpl41 / Mrpl9 / Mrps31 / Mrps9 / Rpl22 / Rpl3 / Rplp1 / Rps10 / Rps3a1 / Rps7
1	GO:0043604	amide biosynthetic process	GO_BiologicalProcess	2.94287e-11	1.6745e-08	6.53559e-13	1.30712e-11	Group19	5.3961	47	Acsl1 / Acss1 / Aplp1 / Asah1 / Bzw2 / Cers1 / Chchd1 / Ddx3x / Drg1 / Eefsec / Eif2a / Eif2b2 / Eif3f / Eif3k / Eif4a1 / Farsa / Farsb / Gapdh / Lars / Mapk1 / Mcts1 / Mrpl10 / Mrpl18 / Mrpl39 / Mrpl41 / Mrpl9 / Mrps31 / Mrps9 / Mrrf / Otud6b / Pa2g4 / Pam / Pdk2 / Poldip3 / Ppcs / Ppp1ca / Rmnd1 / Rpl22 / Rpl3 / Rplp1 / Rps10 / Rps3a1 / Rps7 / Shmt1 / Tinagl1 / Vars / Vim
1	GO:0006412	translation	GO_BiologicalProcess	1.28845e-09	7.24106e-07	6.53559e-13	1.30712e-11	Group19	5.43933	39	Aplp1 / Bzw2 / Chchd1 / Ddx3x / Drg1 / Eefsec / Eif2a / Eif2b2 / Eif3f / Eif3k / Eif4a1 / Farsa / Farsb / Gapdh / Lars / Mapk1 / Mcts1 / Mrpl10 / Mrpl18 / Mrpl39 / Mrpl41 / Mrpl9 / Mrps31 / Mrps9 / Mrrf / Otud6b / Pa2g4 / Poldip3 / Ppp1ca / Rmnd1 / Rpl22 / Rpl3 / Rplp1 / Rps10 / Rps3a1 / Rps7 / Shmt1 / Vars / Vim
1	GO:0015935	small ribosomal subunit	GO_CellularComponent	3.5402e-05	0.0161079	6.53559e-13	1.30712e-11	Group19	10.1124	9	Chchd1 / Ddx3x / Eif2a / Mcts1 / Mrps31 / Mrps9 / Rps10 / Rps3a1 / Rps7
1	GO:0043043	peptide biosynthetic process	GO_BiologicalProcess	3.49368e-09	1.94598e-06	6.53559e-13	1.30712e-11	Group19	5.24899	39	Aplp1 / Bzw2 / Chchd1 / Ddx3x / Drg1 / Eefsec / Eif2a / Eif2b2 / Eif3f / Eif3k / Eif4a1 / Farsa / Farsb / Gapdh / Lars / Mapk1 / Mcts1 / Mrpl10 / Mrpl18 / Mrpl39 / Mrpl41 / Mrpl9 / Mrps31 / Mrps9 / Mrrf / Otud6b / Pa2g4 / Poldip3 / Ppp1ca / Rmnd1 / Rpl22 / Rpl3 / Rplp1 / Rps10 / Rps3a1 / Rps7 / Shmt1 / Vars / Vim
1	GO:0006417	regulation of translation	GO_BiologicalProcess	5.38687e-05	0.02381	6.53559e-13	1.30712e-11	Group19	4.70085	22	Aplp1 / Bzw2 / Ddx3x / Eefsec / Eif2a / Eif2b2 / Eif3f / Eif3k / Eif4a1 / Gapdh / Mapk1 / Mcts1 / Otud6b / Pa2g4 / Poldip3 / Ppp1ca / Rmnd1 / Rpl22 / Rplp1 / Rps3a1 / Shmt1 / Vim
1	GO:0031647	regulation of protein stability	GO_BiologicalProcess	4.23775e-05	0.0190275	6.75859e-06	5.40687e-05	Group20	5.42169	18	Asph / Cct2 / Cct5 / Cct6a / Cct7 / Ddrgk1 / Gapdh / Hcfc1 / Hsp90ab1 / Hspa1b / Hypk / Isoc2a / Mapk1 / Phb / Rps7 / Tcp1 / Usp4 / Usp7
1	GO:0044183	protein folding chaperone	GO_BiologicalProcess	3.20546e-05	0.0147131	6.75859e-06	5.40687e-05	Group20	14	7	Cct2 / Cct5 / Cct6a / Cct7 / Hsp90ab1 / Hspa1b / Tcp1
1	GO:0051082	unfolded protein binding	GO_MolecularFunction	1.99418e-07	0.000106489	6.75859e-06	5.40687e-05	Group20	12.3711	12	Aip / Cct2 / Cct5 / Cct6a / Cct7 / Dnaja1 / Dnajb11 / Hsp90ab1 / Hsp90b1 / Hspa1b / Naca / Tcp1
1	GO:0035036	sperm-egg recognition	GO_BiologicalProcess	0.000117923	0.0496454	6.75859e-06	5.40687e-05	Group20	11.4754	7	Aldoa / Cct2 / Cct5 / Cct6a / Cct7 / Hspa1b / Tcp1
1	GO:0005832	chaperonin-containing T-complex	GO_CellularComponent	4.56701e-07	0.000238398	6.75859e-06	5.40687e-05	Group20	50	5	Cct2 / Cct5 / Cct6a / Cct7 / Tcp1
1	GO:0050821	protein stabilization	GO_BiologicalProcess	0.00011015	0.0469239	6.75859e-06	5.40687e-05	Group20	6.31068	13	Cct2 / Cct5 / Cct6a / Cct7 / Gapdh / Hcfc1 / Hsp90ab1 / Hspa1b / Hypk / Phb / Rps7 / Tcp1 / Usp7
1	GO:0140662	ATP-dependent protein folding chaperone	GO_BiologicalProcess	9.42645e-06	0.00460011	6.75859e-06	5.40687e-05	Group20	21.4286	6	Cct2 / Cct5 / Cct6a / Cct7 / Hspa1b / Tcp1
1	GO:1901998	toxin transport	GO_BiologicalProcess	4.16129e-05	0.018809	6.75859e-06	5.40687e-05	Group20	13.4615	7	Cct2 / Cct5 / Cct6a / Cct7 / Dnaja1 / Tcp1 / Vamp4
1	GO:0007339	binding of sperm to zona pellucida	GO_BiologicalProcess	4.72024e-05	0.0210995	6.75859e-06	5.40687e-05	Group20	13.2075	7	Aldoa / Cct2 / Cct5 / Cct6a / Cct7 / Hspa1b / Tcp1
1	GO:1903829	positive regulation of protein localization	GO_BiologicalProcess	2.93859e-05	0.0135469	6.75859e-06	5.40687e-05	Group20	4.65116	24	Asph / Camk1 / Cct2 / Cct5 / Cct6a / Cct7 / Cd38 / Ddrgk1 / Exoc1 / Ezr / Hcfc1 / Hsp90ab1 / Iqgap1 / Mapk1 / Mavs / Mcu / Nptn / Rapgef4 / Rexo2 / Ripor1 / Rpl3 / Sec24a / Tcp1 / Ywhae
1	GO:1904951	positive regulation of establishment of protein localization	GO_BiologicalProcess	9.96304e-06	0.004852	6.75859e-06	5.40687e-05	Group20	5.60224	20	Asph / Camk1 / Cct2 / Cct5 / Cct6a / Cct7 / Cd38 / Exoc1 / Ezr / Hcfc1 / Hsp90ab1 / Mapk1 / Mavs / Mcu / Rapgef4 / Rexo2 / Ripor1 / Sec24a / Tcp1 / Ywhae
1	GO:0070199	establishment of protein localization to chromosome	GO_BiologicalProcess	0.000113336	0.0478278	6.75859e-06	5.40687e-05	Group20	18.5185	5	Cct2 / Cct5 / Cct6a / Cct7 / Tcp1
1	GO:1904814	regulation of protein localization to chromosome, telomeric region	GO_BiologicalProcess	7.23242e-06	0.00353665	6.75859e-06	5.40687e-05	Group20	31.25	5	Cct2 / Cct5 / Cct6a / Cct7 / Tcp1
1	GO:0070202	regulation of establishment of protein localization to chromosome	GO_BiologicalProcess	1.39274e-06	0.000713081	6.75859e-06	5.40687e-05	Group20	41.6667	5	Cct2 / Cct5 / Cct6a / Cct7 / Tcp1
1	GO:1904816	positive regulation of protein localization to chromosome, telomeric region	GO_BiologicalProcess	3.41611e-06	0.00170122	6.75859e-06	5.40687e-05	Group20	35.7143	5	Cct2 / Cct5 / Cct6a / Cct7 / Tcp1
1	GO:0006278	RNA-templated DNA biosynthetic process	GO_BiologicalProcess	0.000104152	0.0445769	6.75859e-06	5.40687e-05	Group20	10	8	Cct2 / Cct5 / Cct6a / Cct7 / Cers1 / Hsp90ab1 / Mapk1 / Tcp1
1	GO:0070200	establishment of protein localization to telomere	GO_BiologicalProcess	1.37666e-05	0.00664924	6.75859e-06	5.40687e-05	Group20	27.7778	5	Cct2 / Cct5 / Cct6a / Cct7 / Tcp1
1	GO:0070203	regulation of establishment of protein localization to telomere	GO_BiologicalProcess	8.24762e-07	0.000428051	6.75859e-06	5.40687e-05	Group20	45.4545	5	Cct2 / Cct5 / Cct6a / Cct7 / Tcp1
1	GO:1904851	positive regulation of establishment of protein localization to telomere	GO_BiologicalProcess	4.56701e-07	0.000238398	6.75859e-06	5.40687e-05	Group20	50	5	Cct2 / Cct5 / Cct6a / Cct7 / Tcp1
1	GO:1904358	positive regulation of telomere maintenance via telomere lengthening	GO_BiologicalProcess	5.92325e-05	0.0260623	6.75859e-06	5.40687e-05	Group20	15.7895	6	Cct2 / Cct5 / Cct6a / Cct7 / Mapk1 / Tcp1
1	GO:0032212	positive regulation of telomere maintenance via telomerase	GO_BiologicalProcess	2.56607e-05	0.0119836	6.75859e-06	5.40687e-05	Group20	18.1818	6	Cct2 / Cct5 / Cct6a / Cct7 / Mapk1 / Tcp1
1	GO:0031647	regulation of protein stability	GO_BiologicalProcess	4.23775e-05	0.0190275	1.72467e-15	3.79428e-14	Group21	5.42169	18	Asph / Cct2 / Cct5 / Cct6a / Cct7 / Ddrgk1 / Gapdh / Hcfc1 / Hsp90ab1 / Hspa1b / Hypk / Isoc2a / Mapk1 / Phb / Rps7 / Tcp1 / Usp4 / Usp7
1	GO:0044183	protein folding chaperone	GO_BiologicalProcess	3.20546e-05	0.0147131	1.72467e-15	3.79428e-14	Group21	14	7	Cct2 / Cct5 / Cct6a / Cct7 / Hsp90ab1 / Hspa1b / Tcp1
1	GO:0070727	cellular macromolecule localization	GO_BiologicalProcess	7.9963e-17	4.59788e-14	1.72467e-15	3.79428e-14	Group21	4.11166	109	Abcb1a / Aifm1 / Aip / Ap2s1 / Apba2 / Appl2 / Arf3 / Arf4 / Arf5 / Arfgap3 / Arl6 / Arl8b / Asph / Atp6v1d / Bcap29 / Camk1 / Cav1 / Ccdc22 / Cct2 / Cct5 / Cct6a / Cct7 / Cd38 / Chga / Cltc / Copg1 / Cyp46a1 / Ddrgk1 / Ddx3x / Dnaja1 / Ehd1 / Eps15 / Exoc1 / Exoc3 / Exoc4 / Exoc6b / Ezr / Frmd8 / Gorasp2 / Gpc5 / Gpc6 / Grin2b / Grk2 / Hcfc1 / Hook1 / Hsp90ab1 / Hsp90b1 / Ift22 / Ipo7 / Iqgap1 /…
1	GO:0046907	intracellular transport	GO_BiologicalProcess	1.99359e-12	1.13634e-09	1.72467e-15	3.79428e-14	Group21	4.43473	71	Actr10 / Aifm1 / Aip / Ap2s1 / Appl2 / Arf3 / Arf4 / Arf5 / Arl6 / Arl8b / Asph / Bcap29 / Bloc1s2 / Camk1 / Ccdc22 / Cltc / Copg1 / Cpsf6 / Dpy30 / Ehd1 / Eps15 / Exoc4 / Exoc6b / Ezr / Hook1 / Hsbp1 / Hsp90ab1 / Hsp90b1 / Ift22 / Ipo7 / Kpna3 / Kpna4 / Lcp1 / Mapk1 / Mavs / Naca / Nedd4 / Nol3 / Nup107 / Nup210 / Pmpca / Poldip3 / Ptk2 / Rab18 / Rab3c / Rab5a / Reep2 / Rexo2 / Ripor1 / Sec22b /…
1	GO:0060341	regulation of cellular localization	GO_BiologicalProcess	4.54987e-08	2.46603e-05	1.72467e-15	3.79428e-14	Group21	4.3088	48	Asph / Camk1 / Cav1 / Cct2 / Cct5 / Cct6a / Cct7 / Cd38 / Chga / Cltc / Cpsf6 / Ddrgk1 / Dnaja1 / Ehd1 / Eps15 / Exoc1 / Exoc4 / Ezr / Gpc5 / Gpc6 / Hcfc1 / Hsp90ab1 / Iqgap1 / Lcp1 / Lypd1 / Lypla1 / Mapk1 / Mavs / Mcu / Naca / Nedd4 / Nol3 / Nptn / Pam / Ptpmt1 / Rapgef4 / Reep2 / Rexo2 / Ripor1 / Rpl3 / Sec24a / Snx12 / Tcp1 / Usp7 / Vamp4 / Vamp7 / Xpo1 / Ywhae
1	GO:0008104	protein localization	GO_BiologicalProcess	6.965e-17	4.01184e-14	1.72467e-15	3.79428e-14	Group21	4.12254	109	Abcb1a / Aifm1 / Aip / Ap2s1 / Apba2 / Appl2 / Arf3 / Arf4 / Arf5 / Arfgap3 / Arl6 / Arl8b / Asph / Atp6v1d / Bcap29 / Camk1 / Cav1 / Ccdc22 / Cct2 / Cct5 / Cct6a / Cct7 / Cd38 / Chga / Cltc / Copg1 / Cyp46a1 / Ddrgk1 / Ddx3x / Dnaja1 / Ehd1 / Eps15 / Exoc1 / Exoc3 / Exoc4 / Exoc6b / Ezr / Frmd8 / Gorasp2 / Gpc5 / Gpc6 / Grin2b / Grk2 / Hcfc1 / Hook1 / Hsp90ab1 / Hsp90b1 / Ift22 / Ipo7 / Iqgap1 /…
1	GO:0045184	establishment of protein localization	GO_BiologicalProcess	9.82544e-20	5.67911e-17	1.72467e-15	3.79428e-14	Group21	5.12237	90	Aifm1 / Aip / Ap2s1 / Apba2 / Appl2 / Arf3 / Arf4 / Arf5 / Arfgap3 / Arl6 / Arl8b / Asph / Bcap29 / Camk1 / Cav1 / Ccdc22 / Cct2 / Cct5 / Cct6a / Cct7 / Cd38 / Chga / Cltc / Copg1 / Dnaja1 / Ehd1 / Eps15 / Exoc1 / Exoc3 / Exoc4 / Exoc6b / Ezr / Gorasp2 / Hcfc1 / Hook1 / Hsp90ab1 / Hsp90b1 / Ift22 / Ipo7 / Kpna3 / Kpna4 / Lcp1 / Lypla1 / Mapk1 / Mavs / Mcu / Mvb12b / Myh9 / Naca / Nedd4 / Nol3 / N…
1	GO:0071705	nitrogen compound transport	GO_BiologicalProcess	2.48605e-16	1.42699e-13	1.72467e-15	3.79428e-14	Group21	4.42978	94	Abcb1a / Aifm1 / Aip / Ap2s1 / Apba2 / Appl2 / Arf3 / Arf4 / Arf5 / Arfgap3 / Arl6 / Arl8b / Asph / Bcap29 / Camk1 / Cav1 / Ccdc22 / Cd38 / Chga / Cltc / Copg1 / Cpsf6 / Dnaja1 / Ehd1 / Eps15 / Exoc1 / Exoc3 / Exoc4 / Exoc6b / Ezr / Grin2b / Grk2 / Hcfc1 / Hook1 / Hsp90ab1 / Hsp90b1 / Ift22 / Ipo7 / Kpna3 / Kpna4 / Lcp1 / Lrrc8d / Lypla1 / Mapk1 / Mavs / Mcu / Mrpl18 / Mvb12b / Myh9 / Naca / Nedd…
1	GO:0032386	regulation of intracellular transport	GO_BiologicalProcess	3.90446e-05	0.0177263	1.72467e-15	3.79428e-14	Group21	5.26316	19	Asph / Camk1 / Cpsf6 / Ehd1 / Ezr / Hsp90ab1 / Lcp1 / Mapk1 / Mavs / Nedd4 / Nol3 / Reep2 / Rexo2 / Ripor1 / Snx12 / Usp7 / Vamp7 / Xpo1 / Ywhae
1	GO:0032880	regulation of protein localization	GO_BiologicalProcess	5.58869e-07	0.000291171	1.72467e-15	3.79428e-14	Group21	4.21264	42	Asph / Camk1 / Cct2 / Cct5 / Cct6a / Cct7 / Cd38 / Chga / Cltc / Ddrgk1 / Dnaja1 / Eps15 / Exoc1 / Exoc4 / Ezr / Gpc5 / Gpc6 / Hcfc1 / Hsp90ab1 / Iqgap1 / Lcp1 / Lypd1 / Lypla1 / Mapk1 / Mavs / Mcu / Naca / Nol3 / Nptn / Pam / Ptpmt1 / Rapgef4 / Rexo2 / Ripor1 / Rpl3 / Sec24a / Snx12 / Tcp1 / Vamp4 / Vamp7 / Xpo1 / Ywhae
1	GO:0051169	nuclear transport	GO_BiologicalProcess	1.6746e-05	0.00803806	1.72467e-15	3.79428e-14	Group21	5.40541	20	Appl2 / Camk1 / Cpsf6 / Hsp90ab1 / Ipo7 / Kpna3 / Kpna4 / Mapk1 / Mavs / Nedd4 / Nup107 / Nup210 / Poldip3 / Rab18 / Rexo2 / Tnpo2 / Ube2i / Xpo1 / Xpo7 / Ywhae
1	GO:1903829	positive regulation of protein localization	GO_BiologicalProcess	2.93859e-05	0.0135469	1.72467e-15	3.79428e-14	Group21	4.65116	24	Asph / Camk1 / Cct2 / Cct5 / Cct6a / Cct7 / Cd38 / Ddrgk1 / Exoc1 / Ezr / Hcfc1 / Hsp90ab1 / Iqgap1 / Mapk1 / Mavs / Mcu / Nptn / Rapgef4 / Rexo2 / Ripor1 / Rpl3 / Sec24a / Tcp1 / Ywhae
1	GO:0015031	protein transport	GO_BiologicalProcess	1.60729e-18	9.27407e-16	1.72467e-15	3.79428e-14	Group21	5.15021	84	Aifm1 / Aip / Ap2s1 / Apba2 / Appl2 / Arf3 / Arf4 / Arf5 / Arfgap3 / Arl6 / Arl8b / Asph / Bcap29 / Camk1 / Cav1 / Ccdc22 / Cd38 / Chga / Cltc / Copg1 / Dnaja1 / Ehd1 / Eps15 / Exoc1 / Exoc3 / Exoc4 / Exoc6b / Ezr / Hcfc1 / Hook1 / Hsp90ab1 / Hsp90b1 / Ift22 / Ipo7 / Kpna3 / Kpna4 / Lcp1 / Lypla1 / Mapk1 / Mavs / Mcu / Mvb12b / Myh9 / Naca / Nedd4 / Nol3 / Nup107 / Nup210 / Pam / Phaf1 / Pmpca / …
1	GO:0033365	protein localization to organelle	GO_BiologicalProcess	9.22189e-09	5.07204e-06	1.72467e-15	3.79428e-14	Group21	4.63918	45	Aifm1 / Aip / Appl2 / Arf4 / Arl6 / Atp6v1d / Bcap29 / Cct2 / Cct5 / Cct6a / Cct7 / Chga / Ddrgk1 / Ddx3x / Dnaja1 / Ehd1 / Ezr / Gpc6 / Grk2 / Hsp90ab1 / Ipo7 / Kpna3 / Kpna4 / Mapk1 / Mavs / Naca / Nedd4 / Nol3 / Nup107 / Pmpca / Rab3gap2 / Rapgef4 / Ripor1 / Rpl3 / Srp68 / Tapt1 / Tcp1 / Tnpo2 / Vamp7 / Vps25 / Vps41 / Xpo1 / Ywhae / Ywhaz / Zbtb7a
1	GO:0070201	regulation of establishment of protein localization	GO_BiologicalProcess	1.86488e-07	9.99576e-05	1.72467e-15	3.79428e-14	Group21	5.09554	32	Asph / Camk1 / Cct2 / Cct5 / Cct6a / Cct7 / Cd38 / Chga / Dnaja1 / Exoc1 / Exoc4 / Ezr / Hcfc1 / Hsp90ab1 / Lcp1 / Lypla1 / Mapk1 / Mavs / Mcu / Nol3 / Pam / Ptpmt1 / Rapgef4 / Rexo2 / Ripor1 / Sec24a / Snx12 / Tcp1 / Vamp4 / Vamp7 / Xpo1 / Ywhae
1	GO:0072594	establishment of protein localization to organelle	GO_BiologicalProcess	3.32578e-07	0.000175601	1.72467e-15	3.79428e-14	Group21	5.70175	26	Aifm1 / Aip / Appl2 / Cct2 / Cct5 / Cct6a / Cct7 / Dnaja1 / Hsp90ab1 / Ipo7 / Kpna3 / Kpna4 / Mapk1 / Mavs / Nedd4 / Nol3 / Nup107 / Pmpca / Rab3gap2 / Srp68 / Tcp1 / Tnpo2 / Vamp7 / Vps25 / Vps41 / Ywhaz
1	GO:0006886	intracellular protein transport	GO_BiologicalProcess	1.93539e-13	1.10704e-10	1.72467e-15	3.79428e-14	Group21	5.84192	51	Aifm1 / Aip / Ap2s1 / Appl2 / Arf3 / Arf4 / Arf5 / Arl6 / Asph / Bcap29 / Camk1 / Cltc / Copg1 / Ehd1 / Exoc4 / Exoc6b / Hsp90ab1 / Hsp90b1 / Ift22 / Ipo7 / Kpna3 / Kpna4 / Lcp1 / Mapk1 / Mavs / Naca / Nedd4 / Nol3 / Nup107 / Pmpca / Rab18 / Rab3c / Rab5a / Reep2 / Rexo2 / Ripor1 / Sec24a / Sec31a / Srp68 / Stx16 / Tnpo2 / Vamp7 / Vps25 / Vps33a / Vps39 / Vps41 / Xpo1 / Xpo7 / Ywhae / Ywhah / Ywh…
1	GO:0006913	nucleocytoplasmic transport	GO_BiologicalProcess	1.6746e-05	0.00803806	1.72467e-15	3.79428e-14	Group21	5.40541	20	Appl2 / Camk1 / Cpsf6 / Hsp90ab1 / Ipo7 / Kpna3 / Kpna4 / Mapk1 / Mavs / Nedd4 / Nup107 / Nup210 / Poldip3 / Rab18 / Rexo2 / Tnpo2 / Ube2i / Xpo1 / Xpo7 / Ywhae
1	GO:0051223	regulation of protein transport	GO_BiologicalProcess	1.63325e-05	0.00785593	1.72467e-15	3.79428e-14	Group21	4.50751	27	Asph / Camk1 / Cd38 / Chga / Dnaja1 / Exoc1 / Exoc4 / Ezr / Hcfc1 / Hsp90ab1 / Lcp1 / Lypla1 / Mapk1 / Mavs / Mcu / Nol3 / Pam / Ptpmt1 / Rapgef4 / Rexo2 / Ripor1 / Sec24a / Snx12 / Vamp4 / Vamp7 / Xpo1 / Ywhae
1	GO:1904951	positive regulation of establishment of protein localization	GO_BiologicalProcess	9.96304e-06	0.004852	1.72467e-15	3.79428e-14	Group21	5.60224	20	Asph / Camk1 / Cct2 / Cct5 / Cct6a / Cct7 / Cd38 / Exoc1 / Ezr / Hcfc1 / Hsp90ab1 / Mapk1 / Mavs / Mcu / Rapgef4 / Rexo2 / Ripor1 / Sec24a / Tcp1 / Ywhae
1	GO:0046824	positive regulation of nucleocytoplasmic transport	GO_BiologicalProcess	9.52279e-05	0.0408528	1.72467e-15	3.79428e-14	Group21	10.1266	8	Camk1 / Cpsf6 / Hsp90ab1 / Mapk1 / Mavs / Nedd4 / Rexo2 / Ywhae
1	GO:0006278	RNA-templated DNA biosynthetic process	GO_BiologicalProcess	0.000104152	0.0445769	1.72467e-15	3.79428e-14	Group21	10	8	Cct2 / Cct5 / Cct6a / Cct7 / Cers1 / Hsp90ab1 / Mapk1 / Tcp1
1	GO:1904358	positive regulation of telomere maintenance via telomere lengthening	GO_BiologicalProcess	5.92325e-05	0.0260623	1.72467e-15	3.79428e-14	Group21	15.7895	6	Cct2 / Cct5 / Cct6a / Cct7 / Mapk1 / Tcp1
1	GO:0032212	positive regulation of telomere maintenance via telomerase	GO_BiologicalProcess	2.56607e-05	0.0119836	1.72467e-15	3.79428e-14	Group21	18.1818	6	Cct2 / Cct5 / Cct6a / Cct7 / Mapk1 / Tcp1
1	GO:0045202	synapse	GO_CellularComponent	1.32447e-12	7.5627e-10	2.65083e-16	6.0969e-15	Group22	4.43623	72	Adam23 / Ap2s1 / Apba2 / Arf4 / Arfgap3 / Arl8b / Atp1a3 / Atp6ap2 / Atp6v1b2 / Atp6v1e1 / Atp6v1f / Calb2 / Camk1 / Cast / Cdh13 / Cltc / Ctbp1 / Cyp46a1 / Dpysl3 / Eno2 / Eps8 / Exoc3 / Exoc4 / Gabrb3 / Gabrg2 / Gapdh / Gpc6 / Grin2b / Grk2 / Ly6c1 / Lypd1 / Lzts1 / Mapk1 / Myh9 / Nedd4 / Neto1 / Nptn / Ntng2 / Pcbp2 / Phaf1 / Phb / Plcb3 / Ppp1ca / Prkar1a / Psmc2 / Psmc4 / Ptk2 / Rab18 / Rab3…
1	GO:0048475	coated membrane	GO_CellularComponent	1.20689e-05	0.00586547	2.65083e-16	6.0969e-15	Group22	10.2041	10	Ap2s1 / Arl6 / Cltc / Copg1 / Eps15 / Sec24a / Sec31a / Vps33a / Vps39 / Vps41
1	GO:0051668	localization within membrane	GO_BiologicalProcess	4.82719e-05	0.021481	2.65083e-16	6.0969e-15	Group22	4.12655	30	Arl6 / Ccdc22 / Cdh13 / Cltc / Cyp46a1 / Ehd1 / Exoc1 / Exoc4 / Exoc6b / Ezr / Frmd8 / Gorasp2 / Gpc5 / Gpc6 / Grin2b / Lypd1 / Lypla1 / Naca / Phaf1 / Rab3a / Rab3b / Rab3c / Rab3gap2 / Rapgef4 / Reep2 / Snx12 / Srp68 / Vamp4 / Vamp7 / Vps39
1	GO:0098793	presynapse	GO_CellularComponent	6.91886e-08	3.73619e-05	2.65083e-16	6.0969e-15	Group22	5.02152	35	Adam23 / Apba2 / Atp1a3 / Atp6ap2 / Atp6v1b2 / Atp6v1e1 / Atp6v1f / Calb2 / Cltc / Ctbp1 / Cyp46a1 / Exoc3 / Exoc4 / Gabrb3 / Grin2b / Grk2 / Nptn / Ntng2 / Phaf1 / Phb / Ppp1ca / Rab3a / Rab3b / Rab3c / Rab5a / Rapgef4 / Rpl22 / Sec22b / Slc4a8 / Stx16 / Syn1 / Syn2 / Tprgl / Vamp4 / Vamp7
1	GO:0140056	organelle localization by membrane tethering	GO_BiologicalProcess	2.98202e-06	0.00149101	2.65083e-16	6.0969e-15	Group22	11.9048	10	Esyt2 / Exoc1 / Exoc3 / Exoc4 / Exoc6b / Rab3a / Rab3b / Rab3c / Stx16 / Vmp1
1	GO:0030117	membrane coat	GO_CellularComponent	1.20689e-05	0.00586547	2.65083e-16	6.0969e-15	Group22	10.2041	10	Ap2s1 / Arl6 / Cltc / Copg1 / Eps15 / Sec24a / Sec31a / Vps33a / Vps39 / Vps41
1	GO:0000145	exocyst	GO_CellularComponent	2.41738e-05	0.0113133	2.65083e-16	6.0969e-15	Group22	25	5	Exoc1 / Exoc3 / Exoc4 / Exoc6b / Sh3bp1
1	GO:0012506	vesicle membrane	GO_CellularComponent	1.99496e-09	1.11717e-06	2.65083e-16	6.0969e-15	Group22	4.81172	46	Anxa4 / Ap2s1 / Appl2 / Arl8b / Atp6ap2 / Atp6v1b2 / Atp6v1d / Atp6v1e1 / Atp6v1f / Cav1 / Cd38 / Cltc / Copg1 / Ehd1 / Eps15 / Exoc3 / Gabrb3 / Gabrg2 / Grin2b / Lypla1 / Mvb12b / Pam / Phaf1 / Praf2 / Rab3a / Rab3b / Rab3c / Rab5a / Rap2c / Sec22b / Sec24a / Sec31a / Snx12 / Stx16 / Syn1 / Syn2 / Tprgl / Ube2d3 / Vamp4 / Vamp7 / Vps25 / Vps33a / Vps39 / Vps41 / Vps4b / Xpr1
1	GO:0048278	vesicle docking	GO_BiologicalProcess	2.29879e-05	0.0108043	2.65083e-16	6.0969e-15	Group22	12.3077	8	Exoc1 / Exoc3 / Exoc4 / Exoc6b / Rab3a / Rab3b / Rab3c / Stx16
1	GO:0098876	vesicle-mediated transport to the plasma membrane	GO_BiologicalProcess	0.000111137	0.0472333	2.65083e-16	6.0969e-15	Group22	7.23684	11	Ccdc22 / Ehd1 / Exoc1 / Exoc4 / Exoc6b / Lypla1 / Phaf1 / Snx12 / Vamp4 / Vamp7 / Vps39
1	GO:0030133	transport vesicle	GO_CellularComponent	1.11457e-07	5.99638e-05	2.65083e-16	6.0969e-15	Group22	6.03248	26	Apba2 / Atp6ap2 / Atp6v1b2 / Atp6v1e1 / Atp6v1f / Chga / Cltc / Dpysl3 / Exoc4 / Grin2b / Pam / Phaf1 / Rab3a / Rab3b / Rab3c / Rab5a / Sec22b / Sec24a / Sec31a / Slc4a8 / Stx16 / Syn1 / Syn2 / Tprgl / Vamp4 / Vamp7
1	GO:0033180	proton-transporting V-type ATPase, V1 domain	GO_CellularComponent	3.23152e-05	0.014768	2.65083e-16	6.0969e-15	Group22	36.3636	4	Atp6v1b2 / Atp6v1d / Atp6v1e1 / Atp6v1f
1	GO:0048193	Golgi vesicle transport	GO_BiologicalProcess	2.28734e-08	1.2466e-05	2.65083e-16	6.0969e-15	Group22	7.53425	22	Arf3 / Arf4 / Arf5 / Arfgap3 / Bcap29 / Ccdc22 / Copg1 / Eps15 / Exoc1 / Exoc4 / Exoc6b / Lypla1 / Phaf1 / Plcb3 / Sec22b / Sec24a / Sec31a / Snx12 / Trappc11 / Vamp4 / Vamp7 / Vps41
1	GO:0140029	exocytic process	GO_BiologicalProcess	8.21922e-05	0.0356714	2.65083e-16	6.0969e-15	Group22	9.09091	9	Exoc1 / Exoc3 / Exoc4 / Exoc6b / Rab3a / Rab3b / Rab3c / Vamp7 / Ywhaz
1	GO:0030135	coated vesicle	GO_CellularComponent	1.19938e-06	0.000617683	2.65083e-16	6.0969e-15	Group22	7.03125	18	Abcb1a / Ap2s1 / Atp6ap2 / Atp6v1b2 / Atp6v1d / Atp6v1e1 / Atp6v1f / Cltc / Copg1 / Cpne6 / Eps15 / Rab3a / Sec22b / Sec24a / Sec31a / Syn1 / Vps33a / Vps41
1	GO:0099503	secretory vesicle	GO_CellularComponent	3.29464e-06	0.00164403	2.65083e-16	6.0969e-15	Group22	4.45946	33	Apba2 / Atp6ap2 / Atp6v1b2 / Atp6v1e1 / Atp6v1f / Cav1 / Cct6a / Cd38 / Chga / Cltc / Dpysl3 / Exoc3 / Exoc4 / Golga1 / Grin2b / Lypla1 / Myh9 / Pam / Phaf1 / Rab3a / Rab3b / Rab3c / Rab5a / Sec22b / Slc4a8 / Slirp / Stx16 / Syn1 / Syn2 / Tcp1 / Tprgl / Vamp4 / Vamp7
1	GO:0030659	cytoplasmic vesicle membrane	GO_CellularComponent	2.73221e-09	1.52457e-06	2.65083e-16	6.0969e-15	Group22	4.82833	45	Ap2s1 / Appl2 / Arl8b / Atp6ap2 / Atp6v1b2 / Atp6v1d / Atp6v1e1 / Atp6v1f / Cav1 / Cd38 / Cltc / Copg1 / Ehd1 / Eps15 / Exoc3 / Gabrb3 / Gabrg2 / Grin2b / Lypla1 / Mvb12b / Pam / Phaf1 / Praf2 / Rab3a / Rab3b / Rab3c / Rab5a / Rap2c / Sec22b / Sec24a / Sec31a / Snx12 / Stx16 / Syn1 / Syn2 / Tprgl / Ube2d3 / Vamp4 / Vamp7 / Vps25 / Vps33a / Vps39 / Vps41 / Vps4b / Xpr1
1	GO:0090522	vesicle tethering involved in exocytosis	GO_BiologicalProcess	1.27012e-05	0.00616006	2.65083e-16	6.0969e-15	Group22	44.4444	4	Exoc1 / Exoc3 / Exoc4 / Exoc6b
1	GO:0070382	exocytic vesicle	GO_CellularComponent	1.89917e-08	1.03695e-05	2.65083e-16	6.0969e-15	Group22	7.61246	22	Apba2 / Atp6ap2 / Atp6v1b2 / Atp6v1e1 / Atp6v1f / Cltc / Dpysl3 / Exoc4 / Grin2b / Phaf1 / Rab3a / Rab3b / Rab3c / Rab5a / Sec22b / Slc4a8 / Stx16 / Syn1 / Syn2 / Tprgl / Vamp4 / Vamp7
1	GO:0006904	vesicle docking involved in exocytosis	GO_BiologicalProcess	1.82855e-05	0.00872219	2.65083e-16	6.0969e-15	Group22	15.2174	7	Exoc1 / Exoc3 / Exoc4 / Exoc6b / Rab3a / Rab3b / Rab3c
1	GO:0006892	post-Golgi vesicle-mediated transport	GO_BiologicalProcess	2.22083e-05	0.0104601	2.65083e-16	6.0969e-15	Group22	9.52381	10	Ccdc22 / Eps15 / Exoc1 / Exoc4 / Exoc6b / Lypla1 / Phaf1 / Plcb3 / Vamp4 / Vamp7
1	GO:0006893	Golgi to plasma membrane transport	GO_BiologicalProcess	1.82064e-05	0.00870264	2.65083e-16	6.0969e-15	Group22	12.6984	8	Ccdc22 / Exoc1 / Exoc4 / Exoc6b / Lypla1 / Phaf1 / Vamp4 / Vamp7
1	GO:0008021	synaptic vesicle	GO_CellularComponent	2.59506e-08	1.41171e-05	2.65083e-16	6.0969e-15	Group22	7.80669	21	Apba2 / Atp6ap2 / Atp6v1b2 / Atp6v1e1 / Atp6v1f / Cltc / Exoc4 / Grin2b / Phaf1 / Rab3a / Rab3b / Rab3c / Rab5a / Sec22b / Slc4a8 / Stx16 / Syn1 / Syn2 / Tprgl / Vamp4 / Vamp7
1	GO:0016471	vacuolar proton-transporting V-type ATPase complex	GO_CellularComponent	9.37407e-05	0.0403085	2.65083e-16	6.0969e-15	Group22	19.2308	5	Atp6ap2 / Atp6v1b2 / Atp6v1d / Atp6v1e1 / Atp6v1f
1	GO:0030658	transport vesicle membrane	GO_CellularComponent	6.03801e-10	3.41147e-07	2.65083e-16	6.0969e-15	Group22	9.63303	21	Atp6ap2 / Atp6v1b2 / Atp6v1e1 / Atp6v1f / Cltc / Grin2b / Pam / Phaf1 / Rab3a / Rab3b / Rab3c / Rab5a / Sec22b / Sec24a / Sec31a / Stx16 / Syn1 / Syn2 / Tprgl / Vamp4 / Vamp7
1	GO:0030136	clathrin-coated vesicle	GO_CellularComponent	1.68667e-06	0.000861888	2.65083e-16	6.0969e-15	Group22	8.64198	14	Abcb1a / Ap2s1 / Atp6ap2 / Atp6v1b2 / Atp6v1d / Atp6v1e1 / Atp6v1f / Cltc / Cpne6 / Eps15 / Rab3a / Syn1 / Vps33a / Vps41
1	GO:0000221	vacuolar proton-transporting V-type ATPase, V1 domain	GO_CellularComponent	3.23152e-05	0.014768	2.65083e-16	6.0969e-15	Group22	36.3636	4	Atp6v1b2 / Atp6v1d / Atp6v1e1 / Atp6v1f
1	GO:0030662	coated vesicle membrane	GO_CellularComponent	6.21239e-08	3.3609e-05	2.65083e-16	6.0969e-15	Group22	11.2903	14	Ap2s1 / Atp6ap2 / Atp6v1b2 / Atp6v1d / Atp6v1e1 / Atp6v1f / Cltc / Copg1 / Eps15 / Rab3a / Sec22b / Sec24a / Sec31a / Syn1
1	GO:0099501	exocytic vesicle membrane	GO_CellularComponent	9.85771e-09	5.40203e-06	2.65083e-16	6.0969e-15	Group22	11.0345	16	Atp6ap2 / Atp6v1b2 / Atp6v1e1 / Atp6v1f / Cltc / Phaf1 / Rab3a / Rab3b / Rab3c / Rab5a / Stx16 / Syn1 / Syn2 / Tprgl / Vamp4 / Vamp7
1	GO:0030672	synaptic vesicle membrane	GO_CellularComponent	9.85771e-09	5.40203e-06	2.65083e-16	6.0969e-15	Group22	11.0345	16	Atp6ap2 / Atp6v1b2 / Atp6v1e1 / Atp6v1f / Cltc / Phaf1 / Rab3a / Rab3b / Rab3c / Rab5a / Stx16 / Syn1 / Syn2 / Tprgl / Vamp4 / Vamp7
1	GO:0030665	clathrin-coated vesicle membrane	GO_CellularComponent	9.11945e-07	0.000472387	2.65083e-16	6.0969e-15	Group22	13.5135	10	Ap2s1 / Atp6ap2 / Atp6v1b2 / Atp6v1d / Atp6v1e1 / Atp6v1f / Cltc / Eps15 / Rab3a / Syn1
1	GO:0098563	intrinsic component of synaptic vesicle membrane	GO_CellularComponent	2.57478e-05	0.0119985	2.65083e-16	6.0969e-15	Group22	12.1212	8	Rab3a / Rab3b / Rab3c / Rab5a / Stx16 / Syn1 / Vamp4 / Vamp7
1	GO:0098993	anchored component of synaptic vesicle membrane	GO_CellularComponent	1.84046e-05	0.00876061	2.65083e-16	6.0969e-15	Group22	26.3158	5	Rab3a / Rab3b / Rab3c / Rab5a / Syn1
1	GO:0061615	glycolytic process through fructose-6-phosphate	GO_BiologicalProcess	5.01565e-05	0.0222193	7.48423e-11	1.34716e-09	Group23	21.7391	5	Aldoa / Eno2 / Gapdh / Mpi / Pfkp
1	GO:0044282	small molecule catabolic process	GO_BiologicalProcess	1.22194e-06	0.000628077	7.48423e-11	1.34716e-09	Group23	5.79345	23	Acadm / Acat2 / Aldh1a2 / Aldh5a1 / Aldoa / Cyp46a1 / Dhdh / Eno2 / Faah / Galm / Gapdh / Gda / Gnpda2 / Gpd2 / Hadha / Hibch / Kyat1 / Mpi / Pfkp / Sardh / Shmt1 / Tinagl1 / Tuba8
1	GO:0005996	monosaccharide metabolic process	GO_BiologicalProcess	3.22414e-05	0.0147665	7.48423e-11	1.34716e-09	Group23	5.76271	17	Abcb1a / Acadm / Aldh1a2 / Aldoa / Dhdh / Eno2 / Fam3c / Fuom / Galm / Gapdh / Gpd1 / Gpd2 / Mpi / Pdk2 / Pfkp / Pgam1 / Usp7
1	GO:0019637	organophosphate metabolic process	GO_BiologicalProcess	3.33163e-07	0.000175577	7.48423e-11	1.34716e-09	Group23	4.17062	44	Abcb1a / Acsl1 / Acss1 / Adss / Ak5 / Aldoa / Atp6v1b2 / COX2 / Eno2 / Gapdh / Gda / Gdpd1 / Gpd1 / Gpd2 / Hadha / Hdhd5 / Hprt / Hspa1b / Impdh2 / Ldhc / Mapk1 / Mpi / Ndufa10 / Ndufa5 / Ndufs5 / Nt5c / Nudt16 / Pde8a / Pdk2 / Pfkp / Pgam1 / Pi4kb / Plcb3 / Plpp6 / Ppcs / Ppip5k1 / Prps1 / Ptpmt1 / Rpe / Sdhc / Shmt1 / Stoml2 / Umps / Zbtb7a
1	GO:0016052	carbohydrate catabolic process	GO_BiologicalProcess	1.92303e-05	0.00913441	7.48423e-11	1.34716e-09	Group23	7.47126	13	Aldh1a2 / Aldoa / Dhdh / Eno2 / Galm / Gapdh / Gpd1 / Gpd2 / Mpi / Pfkp / Pgam1 / Ppp1ca / Zbtb7a
1	GO:0055086	nucleobase-containing small molecule metabolic process	GO_BiologicalProcess	2.29989e-09	1.28564e-06	7.48423e-11	1.34716e-09	Group23	5.6338	36	Acsl1 / Acss1 / Adss / Ak5 / Aldoa / Atp6v1b2 / COX2 / Dpysl3 / Eno2 / Gapdh / Gda / Gfus / Gnpda2 / Gpd1 / Hprt / Hspa1b / Impdh2 / Ldhc / Mapk1 / Mpi / Ndufa10 / Ndufa5 / Ndufs5 / Nt5c / Nudt16 / Pde8a / Pdk2 / Pfkp / Pgam1 / Ppcs / Prps1 / Sdhc / Shmt1 / Stoml2 / Umps / Zbtb7a
1	GO:0072521	purine-containing compound metabolic process	GO_BiologicalProcess	5.93637e-09	3.28875e-06	7.48423e-11	1.34716e-09	Group23	6.05469	31	Acsl1 / Acss1 / Adss / Ak5 / Aldoa / Atp6v1b2 / COX2 / Eno2 / Gapdh / Gda / Gpd1 / Hprt / Hspa1b / Impdh2 / Ldhc / Mpi / Ndufa10 / Ndufa5 / Ndufs5 / Nt5c / Nudt16 / Pde8a / Pdk2 / Pfkp / Pgam1 / Ppcs / Prps1 / Sdhc / Shmt1 / Stoml2 / Zbtb7a
1	GO:0019318	hexose metabolic process	GO_BiologicalProcess	5.56261e-05	0.0245311	7.48423e-11	1.34716e-09	Group23	5.7554	16	Abcb1a / Acadm / Aldh1a2 / Aldoa / Eno2 / Fam3c / Fuom / Galm / Gapdh / Gpd1 / Gpd2 / Mpi / Pdk2 / Pfkp / Pgam1 / Usp7
1	GO:0019693	ribose phosphate metabolic process	GO_BiologicalProcess	4.29473e-09	2.38787e-06	7.48423e-11	1.34716e-09	Group23	6.13861	31	Acsl1 / Acss1 / Adss / Ak5 / Aldoa / Atp6v1b2 / COX2 / Eno2 / Gapdh / Gda / Gpd1 / Hprt / Hspa1b / Impdh2 / Ldhc / Mpi / Ndufa10 / Ndufa5 / Ndufs5 / Nt5c / Nudt16 / Pde8a / Pdk2 / Pfkp / Pgam1 / Ppcs / Prps1 / Sdhc / Stoml2 / Umps / Zbtb7a
1	GO:0046364	monosaccharide biosynthetic process	GO_BiologicalProcess	6.53902e-05	0.0285755	7.48423e-11	1.34716e-09	Group23	8.40336	10	Abcb1a / Acadm / Eno2 / Fam3c / Gapdh / Gpd1 / Gpd2 / Pdk2 / Pgam1 / Usp7
1	GO:0046365	monosaccharide catabolic process	GO_BiologicalProcess	6.36871e-07	0.000331173	7.48423e-11	1.34716e-09	Group23	19.5122	8	Aldh1a2 / Aldoa / Dhdh / Eno2 / Galm / Gapdh / Mpi / Pfkp
1	GO:0006753	nucleoside phosphate metabolic process	GO_BiologicalProcess	7.67052e-09	4.22646e-06	7.48423e-11	1.34716e-09	Group23	5.71924	33	Acsl1 / Acss1 / Adss / Ak5 / Aldoa / Atp6v1b2 / COX2 / Eno2 / Gapdh / Gda / Gpd1 / Hprt / Hspa1b / Impdh2 / Ldhc / Mapk1 / Mpi / Ndufa10 / Ndufa5 / Ndufs5 / Nt5c / Nudt16 / Pde8a / Pdk2 / Pfkp / Pgam1 / Ppcs / Prps1 / Sdhc / Shmt1 / Stoml2 / Umps / Zbtb7a
1	GO:0019752	carboxylic acid metabolic process	GO_BiologicalProcess	3.98898e-06	0.00197854	7.48423e-11	1.34716e-09	Group23	4.0282	40	Acadm / Acat2 / Acsl1 / Acss1 / Adss / Aldh1a2 / Aldh5a1 / Aldoa / Apip / Appl2 / Asah1 / Cav1 / Eno2 / Faah / Farsa / Farsb / Gapdh / Gnpda2 / Gpd1 / Hadha / Hibch / Kyat1 / Lars / Ldhc / Lias / Lpl / Lypla1 / Mpi / Pam / Pdk2 / Pfkp / Pgam1 / Sardh / Shmt1 / Tecr / Tinagl1 / Tph2 / Tuba8 / Vars / Zbtb7a
1	GO:0072522	purine-containing compound biosynthetic process	GO_BiologicalProcess	1.8072e-06	0.000916253	7.48423e-11	1.34716e-09	Group23	7.173	17	Acsl1 / Acss1 / Adss / Aldoa / COX2 / Hprt / Impdh2 / Ldhc / Ndufa10 / Ndufa5 / Ndufs5 / Pdk2 / Ppcs / Prps1 / Sdhc / Shmt1 / Stoml2
1	GO:0019319	hexose biosynthetic process	GO_BiologicalProcess	4.20236e-05	0.0189106	7.48423e-11	1.34716e-09	Group23	8.84956	10	Abcb1a / Acadm / Eno2 / Fam3c / Gapdh / Gpd1 / Gpd2 / Pdk2 / Pgam1 / Usp7
1	GO:0019320	hexose catabolic process	GO_BiologicalProcess	4.88677e-06	0.00241895	7.48423e-11	1.34716e-09	Group23	18.4211	7	Aldh1a2 / Aldoa / Eno2 / Galm / Gapdh / Mpi / Pfkp
1	GO:0046390	ribose phosphate biosynthetic process	GO_BiologicalProcess	2.68628e-06	0.00134851	7.48423e-11	1.34716e-09	Group23	6.96721	17	Acsl1 / Acss1 / Adss / Aldoa / COX2 / Hprt / Impdh2 / Ldhc / Ndufa10 / Ndufa5 / Ndufs5 / Pdk2 / Ppcs / Prps1 / Sdhc / Stoml2 / Umps
1	GO:0009117	nucleotide metabolic process	GO_BiologicalProcess	5.69146e-09	3.15876e-06	7.48423e-11	1.34716e-09	Group23	5.78947	33	Acsl1 / Acss1 / Adss / Ak5 / Aldoa / Atp6v1b2 / COX2 / Eno2 / Gapdh / Gda / Gpd1 / Hprt / Hspa1b / Impdh2 / Ldhc / Mapk1 / Mpi / Ndufa10 / Ndufa5 / Ndufs5 / Nt5c / Nudt16 / Pde8a / Pdk2 / Pfkp / Pgam1 / Ppcs / Prps1 / Sdhc / Shmt1 / Stoml2 / Umps / Zbtb7a
1	GO:0009123	nucleoside monophosphate metabolic process	GO_BiologicalProcess	2.68695e-05	0.0124137	7.48423e-11	1.34716e-09	Group23	10.4651	9	Adss / Ak5 / Gda / Hprt / Impdh2 / Nt5c / Prps1 / Shmt1 / Umps
1	GO:0009132	nucleoside diphosphate metabolic process	GO_BiologicalProcess	7.27413e-05	0.0316425	7.48423e-11	1.34716e-09	Group23	7.58621	11	Ak5 / Aldoa / Eno2 / Gapdh / Gpd1 / Mpi / Nudt16 / Pfkp / Pgam1 / Umps / Zbtb7a
1	GO:0009141	nucleoside triphosphate metabolic process	GO_BiologicalProcess	2.98782e-07	0.000158056	7.48423e-11	1.34716e-09	Group23	7.04225	20	Ak5 / Aldoa / Atp6v1b2 / COX2 / Eno2 / Gapdh / Gpd1 / Hspa1b / Impdh2 / Ldhc / Mpi / Ndufa10 / Ndufa5 / Ndufs5 / Nudt16 / Pfkp / Pgam1 / Sdhc / Stoml2 / Zbtb7a
1	GO:1901293	nucleoside phosphate biosynthetic process	GO_BiologicalProcess	4.40259e-07	0.000230696	7.48423e-11	1.34716e-09	Group23	6.87285	20	Acsl1 / Acss1 / Adss / Ak5 / Aldoa / COX2 / Hprt / Impdh2 / Ldhc / Mapk1 / Ndufa10 / Ndufa5 / Ndufs5 / Pdk2 / Ppcs / Prps1 / Sdhc / Shmt1 / Stoml2 / Umps
1	GO:0006094	gluconeogenesis	GO_BiologicalProcess	3.07743e-05	0.0141562	7.48423e-11	1.34716e-09	Group23	9.17431	10	Abcb1a / Acadm / Eno2 / Fam3c / Gapdh / Gpd1 / Gpd2 / Pdk2 / Pgam1 / Usp7
1	GO:0006163	purine nucleotide metabolic process	GO_BiologicalProcess	7.45282e-09	4.11395e-06	7.48423e-11	1.34716e-09	Group23	6.14754	30	Acsl1 / Acss1 / Adss / Ak5 / Aldoa / Atp6v1b2 / COX2 / Eno2 / Gapdh / Gda / Gpd1 / Hprt / Hspa1b / Impdh2 / Ldhc / Mpi / Ndufa10 / Ndufa5 / Ndufs5 / Nt5c / Nudt16 / Pde8a / Pdk2 / Pfkp / Pgam1 / Ppcs / Prps1 / Sdhc / Stoml2 / Zbtb7a
1	GO:0009259	ribonucleotide metabolic process	GO_BiologicalProcess	9.84387e-09	5.40428e-06	7.48423e-11	1.34716e-09	Group23	6.07287	30	Acsl1 / Acss1 / Adss / Ak5 / Aldoa / Atp6v1b2 / COX2 / Eno2 / Gapdh / Gda / Gpd1 / Hprt / Hspa1b / Impdh2 / Ldhc / Mpi / Ndufa10 / Ndufa5 / Ndufs5 / Nt5c / Nudt16 / Pde8a / Pdk2 / Pfkp / Pgam1 / Ppcs / Sdhc / Stoml2 / Umps / Zbtb7a
1	GO:0006090	pyruvate metabolic process	GO_BiologicalProcess	2.30368e-05	0.0108043	7.48423e-11	1.34716e-09	Group23	8.59375	11	Aldoa / Eno2 / Gapdh / Gpd1 / Kyat1 / Ldhc / Mpi / Pdk2 / Pfkp / Pgam1 / Zbtb7a
1	GO:0009144	purine nucleoside triphosphate metabolic process	GO_BiologicalProcess	8.61291e-08	4.64236e-05	7.48423e-11	1.34716e-09	Group23	7.60456	20	Ak5 / Aldoa / Atp6v1b2 / COX2 / Eno2 / Gapdh / Gpd1 / Hspa1b / Impdh2 / Ldhc / Mpi / Ndufa10 / Ndufa5 / Ndufs5 / Nudt16 / Pfkp / Pgam1 / Sdhc / Stoml2 / Zbtb7a
1	GO:0009165	nucleotide biosynthetic process	GO_BiologicalProcess	3.94609e-07	0.000207565	7.48423e-11	1.34716e-09	Group23	6.92042	20	Acsl1 / Acss1 / Adss / Ak5 / Aldoa / COX2 / Hprt / Impdh2 / Ldhc / Mapk1 / Ndufa10 / Ndufa5 / Ndufs5 / Pdk2 / Ppcs / Prps1 / Sdhc / Shmt1 / Stoml2 / Umps
1	GO:0009185	ribonucleoside diphosphate metabolic process	GO_BiologicalProcess	0.000113029	0.0478111	7.48423e-11	1.34716e-09	Group23	7.87402	10	Aldoa / Eno2 / Gapdh / Gpd1 / Mpi / Nudt16 / Pfkp / Pgam1 / Umps / Zbtb7a
1	GO:0009199	ribonucleoside triphosphate metabolic process	GO_BiologicalProcess	4.50343e-07	0.000235529	7.48423e-11	1.34716e-09	Group23	7.16981	19	Ak5 / Aldoa / Atp6v1b2 / COX2 / Eno2 / Gapdh / Gpd1 / Hspa1b / Impdh2 / Ldhc / Mpi / Ndufa10 / Ndufa5 / Ndufs5 / Pfkp / Pgam1 / Sdhc / Stoml2 / Zbtb7a
1	GO:0006164	purine nucleotide biosynthetic process	GO_BiologicalProcess	5.0892e-06	0.00251407	7.48423e-11	1.34716e-09	Group23	6.9869	16	Acsl1 / Acss1 / Adss / Aldoa / COX2 / Hprt / Impdh2 / Ldhc / Ndufa10 / Ndufa5 / Ndufs5 / Pdk2 / Ppcs / Prps1 / Sdhc / Stoml2
1	GO:0009150	purine ribonucleotide metabolic process	GO_BiologicalProcess	1.35393e-08	7.40601e-06	7.48423e-11	1.34716e-09	Group23	6.14407	29	Acsl1 / Acss1 / Adss / Ak5 / Aldoa / Atp6v1b2 / COX2 / Eno2 / Gapdh / Gda / Gpd1 / Hprt / Hspa1b / Impdh2 / Ldhc / Mpi / Ndufa10 / Ndufa5 / Ndufs5 / Nt5c / Nudt16 / Pde8a / Pdk2 / Pfkp / Pgam1 / Ppcs / Sdhc / Stoml2 / Zbtb7a
1	GO:0009260	ribonucleotide biosynthetic process	GO_BiologicalProcess	7.07099e-06	0.00346479	7.48423e-11	1.34716e-09	Group23	6.80851	16	Acsl1 / Acss1 / Adss / Aldoa / COX2 / Hprt / Impdh2 / Ldhc / Ndufa10 / Ndufa5 / Ndufs5 / Pdk2 / Ppcs / Sdhc / Stoml2 / Umps
1	GO:0009205	purine ribonucleoside triphosphate metabolic process	GO_BiologicalProcess	2.81232e-07	0.000149053	7.48423e-11	1.34716e-09	Group23	7.393	19	Ak5 / Aldoa / Atp6v1b2 / COX2 / Eno2 / Gapdh / Gpd1 / Hspa1b / Impdh2 / Ldhc / Mpi / Ndufa10 / Ndufa5 / Ndufs5 / Pfkp / Pgam1 / Sdhc / Stoml2 / Zbtb7a
1	GO:0009152	purine ribonucleotide biosynthetic process	GO_BiologicalProcess	1.27061e-05	0.00614974	7.48423e-11	1.34716e-09	Group23	6.84932	15	Acsl1 / Acss1 / Adss / Aldoa / COX2 / Hprt / Impdh2 / Ldhc / Ndufa10 / Ndufa5 / Ndufs5 / Pdk2 / Ppcs / Sdhc / Stoml2
1	GO:0046034	ATP metabolic process	GO_BiologicalProcess	2.34291e-07	0.000124877	7.48423e-11	1.34716e-09	Group23	7.86026	18	Ak5 / Aldoa / Atp6v1b2 / COX2 / Eno2 / Gapdh / Gpd1 / Hspa1b / Ldhc / Mpi / Ndufa10 / Ndufa5 / Ndufs5 / Pfkp / Pgam1 / Sdhc / Stoml2 / Zbtb7a
2	GO:0000049	tRNA binding	GO_MolecularFunction	0.0268629	0.0268629	0.0268629	0.0268629	Group00	4	3	Elp5 / Nat10 / Nemf
2	GO:0016241	regulation of macroautophagy	GO_BiologicalProcess	0.000631049	0.0366008	0.000631049	0.0012621	Group01	4.95868	6	Larp1 / Npc1 / Pip4k2b / Rnf41 / Smg1 / Wdr45
2	GO:2000253	positive regulation of feeding behavior	GO_BiologicalProcess	0.000167715	0.0127464	0.000167715	0.000838577	Group02	23.0769	3	Cfap20 / Npy / Nr4a3
2	GO:0045333	cellular respiration	GO_BiologicalProcess	2.97915e-06	0.000253228	2.97915e-06	3.27706e-05	Group03	4.58015	12	Arl2 / Gba / Idh1 / Idh3a / Lyrm7 / Mdh2 / Ndufb7 / Nr4a3 / Pik3ca / Sirt3 / Trap1 / Uqcrh
2	GO:0140534	endoplasmic reticulum protein-containing complex	GO_CellularComponent	0.000298521	0.0208965	0.000298521	0.00119408	Group04	4.72973	7	Aup1 / Emc10 / Fkbp1a / H2-D1 / Hyou1 / Pigs / Ubxn7
2	GO:0051287	NAD binding	GO_MolecularFunction	0.000365657	0.0241333	8.10864e-05	0.000648691	Group05	7.04225	5	Glyr1 / Idh1 / Idh3a / Me1 / Sirt3
2	GO:0006103	2-oxoglutarate metabolic process	GO_BiologicalProcess	0.000463601	0.0292069	8.10864e-05	0.000648691	Group05	16.6667	3	Gpt2 / Idh1 / Idh3a
2	GO:0005759	mitochondrial matrix	GO_CellularComponent	5.97575e-07	5.37817e-05	1.61337e-06	1.93604e-05	Group06	4.14365	15	Acat1 / Bola3 / Exd2 / Idh3a / Lyrm7 / Mdh2 / Mrpl16 / Mrpl24 / Mrpl28 / Mrps18b / Mrps6 / Pdk1 / Sirt3 / Trap1 / Wars2
2	GO:0140053	mitochondrial gene expression	GO_BiologicalProcess	0.000595289	0.0363126	1.61337e-06	1.93604e-05	Group06	4.21687	7	Mrpl16 / Mrpl24 / Mrpl28 / Mrps18b / Mrps6 / Sirt3 / Wars2
2	GO:0033866	nucleoside bisphosphate biosynthetic process	GO_BiologicalProcess	0.000597826	0.0358696	0.000597826	0.00179348	Group07	8.88889	4	Acat1 / Papss1 / Pdk1 / Ppcdc
2	GO:0034033	purine nucleoside bisphosphate biosynthetic process	GO_BiologicalProcess	0.000597826	0.0358696	0.000597826	0.00179348	Group07	8.88889	4	Acat1 / Papss1 / Pdk1 / Ppcdc
2	GO:0034030	ribonucleoside bisphosphate biosynthetic process	GO_BiologicalProcess	0.000597826	0.0358696	0.000597826	0.00179348	Group07	8.88889	4	Acat1 / Papss1 / Pdk1 / Ppcdc
2	GO:0031970	organelle envelope lumen	GO_CellularComponent	0.000604004	0.0356362	0.00012561	0.000753657	Group08	5	6	App / Arl2 / Diablo / Lyn / Ndufb7 / Trap1
2	GO:0036473	cell death in response to oxidative stress	GO_BiologicalProcess	0.000361897	0.0242471	0.00012561	0.000753657	Group08	5.50459	6	App / Arl6ip5 / Diablo / Nr4a3 / Pdk1 / Trap1
2	GO:0008631	intrinsic apoptotic signaling pathway in response to oxidative stress	GO_BiologicalProcess	0.000827719	0.0463523	0.00012561	0.000753657	Group08	8.16327	4	Arl6ip5 / Diablo / Pdk1 / Trap1
2	GO:0042157	lipoprotein metabolic process	GO_BiologicalProcess	4.12657e-05	0.00325999	4.12657e-05	0.000371392	Group09	5.44218	8	Abhd10 / Abhd17c / Gba / Pigs / Rabl3 / Selenok / Wdr45 / Zdhhc17
2	GO:0042158	lipoprotein biosynthetic process	GO_BiologicalProcess	0.000239671	0.0172563	4.12657e-05	0.000371392	Group09	5.94059	6	Gba / Pigs / Rabl3 / Selenok / Wdr45 / Zdhhc17
2	GO:0006497	protein lipidation	GO_BiologicalProcess	0.000181632	0.0136224	4.12657e-05	0.000371392	Group09	6.25	6	Gba / Pigs / Rabl3 / Selenok / Wdr45 / Zdhhc17
2	GO:1901136	carbohydrate derivative catabolic process	GO_BiologicalProcess	9.3193e-05	0.00726905	0.000119456	0.000836192	Group10	4.84848	8	Abhd10 / Acat1 / Ampd3 / Entpd1 / Galc / Gba / Hexa / Samhd1
2	GO:0019377	glycolipid catabolic process	GO_BiologicalProcess	0.000388787	0.0252712	0.000119456	0.000836192	Group10	17.6471	3	Galc / Gba / Hexa
2	GO:0046479	glycosphingolipid catabolic process	GO_BiologicalProcess	0.000322211	0.0222325	0.000119456	0.000836192	Group10	18.75	3	Galc / Gba / Hexa
2	GO:0046514	ceramide catabolic process	GO_BiologicalProcess	0.000853087	0.0469198	0.000119456	0.000836192	Group10	13.6364	3	Galc / Gba / Hexa
2	GO:0006195	purine nucleotide catabolic process	GO_BiologicalProcess	0.000827719	0.0463523	0.000119456	0.000836192	Group10	8.16327	4	Acat1 / Ampd3 / Entpd1 / Samhd1
2	GO:0061621	canonical glycolysis	GO_BiologicalProcess	0.000388787	0.0252712	3.15128e-06	3.15128e-05	Group11	17.6471	3	Gpi1 / Hk1 / Pgk1
2	GO:0061620	glycolytic process through glucose-6-phosphate	GO_BiologicalProcess	0.000639538	0.0364537	3.15128e-06	3.15128e-05	Group11	15	3	Gpi1 / Hk1 / Pgk1
2	GO:0006735	NADH regeneration	GO_BiologicalProcess	0.000388787	0.0252712	3.15128e-06	3.15128e-05	Group11	17.6471	3	Gpi1 / Hk1 / Pgk1
2	GO:0016052	carbohydrate catabolic process	GO_BiologicalProcess	0.000134719	0.0103734	3.15128e-06	3.15128e-05	Group11	4.5977	8	Abhd10 / App / Arl2 / Bad / Gpi1 / Hk1 / Pfkfb2 / Pgk1
2	GO:0046365	monosaccharide catabolic process	GO_BiologicalProcess	2.59142e-05	0.00209905	3.15128e-06	3.15128e-05	Group11	12.1951	5	Bad / Gpi1 / Hk1 / Pfkfb2 / Pgk1
2	GO:0051156	glucose 6-phosphate metabolic process	GO_BiologicalProcess	0.000343535	0.0233604	3.15128e-06	3.15128e-05	Group11	10.2564	4	Bad / Gpi1 / Hk1 / Pfkfb2
2	GO:0019320	hexose catabolic process	GO_BiologicalProcess	1.77232e-05	0.00147102	3.15128e-06	3.15128e-05	Group11	13.1579	5	Bad / Gpi1 / Hk1 / Pfkfb2 / Pgk1
2	GO:0009132	nucleoside diphosphate metabolic process	GO_BiologicalProcess	4.68261e-06	0.000393339	3.15128e-06	3.15128e-05	Group11	6.2069	9	Ampd3 / App / Arl2 / Bad / Entpd1 / Gpi1 / Hk1 / Pfkfb2 / Pgk1
2	GO:0046939	nucleotide phosphorylation	GO_BiologicalProcess	0.000552618	0.0342623	3.15128e-06	3.15128e-05	Group11	5.08475	6	App / Arl2 / Gpi1 / Hk1 / Pfkfb2 / Pgk1
2	GO:0006007	glucose catabolic process	GO_BiologicalProcess	2.05377e-06	0.000176624	3.15128e-06	3.15128e-05	Group11	20	5	Bad / Gpi1 / Hk1 / Pfkfb2 / Pgk1
2	GO:0004340	glucokinase activity	GO_BiologicalProcess	0.00026346	0.0187056	3.15128e-06	3.15128e-05	Group11	20	3	Bad / Hk1 / Pfkfb2
2	GO:0004396	hexokinase activity	GO_BiologicalProcess	0.000322211	0.0222325	3.15128e-06	3.15128e-05	Group11	18.75	3	Bad / Hk1 / Pfkfb2
2	GO:0006090	pyruvate metabolic process	GO_BiologicalProcess	1.66881e-06	0.000145186	3.15128e-06	3.15128e-05	Group11	7.03125	9	App / Arl2 / Gpi1 / Hk1 / Me1 / Nr4a3 / Pdk1 / Pfkfb2 / Pgk1
2	GO:0006165	nucleoside diphosphate phosphorylation	GO_BiologicalProcess	0.000460072	0.0294446	3.15128e-06	3.15128e-05	Group11	5.26316	6	App / Arl2 / Gpi1 / Hk1 / Pfkfb2 / Pgk1
2	GO:0009135	purine nucleoside diphosphate metabolic process	GO_BiologicalProcess	6.77407e-07	6.02892e-05	3.15128e-06	3.15128e-05	Group11	7.82609	9	Ampd3 / App / Arl2 / Bad / Entpd1 / Gpi1 / Hk1 / Pfkfb2 / Pgk1
2	GO:0009144	purine nucleoside triphosphate metabolic process	GO_BiologicalProcess	1.81878e-05	0.0014914	3.15128e-06	3.15128e-05	Group11	4.18251	11	Ampd3 / App / Arl2 / Bad / Entpd1 / Gpi1 / Hk1 / Ndufb7 / Pfkfb2 / Pgk1 / Samhd1
2	GO:0009185	ribonucleoside diphosphate metabolic process	GO_BiologicalProcess	1.56292e-06	0.000137537	3.15128e-06	3.15128e-05	Group11	7.08661	9	Ampd3 / App / Arl2 / Bad / Entpd1 / Gpi1 / Hk1 / Pfkfb2 / Pgk1
2	GO:0061718	glucose catabolic process to pyruvate	GO_BiologicalProcess	0.000388787	0.0252712	3.15128e-06	3.15128e-05	Group11	17.6471	3	Gpi1 / Hk1 / Pgk1
2	GO:0009179	purine ribonucleoside diphosphate metabolic process	GO_BiologicalProcess	6.77407e-07	6.02892e-05	3.15128e-06	3.15128e-05	Group11	7.82609	9	Ampd3 / App / Arl2 / Bad / Entpd1 / Gpi1 / Hk1 / Pfkfb2 / Pgk1
2	GO:0006757	ATP generation from ADP	GO_BiologicalProcess	0.000203335	0.0148434	3.15128e-06	3.15128e-05	Group11	6.12245	6	App / Arl2 / Gpi1 / Hk1 / Pfkfb2 / Pgk1
2	GO:0046031	ADP metabolic process	GO_BiologicalProcess	3.66339e-07	3.33369e-05	3.15128e-06	3.15128e-05	Group11	8.41121	9	Ampd3 / App / Arl2 / Bad / Entpd1 / Gpi1 / Hk1 / Pfkfb2 / Pgk1
2	GO:0046034	ATP metabolic process	GO_BiologicalProcess	3.0489e-05	0.00243912	3.15128e-06	3.15128e-05	Group11	4.36681	10	Ampd3 / App / Arl2 / Bad / Entpd1 / Gpi1 / Hk1 / Ndufb7 / Pfkfb2 / Pgk1
2	GO:0006096	glycolytic process	GO_BiologicalProcess	0.000192242	0.0142259	3.15128e-06	3.15128e-05	Group11	6.18557	6	App / Arl2 / Gpi1 / Hk1 / Pfkfb2 / Pgk1
3	GO:0003712	transcription coregulator activity	GO_BiologicalProcess	2.41416e-05	0.0449517	2.41416e-05	7.24248e-05	Group00	9.3254	47	Apex1 / Basp1 / Brd4 / Calcoco1 / Ccdc124 / Cnot7 / Ddx1 / Ddx17 / Ewsr1 / Fhl2 / Fxyd1 / Gja1 / Hdac4 / Hdgf / Hmgb1 / Hnrnpu / Jup / Maged1 / Map3k10 / Mrtfb / Mta2 / Mycbp / Ncor2 / Npm1 / Nucks1 / Park7 / Pex14 / Prpf6 / Psip1 / Raly / Rbck1 / Rbfox2 / Rbm14 / Ruvbl1 / Ruvbl2 / Sfr1 / Smarcd1 / Sqstm1 / Sub1 / Tcf25 / Thrap3 / Trim28 / Trp53bp1 / Tsg101 / Wbp2 / Wdr77 / Yaf2
3	GO:0035254	glutamate receptor binding	GO_MolecularFunction	2.24982e-05	0.0420717	2.24982e-05	8.9993e-05	Group01	19.1176	13	Akap5 / Atp2b2 / Dlg1 / Dlg3 / Gnas / Homer1 / Homer2 / Plcg1 / Prnp / Pten / Rasgrf1 / Shisa7 / Sqstm1
3	GO:0042592	homeostatic process	GO_BiologicalProcess	1.28682e-05	0.0244367	1.28682e-05	0.000128682	Group02	7.08245	134	Abhd6 / Acin1 / Aco1 / Adar / Add1 / Afg3l2 / Aldh1a1 / Ampd2 / Apex1 / Atox1 / Atp13a1 / Atp1a2 / Atp1a4 / Atp1b2 / Atp2b2 / Atp6v0c / Atpif1 / Bag3 / Bax / Bcap31 / Bcr / Bpgm / Cacna1a / Calb1 / Car14 / Car2 / Ccdc115 / Ccdc51 / Cdk16 / Cdk5rap3 / Chmp2b / Chmp4b / Chp1 / Commd9 / Comt / Coro1a / Cp / Crocc / Csk / Csmd1 / Cx3cl1 / Diaph1 / Dmd / Dmxl1 / Dynll1 / Eif4g1 / Fabp3 / Fabp5 / Foxk1…
3	GO:0042802	identical protein binding	GO_MolecularFunction	3.92279e-13	8.85767e-10	3.92279e-13	1.09838e-11	Group03	8.07229	201	Acads / Acy1 / Adam10 / Add1 / Adsl / Ak3 / Aldh1a1 / Aldh7a1 / Aldh9a1 / Ampd2 / Aoc3 / Asl / Atpif1 / Atxn3 / Bax / Bcas1 / Bcl2l1 / C1qb / Cacnb2 / Cap2 / Cbx1 / Ccdc6 / Cdc42bpa / Cdc5l / Cdh8 / Chmp1a / Chmp1b / Chmp4b / Cldn10 / Clip2 / Coasy / Coq9 / Coro1a / Coro1b / Cpox / Crip2 / Cryl1 / Csk / Dcp1a / Dcxr / Ddi2 / Ddx21 / Dgkq / Diaph1 / Dync1li2 / Dynll1 / Eci1 / Eif3j2 / Eif4g1 / Ela…
3	GO:0043021	ribonucleoprotein complex binding	GO_MolecularFunction	2.57165e-05	0.0477813	2.57165e-05	5.14331e-05	Group04	12.7778	23	Abce1 / Abcf1 / Dnajc2 / Eif4a3 / Eif4b / Eif4g1 / Eif5a2 / Gja1 / Hnrnpu / Letm1 / Mtif2 / Nolc1 / Npm1 / Oxa1l / Prpf6 / Rbm3 / Rps21 / Sec61a1 / Sec61a2 / Snrpb2 / Snrpc / Srpr / Xpo5
3	GO:0044387	negative regulation of protein kinase activity by regulation of protein phosphorylation	GO_BiologicalProcess	1.39316e-05	0.0264004	1.39316e-05	0.000111453	Group05	62.5	5	Adar / Cdk5rap3 / Coro1c / Gja1 / Npm1
3	GO:0048008	platelet-derived growth factor receptor signaling pathway	GO_BiologicalProcess	2.24982e-05	0.0420717	2.24982e-05	8.9993e-05	Group06	19.1176	13	Bcr / Cblb / Clasp2 / F3 / Glrx / Hgs / Plekha1 / Pten / Ptpn11 / Ptprj / Sgpl1 / Smpd3 / Src
3	GO:0050839	cell adhesion molecule binding	GO_MolecularFunction	2.20831e-05	0.0413616	2.20831e-05	0.000132498	Group07	10.625	34	Akap5 / Bmpr2 / Cd81 / Cd9 / Cdh10 / Cdh6 / Cdh8 / Cntn1 / Cntn2 / Ctnnd2 / Cx3cl1 / Dmd / Emb / Hmgb1 / Ilk / Itgav / Itgb2 / Jam3 / Jup / Nfasc / P4hb / Prkca / Prom1 / Ptn / Ptpn11 / Ptprj / Ptprz1 / Sema7a / Shtn1 / Src / Tgfbi / Thy1 / Tjp2 / Tnr
3	GO:0061024	membrane organization	GO_BiologicalProcess	5.83823e-06	0.0113203	5.83823e-06	7.5897e-05	Group08	8.26446	80	Afg3l2 / Akap5 / Apool / Atg2b / Atpif1 / Bax / Bcl2l1 / Bid / Btbd8 / Cd9 / Chchd6 / Chmp1a / Chmp1b / Chmp2a / Chmp2b / Chmp4b / Chp1 / Clip2 / Cntn2 / Cntnap2 / Coro1a / Coro1c / Dbn1 / Dlg1 / Elmo1 / Emc8 / Emd / Epb41l3 / Exoc7 / Folr1 / Frrs1l / Get3 / Ghitm / Gsk3a / Hgs / Itgb2 / Kcnb1 / Lemd2 / Letm1 / Lmnb1 / Lmnb2 / Megf10 / Mmgt1 / Mt3 / Mtch2 / Nfasc / Osbpl2 / Oxa1l / Pals1 / Pdcd5 …
3	GO:0005829	cytosol	GO_CellularComponent	4.44746e-30	1.03715e-26	4.44746e-30	2.4461e-28	Group09	8.51263	364	Abce1 / Abcf1 / Acin1 / Aco1 / Adk / Adsl / Agap1 / Agap2 / Akap12 / Akap5 / Akap7 / Akr1e1 / Aldh1a1 / Aldh3b1 / Aldh7a1 / Aldh9a1 / Ampd2 / Anks1b / Arf6 / Arglu1 / Arhgap17 / Arhgdia / Asl / Atox1 / Atxn3 / Bag3 / Bax / Bcas1 / Bcl2l1 / Bcr / Bid / Bloc1s1 / Bola1 / Calb1 / Calcoco1 / Capza2 / Car2 / Cblb / Cbr3 / Cc2d1a / Ccdc124 / Ccdc6 / Ccdc91 / Cdk16 / Cdk5rap3 / Cdkn1b / Cenpv / Chchd6 /…
3	GO:0098685	Schaffer collateral - CA1 synapse	GO_CellularComponent	1.38779e-05	0.0263124	1.38779e-05	0.000124901	Group10	15.5172	18	Akap12 / Anks1b / Bcr / Chrm1 / Dgkz / Epha4 / Epha7 / Gipc1 / Iqsec2 / Myo5a / Pfn1 / Plcg1 / Ptpn11 / Sh3gl1 / Slc6a7 / Stxbp5 / Tamalin / Tnr
3	GO:0098858	actin-based cell projection	GO_CellularComponent	3.22084e-09	6.95378e-06	3.22084e-09	7.73001e-08	Group11	14.2857	38	Akap5 / Aoc3 / Arf6 / Calb1 / Car2 / Cbr1 / Coro1a / Crip2 / Dbn1 / Dcxr / Dlg1 / Dmd / Epha4 / Ermn / Farp1 / Fxr1 / Gap43 / Homer2 / Itgav / Jam3 / Myo1d / Myo5a / Nfasc / Pls1 / Prom1 / Ptprz1 / Pvalb / Rufy3 / Shtn1 / Slc27a4 / Slc6a6 / Slc7a5 / Slc9a3r2 / Src / Srcin1 / Stard10 / Tprn / Twf2
3	GO:0099522	cytosolic region	GO_CellularComponent	8.97211e-07	0.00181865	8.97211e-07	1.43554e-05	Group12	27.2727	12	Anks1b / Calb1 / Dbn1 / Eif4a3 / Homer1 / Marcks / Marcksl1 / Pin1 / Prkca / Pten / Rims3 / Stxbp5
3	GO:1900076	regulation of cellular response to insulin stimulus	GO_BiologicalProcess	1.48478e-05	0.0281069	1.48478e-05	0.000103935	Group13	17.6471	15	Gsk3a / Marcks / Myo5a / Nck1 / Ncoa5 / Nucks1 / Prkca / Prkcq / Ptpn11 / Ptprj / Sco1 / Slc27a4 / Sorbs1 / Src / Ybx1
3	GO:0019904	protein domain specific binding	GO_MolecularFunction	1.66633e-15	3.8009e-12	1.66633e-15	5.49889e-14	Group14	11.525	99	Acsl3 / Adam10 / Aida / Akap5 / Akap7 / Arhgap17 / Atp2b2 / Basp1 / Bax / Bcl2l1 / Cacnb2 / Calcoco1 / Cblb / Ccdc6 / Cdc5l / Chmp1a / Chmp1b / Chmp2a / Chmp2b / Cntnap2 / Dlg1 / Dlg3 / Dlgap1 / Dlgap2 / Dmd / Dynll1 / Elmo1 / Epha4 / Erc1 / Faf1 / Gipc1 / Gja1 / Gnas / Gng12 / Gng5 / Gpr37 / Gtf2f1 / Hax1 / Hcn2 / Hgs / Hnrnpm / Homer2 / Ilk / Irs2 / Kcna1 / Kcnab1 / Kcnn2 / Khdrbs1 / Kit / Lin7…
3	GO:0030165	PDZ domain binding	GO_MolecularFunction	8.63893e-06	0.0165608	8.63893e-06	9.50282e-05	Group15	15.4472	19	Atp2b2 / Cntnap2 / Dlg1 / Dlg3 / Dmd / Erc1 / Gipc1 / Gja1 / Gng12 / Gng5 / Gpr37 / Hcn2 / Lin7a / Lin7c / Map2k2 / Plekha1 / Plekha2 / Pten / Tamalin
3	GO:0031970	organelle envelope lumen	GO_CellularComponent	2.22993e-05	0.0417219	2.22993e-05	0.000111496	Group16	15	18	Ak3 / Bloc1s1 / Ccdc58 / Ccs / Chchd4 / Cpox / Dtymk / Glrx / Hax1 / Ndufa8 / Nln / Park7 / Pnpt1 / Sirt5 / Tamalin / Timm10b / Timm8b / Triap1
3	GO:0005758	mitochondrial intermembrane space	GO_CellularComponent	1.53183e-05	0.028967	2.22993e-05	0.000111496	Group16	16.0377	17	Ak3 / Bloc1s1 / Ccdc58 / Ccs / Chchd4 / Cpox / Dtymk / Glrx / Hax1 / Ndufa8 / Nln / Park7 / Pnpt1 / Sirt5 / Timm10b / Timm8b / Triap1
3	GO:0016363	nuclear matrix	GO_CellularComponent	1.07815e-05	0.0205603	4.4892e-07	8.52948e-06	Group17	14.7059	20	Actl6a / Akap8 / Basp1 / Chmp1a / Dgkq / Fxyd1 / Gja1 / Hnrnpm / Hnrnpu / Lmnb1 / Ncor2 / Npm1 / Numa1 / Pspc1 / Ruvbl1 / Ruvbl2 / Sfpq / Smarcd1 / Sorbs1 / Zfp326
3	GO:0034399	nuclear periphery	GO_CellularComponent	4.4892e-07	0.000919388	4.4892e-07	8.52948e-06	Group17	15.2439	25	Actl6a / Akap8 / Basp1 / Chmp1a / Dgkq / Emd / Fxyd1 / Gja1 / Hnrnpm / Hnrnpu / Lmnb1 / Lmnb2 / Ncor2 / Npm1 / Numa1 / Psip1 / Pspc1 / Ruvbl1 / Ruvbl2 / Sfpq / Smarcd1 / Sorbs1 / Stx1b / Tpr / Zfp326
3	GO:0070887	cellular response to chemical stimulus	GO_BiologicalProcess	1.3428e-06	0.00269769	1.683e-06	2.52449e-05	Group18	6.62114	223	1700037H04Rik / Acaa1a / Adam10 / Adar / Add1 / Akap12 / Akap7 / Akap8 / Akap9 / Aldh1a1 / Aldh3b1 / Apex1 / Arf6 / Atp1a2 / Atxn3 / Bag3 / Bax / Bcl2l1 / Bcr / Bmpr2 / C1qtnf4 / Cacna1a / Calb1 / Calcoco1 / Car2 / Cbr1 / Ccdc115 / Ccs / Cdc42ep4 / Cdc5l / Cdk16 / Cdk5rap3 / Cdkn1b / Chchd4 / Chrm1 / Cnot7 / Cntfr / Coro1a / Coro1b / Cpne3 / Crhbp / Crip2 / Csk / Csnk1e / Cx3cl1 / Cygb / Dbn1 / D…
3	GO:0071495	cellular response to endogenous stimulus	GO_BiologicalProcess	2.41438e-06	0.00478048	1.683e-06	2.52449e-05	Group18	7.68693	110	1700037H04Rik / Akap7 / Akap8 / Akap9 / Apex1 / Arf6 / Atp1a2 / Bcl2l1 / Bmpr2 / Cacna1a / Calcoco1 / Car2 / Cdc5l / Chrm1 / Coro1a / Coro1b / Crhbp / Csk / Csnk1e / Dbn1 / Dcp1a / Ddx17 / Diaph1 / Dusp3 / Dync1li2 / Epha4 / Fbxl15 / Fkbp4 / Folr1 / Fxyd1 / Gabra1 / Garem1 / Gipc1 / Gja1 / Gnal / Gnaq / Gnas / Gnb5 / Gsk3a / H2az1 / Hcn1 / Hcn2 / Hdac4 / Hnrnpd / Hnrnpu / Htra1 / Ilk / Irs2 / Jup…
3	GO:0099091	postsynaptic specialization, intracellular component	GO_CellularComponent	1.77611e-06	0.00354156	1.77611e-06	2.48655e-05	Group19	28.2051	11	Akap5 / Anks1b / Bcr / Dlg1 / Dlg3 / Dlgap1 / Iqsec2 / Sh3gl1 / Sh3gl3 / Src / Tnik
3	GO:0099092	postsynaptic density, intracellular component	GO_CellularComponent	2.55062e-06	0.00504258	1.77611e-06	2.48655e-05	Group19	30.303	10	Akap5 / Anks1b / Bcr / Dlg1 / Dlg3 / Dlgap1 / Iqsec2 / Sh3gl1 / Sh3gl3 / Tnik
3	GO:0034641	cellular nitrogen compound metabolic process	GO_BiologicalProcess	1.85359e-06	0.0036905	2.86052e-07	5.72105e-06	Group20	5.98602	394	Aamdc / Aar2 / Abce1 / Abcf1 / Acin1 / Aco1 / Acsl3 / Actl6a / Adam10 / Adar / Adcy9 / Adk / Adsl / Agap2 / Ak3 / Aldh6a1 / Aldh7a1 / Aldh9a1 / Alyref / Ampd2 / Ankrd17 / Apex1 / Asl / Atp1a2 / Atp2b2 / Atp5d / Atp5k / Atp5pb / Atpif1 / Bag3 / Basp1 / Bax / Bcas2 / Bcl2l1 / Bmpr2 / Bpgm / Brd4 / Calcoco1 / Cbx1 / Cc2d1a / Ccdc124 / Cd81 / Cdc5l / Cdk16 / Cdk17 / Cdk5rap3 / Cdkn1b / Celsr2 / Chchd…
3	GO:1901564	organonitrogen compound metabolic process	GO_BiologicalProcess	3.15809e-17	7.24782e-14	2.86052e-07	5.72105e-06	Group20	6.81546	455	Aak1 / Abce1 / Abcf1 / Aco1 / Acsl3 / Actl6a / Acy1 / Adam10 / Adar / Adcy9 / Add1 / Adk / Adsl / Afg3l2 / Agap2 / Aida / Ak3 / Akap5 / Akap8 / Akap9 / Aldh1a1 / Aldh6a1 / Aldh7a1 / Aldh9a1 / Ampd2 / Amt / Ankib1 / Aoc3 / Arpp19 / Asl / Atp1a2 / Atp2b2 / Atp5d / Atp5k / Atp5pb / Atpif1 / Atxn3 / Bag3 / Bax / Bcap31 / Bcl2l1 / Bcr / Bid / Bloc1s1 / Bmpr2 / Bpgm / Brd4 / Brsk1 / C4b / Cacna1a / Cbl…
3	GO:0044260	cellular macromolecule metabolic process	GO_BiologicalProcess	1.64574e-07	0.000341821	2.86052e-07	5.72105e-06	Group20	6.82382	220	Abce1 / Abcf1 / Aco1 / Actl6a / Add1 / Alyref / Ankib1 / Ankrd17 / Apex1 / Atxn3 / Bax / Bcap31 / Bmpr2 / Brd4 / Cdc5l / Cdk5rap3 / Chchd4 / Chmp1a / Chmp1b / Chmp2a / Chmp2b / Chmp4b / Chp1 / Chtop / Cnot10 / Cnot7 / Csnk1e / Ctcf / Dap3 / Dcp1a / Ddx1 / Ddx21 / Dek / Dmd / Dnajc10 / Dnajc2 / Dpy19l1 / Drg2 / Eef1akmt1 / Eif3h / Eif3j2 / Eif3m / Eif4a3 / Eif4b / Eif4enif1 / Eif4g1 / Eif5a2 / Ela…
3	GO:0033270	paranode region of axon	GO_CellularComponent	5.19508e-06	0.0101044	4.56848e-09	1.05075e-07	Group21	43.75	7	Dlg1 / Epb41l3 / Ermn / Gjc2 / Kcna1 / Mag / Nfasc
3	GO:0044224	juxtaparanode region of axon	GO_CellularComponent	5.13708e-06	0.0100019	4.56848e-09	1.05075e-07	Group21	54.5455	6	Cntn2 / Cntnap2 / Epb41l3 / Kcna1 / Kcna2 / Kcnab1
3	GO:0044304	main axon	GO_CellularComponent	4.56848e-09	9.83593e-06	4.56848e-09	1.05075e-07	Group21	23.2558	20	Cck / Cntn2 / Cntnap2 / Crhbp / Dagla / Dlg1 / Epb41l3 / Ermn / Gjc2 / Kcna1 / Kcna2 / Kcnab1 / Mag / Myo1d / Nav1 / Nfasc / Scn1b / Sptbn1 / Thy1 / Trim46
3	GO:0019899	enzyme binding	GO_MolecularFunction	2.2504e-15	5.13091e-12	2.2504e-15	6.97623e-14	Group22	8.48383	202	1700037H04Rik / Acsl3 / Adam10 / Agap2 / Akap12 / Akap5 / Akap7 / Akap8 / Ankib1 / Arf6 / Arhgdia / Arpc4 / Arpp19 / Atox1 / Atp1b2 / Atp6v0c / Atpif1 / Atxn3 / Bcl2l1 / Bcr / Bid / Bmpr2 / Brd4 / Brsk1 / Cacnb2 / Cap2 / Cblb / Cbx1 / Ccs / Cdc42se2 / Cdc5l / Cdk5rap3 / Cdkn1b / Chd4 / Chp1 / Clasp2 / Cntnap2 / Coro1c / Cpne3 / Csk / Cstb / Cyrib / Dbt / Dgkq / Diaph1 / Diaph2 / Dlg1 / Dlg3 / Dmd…
3	GO:0019900	kinase binding	GO_MolecularFunction	1.14049e-09	2.47486e-06	2.2504e-15	6.97623e-14	Group22	9.6882	87	Acsl3 / Adam10 / Agap2 / Akap5 / Akap7 / Arhgdia / Bcl2l1 / Bmpr2 / Brsk1 / Cacnb2 / Cblb / Cdc5l / Cdk5rap3 / Cdkn1b / Chp1 / Clasp2 / Cpne3 / Csk / Dgkq / Dlg1 / Dlg3 / Dusp3 / Eif4enif1 / Elavl1 / Epha4 / Faf1 / Gja1 / Gprc5b / Gsk3a / Gys1 / Hdac4 / Hnrnpa0 / Ilk / Irs2 / Itgav / Itgb2 / Jup / Khdrbs1 / Ksr2 / Lmnb1 / Lyst / Macroh2a1 / Mag / Map3k5 / Mapk8 / Mapre2 / Marcks / Mycbp2 / Myo5a …
3	GO:0019901	protein kinase binding	GO_MolecularFunction	9.17622e-09	1.96555e-05	2.2504e-15	6.97623e-14	Group22	9.68944	78	Acsl3 / Adam10 / Agap2 / Akap5 / Akap7 / Arhgdia / Bcl2l1 / Bmpr2 / Brsk1 / Cacnb2 / Cblb / Cdc5l / Cdk5rap3 / Cdkn1b / Clasp2 / Cpne3 / Csk / Dlg1 / Dusp3 / Elavl1 / Epha4 / Faf1 / Gja1 / Gprc5b / Gsk3a / Gys1 / Hdac4 / Hnrnpa0 / Ilk / Irs2 / Itgav / Itgb2 / Jup / Khdrbs1 / Ksr2 / Lmnb1 / Lyst / Macroh2a1 / Mag / Map3k5 / Mapk8 / Mapre2 / Marcks / Mycbp2 / Myo5a / Nck1 / Npm1 / Pawr / Pin1 / Pki…
3	GO:0022411	cellular component disassembly	GO_BiologicalProcess	1.95662e-10	4.29674e-07	5.24648e-14	1.52148e-12	Group23	12.1849	58	Abce1 / Acin1 / Add1 / Akap5 / Arf6 / Atg2b / Atpif1 / Bax / C1qb / C1qc / Capza2 / Ccsap / Cdk5rap3 / Chmp1a / Chmp1b / Chmp2a / Chmp2b / Chmp4b / Clasp2 / Cttn / Dusp3 / Eif5a2 / Epha4 / Gabarapl2 / Gsk3a / Gspt1 / Katnb1 / Map1lc3a / Map1s / Map4k4 / Map6d1 / Mapre2 / Mtif2 / Mtpn / Pam16 / Pelo / Pex14 / Retreg3 / Septin7 / Sh3gl1 / Sh3gl3 / Shroom2 / Smarcd1 / Snap29 / Sptbn1 / Sqstm1 / Stmn…
3	GO:0032984	protein-containing complex disassembly	GO_BiologicalProcess	6.15529e-08	0.00012883	5.24648e-14	1.52148e-12	Group23	13.4615	35	Abce1 / Add1 / Akap5 / Capza2 / Ccsap / Chmp1a / Chmp1b / Chmp2a / Chmp2b / Chmp4b / Clasp2 / Eif5a2 / Gspt1 / Katnb1 / Map1lc3a / Map1s / Map6d1 / Mtpn / Pex14 / Sh3gl1 / Sh3gl3 / Shroom2 / Smarcd1 / Snap29 / Sptbn1 / Stmn1 / Stmn2 / Supt16 / Swap70 / Tecpr1 / Tmod1 / Tmod2 / Twf2 / Ubqln4 / Uvrag
3	GO:1902904	negative regulation of supramolecular fiber organization	GO_BiologicalProcess	4.81136e-07	0.000982961	5.24648e-14	1.52148e-12	Group23	14.4385	27	Add1 / Arpin / Capza2 / Clasp2 / Coro1a / Coro1b / Coro2b / Cyrib / Dbn1 / Fkbp4 / Katnb1 / Map6d1 / Mtpn / Pfdn2 / Pfdn6 / Pfn1 / Shroom2 / Sltm / Sptbn1 / Stmn1 / Stmn2 / Swap70 / Tbcd / Tmod1 / Tmod2 / Tmsb4x / Twf2
3	GO:0051494	negative regulation of cytoskeleton organization	GO_BiologicalProcess	1.37106e-07	0.000285866	5.24648e-14	1.52148e-12	Group23	14.9733	28	Add1 / Arpin / Capza2 / Clasp2 / Coro1a / Coro1b / Coro2b / Cyrib / Dbn1 / Fkbp4 / Gja1 / Katnb1 / Map6d1 / Mtpn / Npm1 / Pfn1 / Rbm14 / Shroom2 / Sltm / Sptbn1 / Stmn1 / Stmn2 / Swap70 / Tbcd / Tmod1 / Tmod2 / Tmsb4x / Twf2
3	GO:0031256	leading edge membrane	GO_CellularComponent	1.64882e-08	3.50374e-05	3.89389e-16	1.44074e-14	Group24	15.3465	31	Aif1l / Akap5 / Atp2b2 / Clasp2 / Cntnap2 / Coro1c / Dagla / Ddn / Diaph1 / Epb41l3 / Gabra1 / Gabra5 / Hcn1 / Hcn2 / Itgav / Kcna2 / Kcnb1 / Kcnc4 / Mtmr9 / Myo1d / Plcg1 / Plekha1 / Ptprj / Ptprz1 / Rac1 / Rhoa / Shisa7 / Slc39a6 / Sptbn1 / Src / Thy1
3	GO:0098590	plasma membrane region	GO_CellularComponent	3.31548e-16	7.5825e-13	3.89389e-16	1.44074e-14	Group24	9.87066	145	Aak1 / Abhd6 / Adam10 / Aif1l / Ajap1 / Ajm1 / Akap5 / Akap7 / Akap9 / Arc / Arf6 / Atp1a2 / Atp1b2 / Atp2b2 / Bcl2l1 / Bmpr2 / Btbd8 / Cacna1a / Car2 / Cd81 / Cd9 / Cdh10 / Cdh8 / Chrm1 / Clasp2 / Cntfr / Cntn1 / Cntn2 / Cntnap2 / Comt / Coro1c / Cspg5 / Cttn / Dagla / Dbn1 / Dctn3 / Dcxr / Ddn / Dgkq / Diaph1 / Dlg1 / Dlg3 / Dlgap1 / Dmd / Epb41l3 / Epha4 / Epha7 / Farp1 / Folr1 / Fxyd1 / Gabbr…
3	GO:0031253	cell projection membrane	GO_CellularComponent	1.98409e-08	4.20825e-05	3.89389e-16	1.44074e-14	Group24	11.9289	47	Aif1l / Akap5 / Arf6 / Atp1b2 / Atp2b2 / Clasp2 / Cntnap2 / Coro1c / Dagla / Ddn / Diaph1 / Dlg1 / Dmd / Epb41l3 / Folr1 / Gabra1 / Gabra5 / Gap43 / Gna12 / Gna13 / Hcn1 / Hcn2 / Itgav / Kcna2 / Kcnb1 / Kcnc4 / Mtmr9 / Myo1d / P2ry12 / Plcg1 / Plekha1 / Prom1 / Ptprj / Ptprz1 / Rac1 / Rdh11 / Rhoa / Septin2 / Shisa7 / Slc27a4 / Slc39a6 / Slc6a6 / Slc7a5 / Snap29 / Sptbn1 / Src / Thy1
3	GO:0032589	neuron projection membrane	GO_CellularComponent	1.4024e-06	0.00281181	3.89389e-16	1.44074e-14	Group24	20	16	Akap5 / Atp2b2 / Cntnap2 / Dagla / Ddn / Epb41l3 / Gabra1 / Gabra5 / Hcn1 / Hcn2 / Kcnb1 / Kcnc4 / Myo1d / Shisa7 / Sptbn1 / Thy1
3	GO:0032590	dendrite membrane	GO_CellularComponent	9.26927e-06	0.0177414	3.89389e-16	1.44074e-14	Group24	22.2222	12	Akap5 / Atp2b2 / Dagla / Ddn / Gabra1 / Gabra5 / Hcn1 / Hcn2 / Kcnb1 / Kcnc4 / Shisa7 / Thy1
3	GO:0005737	cytoplasm	GO_CellularComponent	0	0	0	0	Group25	7.14951	844	Aak1 / Aamdc / Abce1 / Abcf1 / Abhd11 / Abhd6 / Acaa1a / Acad9 / Acads / Acbd5 / Acin1 / Aco1 / Acsbg1 / Acsl3 / Actr3b / Acy1 / Adam10 / Adar / Add1 / Adk / Adsl / Afg3l2 / Agap1 / Agap2 / Agfg1 / Aida / Aif1l / Ak3 / Akap12 / Akap5 / Akap7 / Akap8 / Akap9 / Akr1e1 / Aldh1a1 / Aldh3b1 / Aldh6a1 / Aldh7a1 / Aldh9a1 / Alyref / Ampd2 / Amt / Ankib1 / Ankrd17 / Anks1b / Anln / Aoc3 / Apex1 / Api5 / …
3	GO:0043227	membrane-bounded organelle	GO_CellularComponent	6.53799e-28	1.52204e-24	0	0	Group25	6.25806	776	2210016L21Rik / Aak1 / Aar2 / Abce1 / Abcf1 / Abhd11 / Abhd6 / Acaa1a / Acad9 / Acads / Acbd5 / Acin1 / Aco1 / Acsbg1 / Acsl3 / Actl6a / Acy1 / Adam10 / Adar / Add1 / Adk / Adsl / Afg3l2 / Agap2 / Agfg1 / Ajm1 / Ak3 / Akap5 / Akap7 / Akap8 / Akap9 / Aldh1a1 / Aldh6a1 / Aldh7a1 / Aldh9a1 / Alyref / Amt / Ankrd17 / Anks1b / Anln / Aoc3 / Apex1 / Api5 / Apool / Arc / Arcn1 / Arf6 / Arglu1 / Arhgdia …
3	GO:0043229	intracellular organelle	GO_CellularComponent	1.3869e-38	3.23703e-35	0	0	Group25	6.38184	835	2210016L21Rik / Aak1 / Aar2 / Abce1 / Abcf1 / Abhd11 / Abhd6 / Acaa1a / Acad9 / Acads / Acbd5 / Acin1 / Aco1 / Acsbg1 / Acsl3 / Actl6a / Actr3b / Adam10 / Adar / Add1 / Adk / Adsl / Afg3l2 / Agap2 / Agfg1 / Aif1l / Ak3 / Akap12 / Akap5 / Akap7 / Akap8 / Akap9 / Aldh1a1 / Aldh6a1 / Aldh7a1 / Aldh9a1 / Alyref / Amt / Ankrd17 / Anks1b / Anln / Aoc3 / Apex1 / Api5 / Apool / Arc / Arcn1 / Arf6 / Arglu…
3	GO:0043231	intracellular membrane-bounded organelle	GO_CellularComponent	1.77212e-29	4.13082e-26	0	0	Group25	6.36638	759	2210016L21Rik / Aak1 / Aar2 / Abce1 / Abcf1 / Abhd11 / Abhd6 / Acaa1a / Acad9 / Acads / Acbd5 / Acin1 / Aco1 / Acsbg1 / Acsl3 / Actl6a / Adam10 / Adar / Add1 / Adk / Adsl / Afg3l2 / Agap2 / Agfg1 / Ak3 / Akap5 / Akap7 / Akap8 / Akap9 / Aldh1a1 / Aldh6a1 / Aldh7a1 / Aldh9a1 / Alyref / Amt / Ankrd17 / Anks1b / Anln / Aoc3 / Apex1 / Api5 / Apool / Arc / Arcn1 / Arf6 / Arglu1 / Arhgdia / Arpc4 / Asl …
3	GO:0005634	nucleus	GO_CellularComponent	1.26566e-11	2.82496e-08	0	0	Group25	6.29315	474	2210016L21Rik / Aar2 / Abcf1 / Acad9 / Acads / Acbd5 / Acin1 / Actl6a / Adam10 / Adar / Add1 / Adk / Adsl / Agap2 / Agfg1 / Akap7 / Akap8 / Aldh1a1 / Aldh6a1 / Aldh7a1 / Alyref / Amt / Ankrd17 / Anks1b / Anln / Apex1 / Api5 / Arglu1 / Arhgdia / Arpc4 / Asl / Atxn3 / Bag3 / Basp1 / Bax / Bcas2 / Bcl2l1 / Begain / Bmpr2 / Brd4 / Brsk1 / Btbd8 / Cacna1a / Calb1 / Calcoco1 / Cblb / Cbr1 / Cbr3 / Cbx1…
3	GO:0070997	neuron death	GO_BiologicalProcess	1.07043e-05	0.0204237	4.37182e-05	4.37182e-05	Group26	9.8081	46	Agap2 / Bax / Bcl2l1 / Cacna1a / Chmp4b / Chp1 / Cntfr / Coro1a / Cx3cl1 / Epha7 / G6pdx / Gabra5 / Gja1 / Grn / Gsk3a / Hdac4 / Hdgf / Ilk / Kcnb1 / Kcnip3 / Mag / Map3k5 / Mapk8 / Mt3 / Nf1 / Npm1 / Nqo2 / Nutf2 / Pak3 / Park7 / Pawr / Pcp4 / Pin1 / Ppp5c / Ppt1 / Prnp / Ptprz1 / Ralbp1 / Rhoa / Rilpl1 / Rps27a / Rras2 / Slc23a2 / Snx6 / Trp53bp2 / Ube2m
3	GO:0010941	regulation of cell death	GO_BiologicalProcess	2.37297e-05	0.0442322	4.37182e-05	4.37182e-05	Group26	6.99739	134	Aamdc / Acin1 / Actl6a / Adam10 / Adar / Agap2 / Akap12 / Aldh1a1 / Apex1 / Api5 / Atox1 / Atp6v0c / Bag3 / Bax / Bcap31 / Bcl2l1 / Bid / Cacna1a / Cck / Cdkn1b / Chmp1a / Chmp1b / Chmp2a / Chmp2b / Chmp4b / Chp1 / Cntfr / Coro1a / Cttn / Cx3cl1 / Dhodh / Eif4g1 / Epha7 / Faf1 / Fhl2 / Fth1 / Fxyd1 / G6pdx / Gabra5 / Ghitm / Gja1 / Glrx / Gnaq / Gpr37 / Gpx4 / Grn / Gsk3a / Hax1 / Hdac4 / Hdgf / …
3	GO:0051402	neuron apoptotic process	GO_BiologicalProcess	5.49861e-06	0.0106838	4.37182e-05	4.37182e-05	Group26	10.9145	37	Agap2 / Bax / Bcl2l1 / Cacna1a / Cntfr / Coro1a / Cx3cl1 / Epha7 / G6pdx / Gabra5 / Gja1 / Grn / Gsk3a / Hdac4 / Hdgf / Ilk / Kcnb1 / Kcnip3 / Mag / Mapk8 / Mt3 / Nf1 / Npm1 / Nqo2 / Nutf2 / Pak3 / Park7 / Pawr / Pcp4 / Pin1 / Ppt1 / Prnp / Ptprz1 / Ralbp1 / Rhoa / Snx6 / Ube2m
3	GO:1901214	regulation of neuron death	GO_BiologicalProcess	2.57712e-07	0.000532432	4.37182e-05	4.37182e-05	Group26	11.0577	46	Agap2 / Bax / Bcl2l1 / Cacna1a / Chmp4b / Chp1 / Cntfr / Coro1a / Cx3cl1 / Epha7 / G6pdx / Gabra5 / Gja1 / Grn / Gsk3a / Hdac4 / Hdgf / Ilk / Kcnb1 / Kcnip3 / Mag / Map3k5 / Mapk8 / Mt3 / Nf1 / Npm1 / Nqo2 / Nutf2 / Pak3 / Park7 / Pawr / Pcp4 / Pin1 / Ppp5c / Ppt1 / Prnp / Ptprz1 / Ralbp1 / Rhoa / Rilpl1 / Rps27a / Rras2 / Slc23a2 / Snx6 / Trp53bp2 / Ube2m
3	GO:0043523	regulation of neuron apoptotic process	GO_BiologicalProcess	2.12927e-07	0.000441398	4.37182e-05	4.37182e-05	Group26	12.4161	37	Agap2 / Bax / Bcl2l1 / Cacna1a / Cntfr / Coro1a / Cx3cl1 / Epha7 / G6pdx / Gabra5 / Gja1 / Grn / Gsk3a / Hdac4 / Hdgf / Ilk / Kcnb1 / Kcnip3 / Mag / Mapk8 / Mt3 / Nf1 / Npm1 / Nqo2 / Nutf2 / Pak3 / Park7 / Pawr / Pcp4 / Pin1 / Ppt1 / Prnp / Ptprz1 / Ralbp1 / Rhoa / Snx6 / Ube2m
3	GO:0098798	mitochondrial protein-containing complex	GO_CellularComponent	6.66469e-15	1.51688e-11	1.62621e-24	7.48057e-23	Group27	17.2414	50	Afg3l2 / Apool / Atp5d / Atp5k / Atp5md / Atp5pb / Bax / Chchd6 / Clpx / Cox6b1 / Cox6c / Cox7a2 / Cox7b / Cox7c / Dap3 / Dbt / Etfb / Mccc2 / Mrpl13 / Mrpl19 / Mrpl4 / Mrpl48 / Mrps15 / Mrps22 / Mrps23 / Mrps26 / Mrps30 / Mrps33 / Mrps34 / Mrps5 / Ndufa12 / Ndufa2 / Ndufa3 / Ndufa4 / Ndufa6 / Ndufa7 / Ndufa8 / Ndufab1 / Ndufb10 / Ndufs6 / Ndufs7 / Pam16 / Pnpt1 / Sdhb / Suclg2 / Timm10b / Trmt10…
3	GO:0044391	ribosomal subunit	GO_CellularComponent	7.42125e-11	1.63935e-07	1.62621e-24	7.48057e-23	Group27	16.9014	36	Dap3 / Gja1 / Mrpl13 / Mrpl19 / Mrpl4 / Mrpl48 / Mrps15 / Mrps22 / Mrps23 / Mrps26 / Mrps30 / Mrps33 / Mrps34 / Mrps5 / Ndufab1 / Npm1 / Rbm3 / Rpl10 / Rpl12 / Rpl13 / Rpl13a / Rpl14 / Rpl15 / Rpl18a / Rpl26 / Rpl29 / Rpl32 / Rpl5 / Rpl7 / Rps14 / Rps15 / Rps21 / Rps23 / Rps24 / Rps27a / Rps9
3	GO:0005759	mitochondrial matrix	GO_CellularComponent	3.48246e-09	7.51514e-06	1.62621e-24	7.48057e-23	Group27	12.7072	46	Acads / Ak3 / Atxn3 / Bcl2l1 / Bloc1s1 / Clpx / Coasy / Dap3 / Dbt / Dtymk / Eci1 / Elac2 / Etfb / Ethe1 / Hagh / Hmgcl / Hspe1 / Ivd / Lonp1 / Mccc2 / Mmut / Mrpl13 / Mrpl19 / Mrpl4 / Mrpl48 / Mrps15 / Mrps22 / Mrps23 / Mrps26 / Mrps30 / Mrps33 / Mrps34 / Mrps5 / Ndufa7 / Ndufab1 / Oat / Pam16 / Park7 / Pnpt1 / Prdx1 / Sirt5 / Ssbp1 / Suclg2 / Timm44 / Trmt10c / Yars2
3	GO:0005840	ribosome	GO_CellularComponent	4.99308e-13	1.12644e-09	1.62621e-24	7.48057e-23	Group27	17.2691	43	Abcf1 / Dap3 / Dmd / Eif3h / Gja1 / Mrpl13 / Mrpl19 / Mrpl4 / Mrpl48 / Mrps15 / Mrps22 / Mrps23 / Mrps26 / Mrps30 / Mrps33 / Mrps34 / Mrps5 / Mt3 / Nck1 / Ndufa7 / Ndufab1 / Npm1 / Pnpt1 / Rbm3 / Rpl10 / Rpl12 / Rpl13 / Rpl13a / Rpl14 / Rpl15 / Rpl18a / Rpl26 / Rpl29 / Rpl32 / Rpl5 / Rpl7 / Rps14 / Rps15 / Rps21 / Rps23 / Rps24 / Rps27a / Rps9
3	GO:0015935	small ribosomal subunit	GO_CellularComponent	1.30391e-06	0.00262085	1.62621e-24	7.48057e-23	Group27	19.1011	17	Dap3 / Gja1 / Mrps15 / Mrps22 / Mrps23 / Mrps26 / Mrps33 / Mrps34 / Mrps5 / Npm1 / Rps14 / Rps15 / Rps21 / Rps23 / Rps24 / Rps27a / Rps9
3	GO:0032543	mitochondrial translation	GO_BiologicalProcess	2.41973e-05	0.0450311	1.62621e-24	7.48057e-23	Group27	14.3939	19	Dap3 / Gars / Gfm1 / Mrpl13 / Mrpl19 / Mrpl4 / Mrpl48 / Mrps15 / Mrps22 / Mrps23 / Mrps26 / Mrps30 / Mrps33 / Mrps34 / Mrps5 / Mtif2 / Ndufa7 / Trmt10c / Yars2
3	GO:0006082	organic acid metabolic process	GO_BiologicalProcess	2.07292e-06	0.00411682	7.09126e-08	1.48916e-06	Group28	8.26129	86	Acaa1a / Acad9 / Acads / Acbd5 / Aco1 / Acsbg1 / Acsl3 / Acy1 / Adsl / Aldh1a1 / Aldh6a1 / Amt / Asl / Bpgm / Cacna1a / Cmas / Coasy / Comt / Cpt1c / Crat / Cryl1 / Cygb / Dagla / Dbt / Dcxr / Ddah1 / Ech1 / Eci1 / Etfb / Fabp3 / Fabp5 / Folr1 / Foxk1 / Gad1 / Gale / Gars / Gart / Gcsh / Gfpt1 / Gpx4 / Grhpr / Gsto1 / Gstz1 / Hagh / Hdac4 / Hmgcl / Hsd17b4 / Idh2 / Ilvbl / Irs2 / Ivd / Kit / Lypl…
3	GO:0044282	small molecule catabolic process	GO_BiologicalProcess	4.52676e-07	0.000926628	7.09126e-08	1.48916e-06	Group28	11.0831	44	Acaa1a / Acad9 / Acads / Aldh1a1 / Aldh3b1 / Aldh6a1 / Amt / Bpnt1 / Cbr1 / Cbr3 / Coasy / Cpt1c / Crat / Cryl1 / Dbt / Dcxr / Ddah1 / Ech1 / Eci1 / Etfb / Foxk1 / Gad1 / Gale / Gcsh / Gstz1 / Hagh / Hmgcl / Hsd17b4 / Ilvbl / Inpp4b / Irs2 / Ivd / Mccc2 / Mt3 / Nqo2 / Nudt19 / Nudt3 / Nudt5 / Oat / Park7 / Pten / Qdpr / Scp2 / Slc27a4
3	GO:0043436	oxoacid metabolic process	GO_BiologicalProcess	1.477e-06	0.00295844	7.09126e-08	1.48916e-06	Group28	8.39092	85	Acaa1a / Acad9 / Acads / Acbd5 / Aco1 / Acsbg1 / Acsl3 / Acy1 / Adsl / Aldh1a1 / Aldh6a1 / Amt / Asl / Bpgm / Cmas / Coasy / Comt / Cpt1c / Crat / Cryl1 / Cygb / Dagla / Dbt / Dcxr / Ddah1 / Ech1 / Eci1 / Etfb / Fabp3 / Fabp5 / Folr1 / Foxk1 / Gad1 / Gale / Gars / Gart / Gcsh / Gfpt1 / Gpx4 / Grhpr / Gsto1 / Gstz1 / Hagh / Hdac4 / Hmgcl / Hsd17b4 / Idh2 / Ilvbl / Irs2 / Ivd / Kit / Lypla2 / Mblac…
3	GO:0006520	cellular amino acid metabolic process	GO_BiologicalProcess	1.01039e-06	0.00204402	7.09126e-08	1.48916e-06	Group28	12.1864	34	Acy1 / Adsl / Aldh1a1 / Aldh6a1 / Amt / Asl / Coasy / Comt / Dbt / Ddah1 / Etfb / Gad1 / Gars / Gart / Gcsh / Gfpt1 / Gstz1 / Hmgcl / Ilvbl / Ivd / Mccc2 / Mmut / Mpst / Mthfd1 / Oat / Park7 / Pfas / Phgdh / Psat1 / Pycr2 / Qdpr / Sephs2 / Wars / Yars2
3	GO:0019752	carboxylic acid metabolic process	GO_BiologicalProcess	1.16391e-06	0.0023476	7.09126e-08	1.48916e-06	Group28	8.45921	84	Acaa1a / Acad9 / Acads / Acbd5 / Aco1 / Acsbg1 / Acsl3 / Acy1 / Adsl / Aldh1a1 / Aldh6a1 / Amt / Asl / Bpgm / Cmas / Coasy / Comt / Cpt1c / Crat / Cryl1 / Cygb / Dagla / Dbt / Dcxr / Ddah1 / Ech1 / Eci1 / Etfb / Fabp3 / Fabp5 / Folr1 / Foxk1 / Gad1 / Gale / Gars / Gart / Gcsh / Gfpt1 / Gpx4 / Grhpr / Gsto1 / Gstz1 / Hagh / Hdac4 / Hmgcl / Hsd17b4 / Idh2 / Ilvbl / Irs2 / Ivd / Kit / Lypla2 / Mblac…
3	GO:1901605	alpha-amino acid metabolic process	GO_BiologicalProcess	3.25395e-06	0.00640702	7.09126e-08	1.48916e-06	Group28	13.1068	27	Adsl / Aldh6a1 / Amt / Asl / Coasy / Comt / Ddah1 / Gad1 / Gart / Gcsh / Gfpt1 / Gstz1 / Hmgcl / Ilvbl / Ivd / Mccc2 / Mmut / Mpst / Mthfd1 / Oat / Park7 / Pfas / Phgdh / Psat1 / Pycr2 / Qdpr / Sephs2
3	GO:0140352	export from cell	GO_BiologicalProcess	3.33663e-06	0.00655982	1.71288e-15	5.48122e-14	Group29	8.1749	86	Akap5 / Arf6 / Arhgap17 / Atp1a2 / Atp1a4 / Atp1b2 / Bcl2l1 / Bcr / Brsk1 / Cacna1a / Cacnb2 / Cck / Cdk16 / Chmp2a / Clasp2 / Coro1a / Crhbp / Cspg5 / Dlg1 / Dynll1 / Eipr1 / Erc1 / Exoc7 / Fxyd1 / Gipc1 / Gja1 / Glrx / Gnas / Hgs / Idh2 / Irs2 / Itgb2 / Kcna2 / Kcnb1 / Kcnc4 / Kcnd3 / Kit / Lin7a / Lin7c / Lyst / Mycbp2 / Myo5a / Ndufaf2 / Nf1 / Olfm2 / Oscp1 / P2ry12 / Park7 / Pcp4 / Plcg1 / P…
3	GO:0051049	regulation of transport	GO_BiologicalProcess	2.48316e-14	5.64422e-11	1.71288e-15	5.48122e-14	Group29	8.67647	177	Aak1 / Acsl3 / Add1 / Akap5 / Akap7 / Akap9 / Aoc3 / Arc / Arf6 / Atp1a2 / Atp1b2 / Atp2b2 / Atpif1 / Bag3 / Bax / Bcap31 / Bcl2l1 / Bcr / Cacna1a / Cacna2d2 / Cacnb2 / Car2 / Cck / Cd81 / Cdk16 / Chchd4 / Chmp2a / Chp1 / Chrm1 / Clasp2 / Cldn10 / Cntn1 / Comt / Coro1a / Crhbp / Csk / Cspg5 / Cx3cl1 / Dbn1 / Dgkq / Diaph1 / Dlg1 / Dmd / Dpp10 / Dpp6 / Dynll1 / Eipr1 / Emd / Erc1 / Fabp3 / Fabp5 /…
3	GO:0051050	positive regulation of transport	GO_BiologicalProcess	1.08665e-10	2.39715e-07	1.71288e-15	5.48122e-14	Group29	9.37224	106	Acsl3 / Add1 / Akap5 / Akap7 / Akap9 / Aoc3 / Arc / Arf6 / Atp1b2 / Atp2b2 / Atpif1 / Bag3 / Bax / Bcap31 / Bcl2l1 / Bcr / Cacnb2 / Car2 / Cck / Cd81 / Chmp2a / Chp1 / Chrm1 / Clasp2 / Cntn1 / Cx3cl1 / Dgkq / Dlg1 / Dmd / Dpp6 / Dynll1 / Eipr1 / Emd / Erc1 / Fabp3 / Fxyd1 / G6pdx / Gja1 / Gjc2 / Glrx / Gnas / Gsk3a / Gsto1 / Hcn1 / Hgs / Hnrnpm / Homer1 / Irs2 / Itgb2 / Jup / Kcna1 / Kcnb1 / Kcnn…
3	GO:0016192	vesicle-mediated transport	GO_BiologicalProcess	1.60444e-07	0.000333402	1.71288e-15	5.48122e-14	Group29	7.64045	136	Aak1 / Acsl3 / Add1 / Agap2 / Akap5 / Arc / Arcn1 / Arf6 / Arhgap17 / Bcap31 / Bcl2l1 / Bcr / Bloc1s1 / Brsk1 / Btbd8 / Cacna1a / Cacnb2 / Ccdc91 / Ccdc93 / Cd81 / Cd9 / Cdc42se2 / Cdk16 / Chmp1a / Chmp1b / Chmp2a / Chmp2b / Chmp4b / Chp1 / Clasp2 / Cntn2 / Coro1a / Coro1c / Crhbp / Csk / Csnk1e / Cspg5 / Cttn / Dgkq / Eipr1 / Elmo1 / Erc1 / Ergic1 / Exoc7 / Folr1 / Gabarapl2 / Gipc1 / Glrx / Gop…
3	GO:0060627	regulation of vesicle-mediated transport	GO_BiologicalProcess	1.95958e-06	0.0038976	1.71288e-15	5.48122e-14	Group29	9.32722	61	Aak1 / Acsl3 / Add1 / Akap5 / Arc / Bcl2l1 / Bcr / Cacna1a / Cacnb2 / Chmp2a / Clasp2 / Coro1a / Csk / Cspg5 / Dgkq / Eipr1 / Erc1 / Gipc1 / Glrx / Gopc / Hgs / Hmgb1 / Inpp5f / Itgav / Itgb2 / Kcnb1 / Lyplal1 / Map2k2 / Myo5a / Nutf2 / Ppt1 / Prkca / Prrt2 / Psma1 / Pten / Ptpn11 / Ptprj / Rab10 / Rab11b / Rab31 / Rab8b / Rab9 / Rabgef1 / Rap1a / Rims3 / Rufy1 / Sdc4 / Septin2 / Sh3gl1 / Sh3gl3 …
3	GO:0006887	exocytosis	GO_BiologicalProcess	1.42433e-07	0.000296688	1.71288e-15	5.48122e-14	Group29	11.086	49	Arhgap17 / Bcl2l1 / Bcr / Cacna1a / Cacnb2 / Cdk16 / Chmp2a / Clasp2 / Coro1a / Crhbp / Cspg5 / Erc1 / Exoc7 / Gipc1 / Glrx / Hgs / Itgb2 / Kcnb1 / Kit / Lin7a / Lin7c / Myo5a / Ppfia3 / Prkca / Prrt2 / Ptpn11 / Rab10 / Rab11b / Rab31 / Rab8b / Rab9 / Rabgef1 / Ralb / Rap1a / Rims3 / Scfd2 / Scrn1 / Sdc4 / Septin2 / Smpd3 / Snap29 / Snx4 / Srcin1 / Stx1b / Stxbp5 / Syt3 / Tsg101 / Txlna / Washc5
3	GO:0006793	phosphorus metabolic process	GO_BiologicalProcess	6.34022e-16	1.44874e-12	2.4857e-08	5.46854e-07	Group30	8.12287	238	Aak1 / Abhd6 / Acsl3 / Adam10 / Adar / Adcy9 / Adk / Adsl / Agap2 / Aida / Ak3 / Akap5 / Akap8 / Akap9 / Ampd2 / Arpp19 / Atp1a2 / Atp2b2 / Atp5d / Atp5k / Atp5pb / Atpif1 / Bax / Bcl2l1 / Bcr / Bmpr2 / Bpgm / Bpnt1 / Brd4 / Brsk1 / Cblb / Cck / Cd81 / Cdc42bpa / Cdk16 / Cdk17 / Cdk5rap3 / Cdkn1b / Cds1 / Chp1 / Clpx / Cmas / Cnot7 / Cntn1 / Coasy / Coro1c / Cryl1 / Csk / Csnk1e / Cx3cl1 / Dcakd …
3	GO:0034641	cellular nitrogen compound metabolic process	GO_BiologicalProcess	1.85359e-06	0.0036905	2.4857e-08	5.46854e-07	Group30	5.98602	394	Aamdc / Aar2 / Abce1 / Abcf1 / Acin1 / Aco1 / Acsl3 / Actl6a / Adam10 / Adar / Adcy9 / Adk / Adsl / Agap2 / Ak3 / Aldh6a1 / Aldh7a1 / Aldh9a1 / Alyref / Ampd2 / Ankrd17 / Apex1 / Asl / Atp1a2 / Atp2b2 / Atp5d / Atp5k / Atp5pb / Atpif1 / Bag3 / Basp1 / Bax / Bcas2 / Bcl2l1 / Bmpr2 / Bpgm / Brd4 / Calcoco1 / Cbx1 / Cc2d1a / Ccdc124 / Cd81 / Cdc5l / Cdk16 / Cdk17 / Cdk5rap3 / Cdkn1b / Celsr2 / Chchd…
3	GO:1901564	organonitrogen compound metabolic process	GO_BiologicalProcess	3.15809e-17	7.24782e-14	2.4857e-08	5.46854e-07	Group30	6.81546	455	Aak1 / Abce1 / Abcf1 / Aco1 / Acsl3 / Actl6a / Acy1 / Adam10 / Adar / Adcy9 / Add1 / Adk / Adsl / Afg3l2 / Agap2 / Aida / Ak3 / Akap5 / Akap8 / Akap9 / Aldh1a1 / Aldh6a1 / Aldh7a1 / Aldh9a1 / Ampd2 / Amt / Ankib1 / Aoc3 / Arpp19 / Asl / Atp1a2 / Atp2b2 / Atp5d / Atp5k / Atp5pb / Atpif1 / Atxn3 / Bag3 / Bax / Bcap31 / Bcl2l1 / Bcr / Bid / Bloc1s1 / Bmpr2 / Bpgm / Brd4 / Brsk1 / C4b / Cacna1a / Cbl…
3	GO:0019538	protein metabolic process	GO_BiologicalProcess	4.88642e-08	0.000102615	2.4857e-08	5.46854e-07	Group30	6.2841	357	Aak1 / Abce1 / Abcf1 / Aco1 / Actl6a / Adam10 / Adar / Add1 / Afg3l2 / Agap2 / Aida / Akap5 / Akap8 / Akap9 / Ankib1 / Arpp19 / Atpif1 / Atxn3 / Bag3 / Bax / Bcap31 / Bcl2l1 / Bcr / Bid / Bloc1s1 / Bmpr2 / Brd4 / Brsk1 / C4b / Cblb / Ccdc115 / Cck / Cd81 / Cdc42bpa / Cdk16 / Cdk17 / Cdk5rap3 / Cdkn1b / Chchd4 / Chd4 / Chmp1a / Chmp1b / Chmp2a / Chmp2b / Chmp4b / Chp1 / Chtop / Cisd3 / Clpx / Cnot…
3	GO:0006796	phosphate-containing compound metabolic process	GO_BiologicalProcess	1.08709e-15	2.48184e-12	2.4857e-08	5.46854e-07	Group30	8.11833	236	Aak1 / Abhd6 / Acsl3 / Adam10 / Adar / Adcy9 / Adk / Adsl / Agap2 / Aida / Ak3 / Akap5 / Akap8 / Akap9 / Ampd2 / Arpp19 / Atp1a2 / Atp2b2 / Atp5d / Atp5k / Atp5pb / Atpif1 / Bax / Bcl2l1 / Bcr / Bmpr2 / Bpgm / Bpnt1 / Brd4 / Brsk1 / Cblb / Cck / Cd81 / Cdc42bpa / Cdk16 / Cdk17 / Cdk5rap3 / Cdkn1b / Cds1 / Chp1 / Clpx / Cnot7 / Cntn1 / Coasy / Coro1c / Cryl1 / Csk / Csnk1e / Cx3cl1 / Dcakd / Dcxr …
3	GO:0051246	regulation of protein metabolic process	GO_BiologicalProcess	3.31971e-11	7.36977e-08	2.4857e-08	5.46854e-07	Group30	7.57522	214	Abce1 / Abcf1 / Aco1 / Adar / Agap2 / Aida / Akap5 / Akap8 / Akap9 / Ankib1 / Arpp19 / Atpif1 / Bax / Bcap31 / Bcl2l1 / Bid / Bmpr2 / Brd4 / C4b / Cblb / Cck / Cd81 / Cdk5rap3 / Cdkn1b / Chp1 / Chtop / Clpx / Cnot10 / Cnot7 / Cntn1 / Cntn2 / Coro1c / Csk / Csnk1e / Cstb / Ctcf / Cx3cl1 / Dcp1a / Ddx21 / Dek / Dgkq / Dlg1 / Dlg3 / Dlgap1 / Dmd / Dnajc10 / Dusp3 / Eif3h / Eif3j2 / Eif3m / Eif4a3 / …
3	GO:0098687	chromosomal region	GO_CellularComponent	2.52975e-05	0.0470281	7.00502e-07	1.19085e-05	Group31	10.2426	38	Actl6a / Alyref / Cbx1 / Cenpv / Chd4 / Chmp1a / Chmp1b / Chmp2a / Chmp2b / Chmp4b / Clasp2 / Ctcf / Dctn3 / Dctn5 / Dctn6 / Dync1i1 / Dync1li2 / Dynll1 / Fxyd1 / Gatad2b / Hnrnpu / Macroh2a1 / Mta2 / Nudcd2 / Nup85 / Ppp1r12a / Rbbp4 / Rbbp7 / Septin2 / Septin6 / Septin7 / Smarcd1 / Thoc2 / Thoc3 / Tpr / Trp53bp1 / Uvrag / Zfp207
3	GO:0007052	mitotic spindle organization	GO_BiologicalProcess	2.05793e-06	0.00409116	7.00502e-07	1.19085e-05	Group31	15.7895	21	Ccsap / Chmp1a / Chmp1b / Chmp2a / Chmp2b / Chmp4b / Clasp2 / Dctn6 / Hnrnpu / Kif3b / Lsm14a / Map1s / Map9 / Numa1 / Rae1 / Ralbp1 / Rhoa / Stmn1 / Tbce / Tpr / Zfp207
3	GO:0000776	kinetochore	GO_CellularComponent	5.04852e-07	0.00103091	7.00502e-07	1.19085e-05	Group31	15.1515	25	Actl6a / Cenpv / Chmp1a / Chmp1b / Chmp2a / Chmp2b / Chmp4b / Clasp2 / Dctn3 / Dctn5 / Dctn6 / Dync1i1 / Dync1li2 / Dynll1 / Hnrnpu / Nudcd2 / Nup85 / Ppp1r12a / Septin2 / Septin6 / Septin7 / Smarcd1 / Tpr / Trp53bp1 / Zfp207
3	GO:0000779	condensed chromosome, centromeric region	GO_CellularComponent	1.54346e-06	0.00308539	7.00502e-07	1.19085e-05	Group31	14.2857	25	Actl6a / Cenpv / Chmp1a / Chmp1b / Chmp2a / Chmp2b / Chmp4b / Clasp2 / Dctn3 / Dctn5 / Dctn6 / Dync1i1 / Dync1li2 / Dynll1 / Hnrnpu / Nudcd2 / Nup85 / Ppp1r12a / Septin2 / Septin6 / Septin7 / Smarcd1 / Tpr / Trp53bp1 / Zfp207
3	GO:0090169	regulation of spindle assembly	GO_BiologicalProcess	2.11139e-05	0.0396309	7.00502e-07	1.19085e-05	Group31	27.2727	9	Ccsap / Chmp1a / Chmp1b / Chmp2a / Chmp2b / Chmp4b / Hnrnpu / Numa1 / Tpr
3	GO:0090307	mitotic spindle assembly	GO_BiologicalProcess	2.3286e-05	0.0434516	7.00502e-07	1.19085e-05	Group31	17.9487	14	Ccsap / Chmp1a / Chmp1b / Chmp2a / Chmp2b / Chmp4b / Clasp2 / Hnrnpu / Kif3b / Lsm14a / Map9 / Rhoa / Tpr / Zfp207
3	GO:1901673	regulation of mitotic spindle assembly	GO_BiologicalProcess	8.28621e-06	0.0159095	7.00502e-07	1.19085e-05	Group31	34.7826	8	Ccsap / Chmp1a / Chmp1b / Chmp2a / Chmp2b / Chmp4b / Hnrnpu / Tpr
3	GO:0022402	cell cycle process	GO_BiologicalProcess	8.50126e-06	0.0163054	8.50126e-06	0.000102015	Group32	7.72871	98	Actl6a / Akap8 / Ankrd17 / Anln / Apex1 / Arpp19 / Bcl2l1 / Bid / Brd4 / Brsk1 / Ccsap / Cdc5l / Cdk16 / Cdk17 / Cdk5rap3 / Cdkn1b / Cenpv / Chmp1a / Chmp1b / Chmp2a / Chmp2b / Chmp4b / Clasp2 / Crocc / Dctn3 / Dctn6 / Dgkz / Dlg1 / Eef1aknmt / Eif4g1 / Exoc7 / Fbxl15 / Fxyd1 / Gipc1 / Gja1 / Gjc2 / Hecw2 / Hnrnpu / Ints3 / Katnb1 / Kif3b / Lmnb1 / Lsm11 / Lsm14a / Lzts2 / Macroh2a1 / Map1s / Map…
3	GO:0000910	cytokinesis	GO_BiologicalProcess	9.5722e-08	0.000200059	8.50126e-06	0.000102015	Group32	14.8718	29	Anln / Bcl2l1 / Cenpv / Chmp1a / Chmp1b / Chmp2a / Chmp2b / Chmp4b / Dctn3 / Exoc7 / Gipc1 / Kif3b / Lzts2 / Map9 / Pin1 / Rhoa / Septin11 / Septin2 / Septin3 / Septin6 / Septin7 / Septin9 / Sptbn1 / Stmn1 / Usp8 / Uvrag / Washc5 / Zfp365 / Zfyve19
3	GO:0031105	septin complex	GO_CellularComponent	1.75252e-05	0.0330351	8.50126e-06	0.000102015	Group32	46.1538	6	Septin11 / Septin2 / Septin3 / Septin6 / Septin7 / Septin9
3	GO:0061640	cytoskeleton-dependent cytokinesis	GO_BiologicalProcess	9.11592e-09	1.95354e-05	8.50126e-06	0.000102015	Group32	20.5607	22	Anln / Chmp1a / Chmp1b / Chmp2a / Chmp2b / Chmp4b / Dctn3 / Exoc7 / Lzts2 / Map9 / Rhoa / Septin11 / Septin2 / Septin3 / Septin6 / Septin7 / Septin9 / Sptbn1 / Stmn1 / Usp8 / Washc5 / Zfp365
3	GO:0007051	spindle organization	GO_BiologicalProcess	4.75036e-06	0.00926319	8.50126e-06	0.000102015	Group32	13.1313	26	Ccsap / Chmp1a / Chmp1b / Chmp2a / Chmp2b / Chmp4b / Clasp2 / Dctn6 / Dlg1 / Hnrnpu / Kif3b / Lsm14a / Lzts2 / Map1s / Map9 / Mapre2 / Numa1 / Rae1 / Ralbp1 / Rhoa / Stmn1 / Tbce / Tpr / Uvrag / Washc5 / Zfp207
3	GO:0000281	mitotic cytokinesis	GO_BiologicalProcess	9.44249e-06	0.0180635	8.50126e-06	0.000102015	Group32	18.2927	15	Anln / Chmp1a / Chmp1b / Chmp2a / Chmp2b / Chmp4b / Exoc7 / Lzts2 / Map9 / Rhoa / Septin7 / Sptbn1 / Stmn1 / Usp8 / Zfp365
3	GO:0005940	septin ring	GO_CellularComponent	1.75252e-05	0.0330351	8.50126e-06	0.000102015	Group32	46.1538	6	Septin11 / Septin2 / Septin3 / Septin6 / Septin7 / Septin9
3	GO:0043227	membrane-bounded organelle	GO_CellularComponent	6.53799e-28	1.52204e-24	6.53799e-28	3.33438e-26	Group33	6.25806	776	2210016L21Rik / Aak1 / Aar2 / Abce1 / Abcf1 / Abhd11 / Abhd6 / Acaa1a / Acad9 / Acads / Acbd5 / Acin1 / Aco1 / Acsbg1 / Acsl3 / Actl6a / Acy1 / Adam10 / Adar / Add1 / Adk / Adsl / Afg3l2 / Agap2 / Agfg1 / Ajm1 / Ak3 / Akap5 / Akap7 / Akap8 / Akap9 / Aldh1a1 / Aldh6a1 / Aldh7a1 / Aldh9a1 / Alyref / Amt / Ankrd17 / Anks1b / Anln / Aoc3 / Apex1 / Api5 / Apool / Arc / Arcn1 / Arf6 / Arglu1 / Arhgdia …
3	GO:0043233	organelle lumen	GO_CellularComponent	8.2233e-14	1.86504e-10	6.53799e-28	3.33438e-26	Group33	7.02115	342	Abcf1 / Acaa1a / Acads / Acbd5 / Acin1 / Actl6a / Adar / Add1 / Adk / Agap2 / Ak3 / Akap8 / Aldh6a1 / Alyref / Amt / Ankrd17 / Anks1b / Anln / Apex1 / Api5 / Arglu1 / Atxn3 / Basp1 / Bcas2 / Bcl2l1 / Bloc1s1 / Bmpr2 / Brd4 / Brsk1 / Btbd8 / Cblb / Cbr3 / Cc2d1a / Ccdc58 / Ccdc91 / Ccs / Cdc5l / Cdh6 / Cdk5rap3 / Cdkn1b / Cenpv / Chchd4 / Chd4 / Chmp1a / Chmp1b / Chtop / Clpx / Cnot7 / Coasy / Com…
3	GO:0043231	intracellular membrane-bounded organelle	GO_CellularComponent	1.77212e-29	4.13082e-26	6.53799e-28	3.33438e-26	Group33	6.36638	759	2210016L21Rik / Aak1 / Aar2 / Abce1 / Abcf1 / Abhd11 / Abhd6 / Acaa1a / Acad9 / Acads / Acbd5 / Acin1 / Aco1 / Acsbg1 / Acsl3 / Actl6a / Adam10 / Adar / Add1 / Adk / Adsl / Afg3l2 / Agap2 / Agfg1 / Ak3 / Akap5 / Akap7 / Akap8 / Akap9 / Aldh1a1 / Aldh6a1 / Aldh7a1 / Aldh9a1 / Alyref / Amt / Ankrd17 / Anks1b / Anln / Aoc3 / Apex1 / Api5 / Apool / Arc / Arcn1 / Arf6 / Arglu1 / Arhgdia / Arpc4 / Asl …
3	GO:0070013	intracellular organelle lumen	GO_CellularComponent	8.14457e-14	1.848e-10	6.53799e-28	3.33438e-26	Group33	7.02259	342	Abcf1 / Acaa1a / Acads / Acbd5 / Acin1 / Actl6a / Adar / Add1 / Adk / Agap2 / Ak3 / Akap8 / Aldh6a1 / Alyref / Amt / Ankrd17 / Anks1b / Anln / Apex1 / Api5 / Arglu1 / Atxn3 / Basp1 / Bcas2 / Bcl2l1 / Bloc1s1 / Bmpr2 / Brd4 / Brsk1 / Btbd8 / Cblb / Cbr3 / Cc2d1a / Ccdc58 / Ccdc91 / Ccs / Cdc5l / Cdh6 / Cdk5rap3 / Cdkn1b / Cenpv / Chchd4 / Chd4 / Chmp1a / Chmp1b / Chtop / Clpx / Cnot7 / Coasy / Com…
3	GO:0005634	nucleus	GO_CellularComponent	1.26566e-11	2.82496e-08	6.53799e-28	3.33438e-26	Group33	6.29315	474	2210016L21Rik / Aar2 / Abcf1 / Acad9 / Acads / Acbd5 / Acin1 / Actl6a / Adam10 / Adar / Add1 / Adk / Adsl / Agap2 / Agfg1 / Akap7 / Akap8 / Aldh1a1 / Aldh6a1 / Aldh7a1 / Alyref / Amt / Ankrd17 / Anks1b / Anln / Apex1 / Api5 / Arglu1 / Arhgdia / Arpc4 / Asl / Atxn3 / Bag3 / Basp1 / Bax / Bcas2 / Bcl2l1 / Begain / Bmpr2 / Brd4 / Brsk1 / Btbd8 / Cacna1a / Calb1 / Calcoco1 / Cblb / Cbr1 / Cbr3 / Cbx1…
3	GO:0005654	nucleoplasm	GO_CellularComponent	3.08562e-09	6.66493e-06	6.53799e-28	3.33438e-26	Group33	6.86223	262	Abcf1 / Acads / Acbd5 / Acin1 / Actl6a / Adar / Add1 / Adk / Agap2 / Akap8 / Aldh6a1 / Alyref / Amt / Ankrd17 / Anks1b / Anln / Apex1 / Api5 / Arglu1 / Atxn3 / Basp1 / Bcas2 / Bmpr2 / Brd4 / Brsk1 / Btbd8 / Cblb / Cbr3 / Ccdc91 / Cdc5l / Cdh6 / Cdkn1b / Cenpv / Chd4 / Chmp1b / Chtop / Clpx / Cnot7 / Commd9 / Cops7b / Cpne3 / Crnkl1 / Csnk1e / Cstf2t / Ctcf / Cuedc2 / Cwc15 / Dap3 / Dazap1 / Dctn5…
3	GO:0031981	nuclear lumen	GO_CellularComponent	3.93788e-09	8.49007e-06	6.53799e-28	3.33438e-26	Group33	6.70055	290	Abcf1 / Acads / Acbd5 / Acin1 / Actl6a / Adar / Add1 / Adk / Agap2 / Akap8 / Aldh6a1 / Alyref / Amt / Ankrd17 / Anks1b / Anln / Apex1 / Api5 / Arglu1 / Atxn3 / Basp1 / Bcas2 / Bmpr2 / Brd4 / Brsk1 / Btbd8 / Cblb / Cbr3 / Cc2d1a / Ccdc91 / Cdc5l / Cdh6 / Cdk5rap3 / Cdkn1b / Cenpv / Chd4 / Chmp1a / Chmp1b / Chtop / Clpx / Cnot7 / Commd9 / Cops7b / Cpne3 / Crnkl1 / Csnk1e / Cstb / Cstf2t / Ctcf / Cu…
3	GO:0051668	localization within membrane	GO_BiologicalProcess	1.65232e-17	3.79538e-14	1.49171e-15	5.07181e-14	Group34	12.7923	93	Acsl3 / Adam10 / Akap5 / Arf6 / Atp13a1 / Bax / Bcl2l1 / Bid / Cacna1a / Cacnb2 / Ccdc93 / Cd81 / Chmp4b / Chp1 / Clasp2 / Clip2 / Cnpy4 / Csk / Dbn1 / Dlg1 / Dlg3 / Dpp10 / Dpp6 / Eipr1 / Emc8 / Epb41l3 / Folr1 / Frrs1l / Get3 / Gopc / Gorasp1 / Gpr158 / Hgs / Inpp5f / Iqsec2 / Itgb2 / Jup / Kcnb1 / Kcnip3 / Lgi1 / Lin7a / Lin7c / Lmnb1 / Lmnb2 / Lyplal1 / Mapk10 / Mmgt1 / Mtch2 / Myo5a / Nacad …
3	GO:0016192	vesicle-mediated transport	GO_BiologicalProcess	1.60444e-07	0.000333402	1.49171e-15	5.07181e-14	Group34	7.64045	136	Aak1 / Acsl3 / Add1 / Agap2 / Akap5 / Arc / Arcn1 / Arf6 / Arhgap17 / Bcap31 / Bcl2l1 / Bcr / Bloc1s1 / Brsk1 / Btbd8 / Cacna1a / Cacnb2 / Ccdc91 / Ccdc93 / Cd81 / Cd9 / Cdc42se2 / Cdk16 / Chmp1a / Chmp1b / Chmp2a / Chmp2b / Chmp4b / Chp1 / Clasp2 / Cntn2 / Coro1a / Coro1c / Crhbp / Csk / Csnk1e / Cspg5 / Cttn / Dgkq / Eipr1 / Elmo1 / Erc1 / Ergic1 / Exoc7 / Folr1 / Gabarapl2 / Gipc1 / Glrx / Gop…
3	GO:0016197	endosomal transport	GO_BiologicalProcess	2.00552e-11	4.46829e-08	1.49171e-15	5.07181e-14	Group34	16.3265	40	Agap2 / Akap5 / Arf6 / Bcl2l1 / Bloc1s1 / Btbd8 / Ccdc93 / Chmp1a / Chmp1b / Chmp2a / Chmp2b / Chmp4b / Coro1c / Eipr1 / Erc1 / Hgs / Inpp5f / Lyst / Rab10 / Rab11b / Rab6a / Rab6b / Rab8b / Rab9 / Rab9b / Rbsn / Reps1 / Snx2 / Snx4 / Snx6 / Spag9 / Stx12 / Tamalin / Tbc1d17 / Trappc10 / Vps26c / Vps36 / Vps50 / Washc4 / Washc5
3	GO:0072657	protein localization to membrane	GO_BiologicalProcess	9.67305e-17	2.21513e-13	1.49171e-15	5.07181e-14	Group34	13.1173	85	Acsl3 / Adam10 / Akap5 / Arf6 / Atp13a1 / Bax / Bcl2l1 / Bid / Cacna1a / Cacnb2 / Cd81 / Chmp4b / Chp1 / Clasp2 / Clip2 / Cnpy4 / Csk / Dbn1 / Dlg1 / Dlg3 / Dpp10 / Dpp6 / Emc8 / Epb41l3 / Folr1 / Frrs1l / Get3 / Gopc / Gorasp1 / Gpr158 / Hgs / Iqsec2 / Itgb2 / Jup / Kcnb1 / Kcnip3 / Lgi1 / Lin7a / Lin7c / Lyplal1 / Mapk10 / Mmgt1 / Mtch2 / Myo5a / Nacad / Nfasc / Oxa1l / Pals1 / Pdcd5 / Pls1 / P…
3	GO:0098876	vesicle-mediated transport to the plasma membrane	GO_BiologicalProcess	1.74684e-05	0.0329454	1.49171e-15	5.07181e-14	Group34	13.8158	21	Acsl3 / Akap5 / Arf6 / Ccdc93 / Csk / Eipr1 / Gopc / Hgs / Inpp5f / Lyplal1 / Mapk10 / Rab10 / Rab11b / Rab31 / Rab8b / Snx4 / Sptbn1 / Stx1b / Tamalin / Vps26c / Vps50
3	GO:0005768	endosome	GO_CellularComponent	2.20832e-08	4.67721e-05	1.49171e-15	5.07181e-14	Group34	9.01883	91	Abhd6 / Agap2 / Akap5 / Aoc3 / Arc / Arf6 / Atp1a2 / Avl9 / Bloc1s1 / Ccdc115 / Ccdc93 / Cdkn1b / Chid1 / Chmp1a / Chmp1b / Chmp2a / Chmp2b / Chmp4b / Clip2 / Cntnap2 / Coro1a / Coro1c / Crhbp / Dagla / Dennd6a / Dgkq / Dner / Dync1i1 / Dync1li2 / Eipr1 / Epha4 / Folr1 / Fxyd1 / Gja1 / Gnas / Grn / Hgs / Hmgb1 / Inpp5f / Itm2b / Map1lc3a / Map2k2 / Mmgt1 / Mon2 / Myo1d / Myo5a / Napepld / Pak3 / …
3	GO:0090150	establishment of protein localization to membrane	GO_BiologicalProcess	5.12289e-08	0.00010753	1.49171e-15	5.07181e-14	Group34	13.1206	37	Acsl3 / Akap5 / Atp13a1 / Bax / Bid / Chmp4b / Chp1 / Clip2 / Csk / Emc8 / Folr1 / Get3 / Gopc / Gorasp1 / Kcnb1 / Lyplal1 / Mapk10 / Mmgt1 / Mtch2 / Nacad / Oxa1l / Pdcd5 / Prnp / Rab10 / Rab11b / Rab31 / Rab8b / Rabgef1 / Rilpl1 / Sec61a1 / Sec61a2 / Sptbn1 / Srp14 / Srpr / Stom / Stx1b / Tamalin
3	GO:0019898	extrinsic component of membrane	GO_CellularComponent	4.62262e-08	9.72136e-05	9.03013e-10	2.25753e-08	Group35	12.0548	44	Aak1 / Akap9 / Atg2b / Ccdc115 / Cdh10 / Cdh6 / Cdh8 / Cdk16 / Coq6 / Farp1 / Fxyd1 / Gna12 / Gna13 / Gnal / Gnaq / Gnas / Gnb4 / Gnb5 / Gng12 / Gng13 / Gng4 / Gng5 / Gngt1 / Jup / Kcnab1 / Nmt2 / Numa1 / Olfm2 / Osbpl2 / Pam16 / Rac1 / Rgs6 / Rhoa / Rpl29 / Rps27a / Ryr2 / Scp2 / Sec23a / Snx16 / Src / Stxbp5 / Tpr / Usp8 / Uvrag
3	GO:1905360	GTPase complex	GO_CellularComponent	1.05195e-08	2.24802e-05	9.03013e-10	2.25753e-08	Group35	35.1351	13	Gna12 / Gna13 / Gnal / Gnaq / Gnas / Gnb4 / Gnb5 / Gng12 / Gng13 / Gng4 / Gng5 / Gngt1 / Sos1
3	GO:0019897	extrinsic component of plasma membrane	GO_CellularComponent	4.74521e-08	9.96968e-05	9.03013e-10	2.25753e-08	Group35	15	30	Aak1 / Akap9 / Cdh10 / Cdh6 / Cdh8 / Cdk16 / Farp1 / Gna12 / Gna13 / Gnal / Gnaq / Gnas / Gnb4 / Gnb5 / Gng12 / Gng13 / Gng4 / Gng5 / Gngt1 / Jup / Kcnab1 / Numa1 / Olfm2 / Osbpl2 / Rac1 / Rhoa / Ryr2 / Src / Stxbp5 / Usp8
3	GO:0098562	cytoplasmic side of membrane	GO_CellularComponent	2.89237e-08	6.12026e-05	9.03013e-10	2.25753e-08	Group35	14.6789	32	Ajap1 / Akap5 / Bloc1s1 / Cdk16 / Chmp4b / Dlg1 / Farp1 / G6pdx / Gna12 / Gna13 / Gnal / Gnaq / Gnas / Gnb4 / Gnb5 / Gng12 / Gng13 / Gng4 / Gng5 / Gngt1 / Jup / Kcnab1 / Kit / Map2k2 / Osbpl2 / Pten / Ptpn3 / Rac1 / Rasa3 / Rhoa / Ryr2 / Src
3	GO:0009898	cytoplasmic side of plasma membrane	GO_CellularComponent	2.84256e-09	6.14561e-06	9.03013e-10	2.25753e-08	Group35	16.4894	31	Ajap1 / Akap5 / Cdk16 / Chmp4b / Dlg1 / Farp1 / G6pdx / Gna12 / Gna13 / Gnal / Gnaq / Gnas / Gnb4 / Gnb5 / Gng12 / Gng13 / Gng4 / Gng5 / Gngt1 / Jup / Kcnab1 / Kit / Map2k2 / Osbpl2 / Pten / Ptpn3 / Rac1 / Rasa3 / Rhoa / Ryr2 / Src
3	GO:0031234	extrinsic component of cytoplasmic side of plasma membrane	GO_CellularComponent	2.62632e-07	0.000542336	9.03013e-10	2.25753e-08	Group35	18.5185	20	Cdk16 / Farp1 / Gna12 / Gna13 / Gnal / Gnaq / Gnas / Gnb4 / Gnb5 / Gng12 / Gng13 / Gng4 / Gng5 / Gngt1 / Kcnab1 / Osbpl2 / Rac1 / Rhoa / Ryr2 / Src
3	GO:0005834	heterotrimeric G-protein complex	GO_CellularComponent	5.34654e-08	0.000112117	9.03013e-10	2.25753e-08	Group35	34.2857	12	Gna12 / Gna13 / Gnal / Gnaq / Gnas / Gnb4 / Gnb5 / Gng12 / Gng13 / Gng4 / Gng5 / Gngt1
3	GO:1901564	organonitrogen compound metabolic process	GO_BiologicalProcess	3.15809e-17	7.24782e-14	2.16214e-16	8.43234e-15	Group36	6.81546	455	Aak1 / Abce1 / Abcf1 / Aco1 / Acsl3 / Actl6a / Acy1 / Adam10 / Adar / Adcy9 / Add1 / Adk / Adsl / Afg3l2 / Agap2 / Aida / Ak3 / Akap5 / Akap8 / Akap9 / Aldh1a1 / Aldh6a1 / Aldh7a1 / Aldh9a1 / Ampd2 / Amt / Ankib1 / Aoc3 / Arpp19 / Asl / Atp1a2 / Atp2b2 / Atp5d / Atp5k / Atp5pb / Atpif1 / Atxn3 / Bag3 / Bax / Bcap31 / Bcl2l1 / Bcr / Bid / Bloc1s1 / Bmpr2 / Bpgm / Brd4 / Brsk1 / C4b / Cacna1a / Cbl…
3	GO:0019538	protein metabolic process	GO_BiologicalProcess	4.88642e-08	0.000102615	2.16214e-16	8.43234e-15	Group36	6.2841	357	Aak1 / Abce1 / Abcf1 / Aco1 / Actl6a / Adam10 / Adar / Add1 / Afg3l2 / Agap2 / Aida / Akap5 / Akap8 / Akap9 / Ankib1 / Arpp19 / Atpif1 / Atxn3 / Bag3 / Bax / Bcap31 / Bcl2l1 / Bcr / Bid / Bloc1s1 / Bmpr2 / Brd4 / Brsk1 / C4b / Cblb / Ccdc115 / Cck / Cd81 / Cdc42bpa / Cdk16 / Cdk17 / Cdk5rap3 / Cdkn1b / Chchd4 / Chd4 / Chmp1a / Chmp1b / Chmp2a / Chmp2b / Chmp4b / Chp1 / Chtop / Cisd3 / Clpx / Cnot…
3	GO:0044260	cellular macromolecule metabolic process	GO_BiologicalProcess	1.64574e-07	0.000341821	2.16214e-16	8.43234e-15	Group36	6.82382	220	Abce1 / Abcf1 / Aco1 / Actl6a / Add1 / Alyref / Ankib1 / Ankrd17 / Apex1 / Atxn3 / Bax / Bcap31 / Bmpr2 / Brd4 / Cdc5l / Cdk5rap3 / Chchd4 / Chmp1a / Chmp1b / Chmp2a / Chmp2b / Chmp4b / Chp1 / Chtop / Cnot10 / Cnot7 / Csnk1e / Ctcf / Dap3 / Dcp1a / Ddx1 / Ddx21 / Dek / Dmd / Dnajc10 / Dnajc2 / Dpy19l1 / Drg2 / Eef1akmt1 / Eif3h / Eif3j2 / Eif3m / Eif4a3 / Eif4b / Eif4enif1 / Eif4g1 / Eif5a2 / Ela…
3	GO:0051246	regulation of protein metabolic process	GO_BiologicalProcess	3.31971e-11	7.36977e-08	2.16214e-16	8.43234e-15	Group36	7.57522	214	Abce1 / Abcf1 / Aco1 / Adar / Agap2 / Aida / Akap5 / Akap8 / Akap9 / Ankib1 / Arpp19 / Atpif1 / Bax / Bcap31 / Bcl2l1 / Bid / Bmpr2 / Brd4 / C4b / Cblb / Cck / Cd81 / Cdk5rap3 / Cdkn1b / Chp1 / Chtop / Clpx / Cnot10 / Cnot7 / Cntn1 / Cntn2 / Coro1c / Csk / Csnk1e / Cstb / Ctcf / Cx3cl1 / Dcp1a / Ddx21 / Dek / Dgkq / Dlg1 / Dlg3 / Dlgap1 / Dmd / Dnajc10 / Dusp3 / Eif3h / Eif3j2 / Eif3m / Eif4a3 / …
3	GO:0016310	phosphorylation	GO_BiologicalProcess	5.35932e-07	0.00109384	2.16214e-16	8.43234e-15	Group36	7.35587	148	Aak1 / Adam10 / Adar / Adk / Agap2 / Aida / Ak3 / Akap5 / Akap8 / Akap9 / Bax / Bcr / Bmpr2 / Bpgm / Brd4 / Brsk1 / Cblb / Cck / Cd81 / Cdc42bpa / Cdk16 / Cdk17 / Cdk5rap3 / Cdkn1b / Chp1 / Cnot7 / Cntn1 / Coasy / Coro1c / Csk / Csnk1e / Cx3cl1 / Dgkq / Dgkz / Dlg1 / Dlg3 / Dmd / Dnajc10 / Dtymk / Dusp3 / Dynll1 / Eif4g1 / Epha4 / Epha7 / Erc1 / Fam20b / Foxk1 / Fxr1 / Fxyd1 / Gale / Gja1 / Gjc2 …
3	GO:0051247	positive regulation of protein metabolic process	GO_BiologicalProcess	5.69803e-08	0.000119431	2.16214e-16	8.43234e-15	Group36	7.92079	128	Abcf1 / Agap2 / Akap5 / Akap8 / Akap9 / Ankib1 / Atpif1 / Bax / Bcap31 / Bid / Bmpr2 / Brd4 / Cblb / Cck / Cd81 / Cdk5rap3 / Cdkn1b / Chp1 / Chtop / Clpx / Cntn1 / Cntn2 / Csk / Csnk1e / Cx3cl1 / Ddx21 / Dek / Dgkq / Dlg1 / Dlg3 / Eif4a3 / Eif4g1 / Eif5a2 / Elavl1 / Epha4 / Epha7 / F3 / Faf1 / Fxr1 / Fxyd1 / Gja1 / Gna12 / Gnas / Gprc5b / Grn / Gsk3a / H1f5 / Hax1 / Hdac4 / Hmgb1 / Hnrnpd / Hnrnp…
3	GO:0006468	protein phosphorylation	GO_BiologicalProcess	1.19598e-06	0.0024111	2.16214e-16	8.43234e-15	Group36	7.49564	129	Aak1 / Adam10 / Adar / Agap2 / Aida / Akap5 / Akap8 / Akap9 / Bax / Bcr / Bmpr2 / Brd4 / Brsk1 / Cblb / Cck / Cd81 / Cdc42bpa / Cdk16 / Cdk17 / Cdk5rap3 / Cdkn1b / Chp1 / Cnot7 / Cntn1 / Coro1c / Csk / Csnk1e / Cx3cl1 / Dgkq / Dlg1 / Dlg3 / Dmd / Dnajc10 / Dusp3 / Eif4g1 / Epha4 / Epha7 / Erc1 / Fam20b / Fxr1 / Fxyd1 / Gja1 / Gjc2 / Gnaq / Gnas / Gprc5b / Gsk3a / Hax1 / Hgs / Hmgb1 / Ilk / Inpp5f…
3	GO:0031399	regulation of protein modification process	GO_BiologicalProcess	1.43563e-07	0.000298898	2.16214e-16	8.43234e-15	Group36	7.76526	131	Adar / Agap2 / Aida / Akap5 / Akap8 / Akap9 / Arpp19 / Bax / Bmpr2 / Brd4 / Cblb / Cck / Cd81 / Cdk5rap3 / Cdkn1b / Chp1 / Chtop / Cnot7 / Cntn1 / Coro1c / Csk / Ctcf / Cx3cl1 / Ddx21 / Dek / Dgkq / Dlg1 / Dlg3 / Dmd / Dnajc10 / Dusp3 / Eif4g1 / Epha4 / Epha7 / Fxr1 / Fxyd1 / G6pdx / Gja1 / Gjc2 / Gna12 / Gnaq / Gnas / Gprc5b / Gsk3a / H1f5 / Hax1 / Hdac4 / Hgs / Hmgb1 / Ilk / Inpp5f / Itgb2 / Ki…
3	GO:0070161	anchoring junction	GO_CellularComponent	7.96659e-18	1.83072e-14	3.1288e-27	1.5644e-25	Group37	10.7931	132	Aak1 / Adam10 / Add1 / Aif1l / Ajap1 / Ajm1 / Akap5 / Anks1b / Arc / Arhgap17 / Atp1a2 / Atp2b2 / Atp6v0c / Bcl2l1 / Bcr / Bmpr2 / Brsk1 / Btbd8 / C4b / Cbr1 / Ccdc85c / Cdc42bpa / Cdc42ep4 / Cdh10 / Cdh6 / Cdh8 / Cdk16 / Chrm1 / Clasp2 / Cldn10 / Cntnap2 / Coro1a / Coro2b / Cpne3 / Cpt1c / Csk / Cspg5 / Ctnnd2 / Cttn / Dagla / Dbn1 / Ddn / Dgkq / Dlg1 / Dlg3 / Dlgap1 / Dlgap2 / Dmd / Emb / Epb41…
3	GO:0034330	cell junction organization	GO_BiologicalProcess	4.15124e-13	9.36936e-10	3.1288e-27	1.5644e-25	Group37	11.1248	90	Adam10 / Add1 / Afg3l2 / Ajm1 / Arc / Arf6 / Atp2b2 / Bcr / C1qb / C1qc / Cacna1a / Cacna2d2 / Cacnb2 / Cd9 / Cdh10 / Cdh6 / Cdh8 / Chd4 / Chmp2b / Chmp4b / Clasp2 / Cldn10 / Cntn2 / Cntnap2 / Coro1c / Coro2b / Csk / Ctnnd2 / Cttn / Dbn1 / Dgkz / Dlg1 / Dlg3 / Dlgap1 / Dusp3 / Eif4g1 / Epb41l3 / Epha4 / Epha7 / Erc1 / Farp1 / Frrs1l / Gabra1 / Gap43 / Gja1 / Homer1 / Itgav / Jam3 / Jup / Lrfn4 / …
3	GO:0098978	glutamatergic synapse	GO_CellularComponent	4.0432e-21	9.33978e-18	3.1288e-27	1.5644e-25	Group37	15.6309	83	Abhd6 / Adam10 / Adgra1 / Akap5 / Akap9 / Anks1b / Arc / Arf6 / Atp2b2 / Bcr / Begain / Cacna1a / Calb1 / Cdh10 / Cdh8 / Chmp2b / Chmp4b / Chrm1 / Cntnap2 / Coro1a / Cpt1c / Cspg5 / Cttn / Dbn1 / Dgkq / Dgkz / Dlg1 / Dlg3 / Dlgap1 / Dlgap2 / Eif4a3 / Elavl1 / Epha4 / Epha7 / Erc1 / Farp1 / Fxr1 / Gabbr2 / Gipc1 / Grm3 / Homer1 / Homer2 / Iqsec2 / Kcna1 / Kcnc4 / Kcnd2 / Kpna1 / Lgi1 / Lin7c / Lrf…
3	GO:0034329	cell junction assembly	GO_BiologicalProcess	5.99754e-06	0.0116052	3.1288e-27	1.5644e-25	Group37	9.91379	46	Arf6 / Bcr / Cacna1a / Cd9 / Cdh10 / Cdh6 / Cdh8 / Clasp2 / Cldn10 / Cntnap2 / Coro1c / Coro2b / Ctnnd2 / Cttn / Dlg1 / Dusp3 / Eif4g1 / Epb41l3 / Epha7 / Farp1 / Gabra1 / Gap43 / Gja1 / Itgav / Jam3 / Jup / Lrfn4 / Lrtm2 / Map4k4 / Mycbp2 / Nfasc / Ocln / Prkca / Pten / Ptpn11 / Ptprj / Rac1 / Rap1a / Rhoa / Sdc4 / Sdk2 / Slk / Sorbs1 / Src / Tbcd / Thy1
3	GO:0050808	synapse organization	GO_BiologicalProcess	9.24107e-09	1.97851e-05	3.1288e-27	1.5644e-25	Group37	10.9848	58	Adam10 / Afg3l2 / Arc / Arf6 / Atp2b2 / C1qb / C1qc / Cacna1a / Cacna2d2 / Cacnb2 / Cdh8 / Chd4 / Chmp2b / Chmp4b / Cntn2 / Cntnap2 / Ctnnd2 / Cttn / Dbn1 / Dgkz / Dlg1 / Dlg3 / Dlgap1 / Eif4g1 / Epha4 / Epha7 / Erc1 / Farp1 / Frrs1l / Gabra1 / Gap43 / Homer1 / Lrfn4 / Lrtm2 / Marcks / Mycbp2 / Myo5a / Nfasc / Nfia / Pak3 / Pfn1 / Pin1 / Ppfia3 / Prkca / Prnp / Pten / Ptn / Rhoa / Rims3 / Sdk2 / …
3	GO:0099173	postsynapse organization	GO_BiologicalProcess	5.93909e-07	0.00121039	3.1288e-27	1.5644e-25	Group37	13.3929	30	Adam10 / Arc / Arf6 / Chmp2b / Chmp4b / Cntnap2 / Ctnnd2 / Cttn / Dbn1 / Dgkz / Dlg1 / Dlg3 / Dlgap1 / Epha4 / Epha7 / Farp1 / Frrs1l / Gap43 / Homer1 / Lrfn4 / Marcks / Pak3 / Prnp / Pten / Ptn / Septin7 / Shisa7 / Sorbs1 / Srcin1 / Zfp365
3	GO:0016358	dendrite development	GO_BiologicalProcess	6.81841e-06	0.0131527	3.1288e-27	1.5644e-25	Group37	10.9756	36	Adam10 / Akap5 / Arc / Arf6 / Cacna1a / Celsr2 / Clip2 / Cntnap2 / Crip2 / Ctnnd2 / Dbn1 / Epha4 / Farp1 / Gorasp1 / Gpr37 / Grn / Gsk3a / Hecw2 / Ilk / Map1s / Mapk8 / Marcks / Pak3 / Pten / Ptn / Ptprz1 / Rac1 / Rap2a / Rbfox2 / Rhoa / Septin7 / Sltm / Srcin1 / Strn / Tnik / Zfp365
3	GO:0048813	dendrite morphogenesis	GO_BiologicalProcess	1.50714e-06	0.00301579	3.1288e-27	1.5644e-25	Group37	13.6364	27	Adam10 / Akap5 / Arc / Cacna1a / Celsr2 / Cntnap2 / Ctnnd2 / Dbn1 / Epha4 / Farp1 / Gorasp1 / Hecw2 / Ilk / Mapk8 / Marcks / Pak3 / Pten / Ptn / Ptprz1 / Rac1 / Rap2a / Rbfox2 / Septin7 / Sltm / Srcin1 / Tnik / Zfp365
3	GO:0031589	cell-substrate adhesion	GO_BiologicalProcess	4.71106e-08	9.90264e-05	5.63327e-13	1.52098e-11	Group38	11.7048	46	Ajap1 / Atp1b2 / Atxn3 / Bcr / Clasp2 / Cntn2 / Coro1a / Coro1c / Coro2b / Cspg5 / Cttn / Dbn1 / Dmd / Dusp3 / Edil3 / Ilk / Itgav / Itgb2 / Jam3 / Jup / Map4k4 / Marcks / Megf9 / Nf1 / P4hb / Pak3 / Plekha2 / Prex1 / Pten / Ptn / Ptpn11 / Ptprj / Ptprz1 / Rabgef1 / Rac1 / Rhoa / Rpl29 / Sdc4 / Slk / Sorbs1 / Sparcl1 / Src / Srcin1 / Tbcd / Thy1 / Zyx
3	GO:0007160	cell-matrix adhesion	GO_BiologicalProcess	1.29816e-05	0.0246391	5.63327e-13	1.52098e-11	Group38	12.0332	29	Ajap1 / Bcr / Clasp2 / Cntn2 / Coro1c / Coro2b / Cttn / Dmd / Dusp3 / Ilk / Itgav / Itgb2 / Jam3 / Jup / Map4k4 / Nf1 / Plekha2 / Pten / Ptpn11 / Ptprj / Rabgef1 / Rac1 / Rhoa / Sdc4 / Slk / Sorbs1 / Src / Thy1 / Zyx
3	GO:0034330	cell junction organization	GO_BiologicalProcess	4.15124e-13	9.36936e-10	5.63327e-13	1.52098e-11	Group38	11.1248	90	Adam10 / Add1 / Afg3l2 / Ajm1 / Arc / Arf6 / Atp2b2 / Bcr / C1qb / C1qc / Cacna1a / Cacna2d2 / Cacnb2 / Cd9 / Cdh10 / Cdh6 / Cdh8 / Chd4 / Chmp2b / Chmp4b / Clasp2 / Cldn10 / Cntn2 / Cntnap2 / Coro1c / Coro2b / Csk / Ctnnd2 / Cttn / Dbn1 / Dgkz / Dlg1 / Dlg3 / Dlgap1 / Dusp3 / Eif4g1 / Epb41l3 / Epha4 / Epha7 / Erc1 / Farp1 / Frrs1l / Gabra1 / Gap43 / Gja1 / Homer1 / Itgav / Jam3 / Jup / Lrfn4 / …
3	GO:0010810	regulation of cell-substrate adhesion	GO_BiologicalProcess	3.38297e-07	0.000696553	5.63327e-13	1.52098e-11	Group38	13.2231	32	Ajap1 / Atxn3 / Clasp2 / Coro1c / Coro2b / Cspg5 / Dbn1 / Dmd / Dusp3 / Edil3 / Ilk / Jup / Map4k4 / Nf1 / P4hb / Pak3 / Plekha2 / Prex1 / Pten / Ptn / Ptpn11 / Ptprj / Ptprz1 / Rabgef1 / Rac1 / Rhoa / Sdc4 / Slk / Sparcl1 / Src / Tbcd / Thy1
3	GO:0034329	cell junction assembly	GO_BiologicalProcess	5.99754e-06	0.0116052	5.63327e-13	1.52098e-11	Group38	9.91379	46	Arf6 / Bcr / Cacna1a / Cd9 / Cdh10 / Cdh6 / Cdh8 / Clasp2 / Cldn10 / Cntnap2 / Coro1c / Coro2b / Ctnnd2 / Cttn / Dlg1 / Dusp3 / Eif4g1 / Epb41l3 / Epha7 / Farp1 / Gabra1 / Gap43 / Gja1 / Itgav / Jam3 / Jup / Lrfn4 / Lrtm2 / Map4k4 / Mycbp2 / Nfasc / Ocln / Prkca / Pten / Ptpn11 / Ptprj / Rac1 / Rap1a / Rhoa / Sdc4 / Sdk2 / Slk / Sorbs1 / Src / Tbcd / Thy1
3	GO:0150115	cell-substrate junction organization	GO_BiologicalProcess	1.377e-07	0.000286968	5.63327e-13	1.52098e-11	Group38	19.2308	20	Arf6 / Bcr / Clasp2 / Coro1c / Coro2b / Cttn / Dusp3 / Itgav / Map4k4 / Mapre2 / Pten / Ptpn11 / Ptprj / Rab8b / Rac1 / Sdc4 / Slk / Sorbs1 / Src / Thy1
3	GO:0150116	regulation of cell-substrate junction organization	GO_BiologicalProcess	6.33541e-06	0.01224	5.63327e-13	1.52098e-11	Group38	20	14	Arf6 / Clasp2 / Coro1c / Dusp3 / Map4k4 / Mapre2 / Pten / Ptpn11 / Ptprj / Rac1 / Sdc4 / Slk / Src / Thy1
3	GO:0007044	cell-substrate junction assembly	GO_BiologicalProcess	5.18894e-06	0.0100977	5.63327e-13	1.52098e-11	Group38	17.3469	17	Bcr / Clasp2 / Coro1c / Coro2b / Cttn / Dusp3 / Itgav / Map4k4 / Pten / Ptpn11 / Ptprj / Rac1 / Sdc4 / Slk / Sorbs1 / Src / Thy1
3	GO:0048041	focal adhesion assembly	GO_BiologicalProcess	9.33561e-07	0.00189046	5.63327e-13	1.52098e-11	Group38	19.5402	17	Bcr / Clasp2 / Coro1c / Coro2b / Cttn / Dusp3 / Itgav / Map4k4 / Pten / Ptpn11 / Ptprj / Rac1 / Sdc4 / Slk / Sorbs1 / Src / Thy1
3	GO:0045202	synapse	GO_CellularComponent	5.05617e-41	1.18063e-37	5.41503e-36	3.30317e-34	Group39	13.0006	211	Aak1 / Abhd6 / Adam10 / Add1 / Adgra1 / Akap12 / Akap5 / Akap7 / Akap9 / Aldh1a1 / Anks1b / Arc / Arf6 / Arhgdia / Atp1a2 / Atp1b2 / Atp2b2 / Atp6v0c / Bcas1 / Bcl2l1 / Bcr / Begain / Bmpr2 / Brsk1 / Btbd8 / C1qb / C1qc / C4b / Cacna1a / Cacnb2 / Calb1 / Cap2 / Cck / Cdh10 / Cdh8 / Cdk16 / Chmp2b / Chmp4b / Chrm1 / Cntn1 / Cntn2 / Cntnap2 / Comt / Coro1a / Cpt1c / Crhbp / Cspg5 / Ctnnd2 / Cttn / …
3	GO:0070161	anchoring junction	GO_CellularComponent	7.96659e-18	1.83072e-14	5.41503e-36	3.30317e-34	Group39	10.7931	132	Aak1 / Adam10 / Add1 / Aif1l / Ajap1 / Ajm1 / Akap5 / Anks1b / Arc / Arhgap17 / Atp1a2 / Atp2b2 / Atp6v0c / Bcl2l1 / Bcr / Bmpr2 / Brsk1 / Btbd8 / C4b / Cbr1 / Ccdc85c / Cdc42bpa / Cdc42ep4 / Cdh10 / Cdh6 / Cdh8 / Cdk16 / Chrm1 / Clasp2 / Cldn10 / Cntnap2 / Coro1a / Coro2b / Cpne3 / Cpt1c / Csk / Cspg5 / Ctnnd2 / Cttn / Dagla / Dbn1 / Ddn / Dgkq / Dlg1 / Dlg3 / Dlgap1 / Dlgap2 / Dmd / Emb / Epb41…
3	GO:0098794	postsynapse	GO_CellularComponent	2.75236e-29	6.413e-26	5.41503e-36	3.30317e-34	Group39	15	123	Abhd6 / Adam10 / Add1 / Adgra1 / Akap5 / Akap9 / Anks1b / Arc / Atp1a2 / Atp2b2 / Bcas1 / Bcr / Begain / Bmpr2 / C1qb / C1qc / Calb1 / Cap2 / Cdh10 / Chmp2b / Chmp4b / Chrm1 / Cntn1 / Cntn2 / Cntnap2 / Comt / Cpt1c / Cspg5 / Ctnnd2 / Cttn / Cx3cl1 / Dagla / Dbn1 / Ddn / Dgkq / Dgkz / Dlg1 / Dlg3 / Dlgap1 / Dlgap2 / Dmd / Eif4a3 / Eif4b / Eif4g1 / Elavl1 / Epb41l3 / Epha4 / Epha7 / Erc1 / Fabp5 / …
3	GO:0098590	plasma membrane region	GO_CellularComponent	3.31548e-16	7.5825e-13	5.41503e-36	3.30317e-34	Group39	9.87066	145	Aak1 / Abhd6 / Adam10 / Aif1l / Ajap1 / Ajm1 / Akap5 / Akap7 / Akap9 / Arc / Arf6 / Atp1a2 / Atp1b2 / Atp2b2 / Bcl2l1 / Bmpr2 / Btbd8 / Cacna1a / Car2 / Cd81 / Cd9 / Cdh10 / Cdh8 / Chrm1 / Clasp2 / Cntfr / Cntn1 / Cntn2 / Cntnap2 / Comt / Coro1c / Cspg5 / Cttn / Dagla / Dbn1 / Dctn3 / Dcxr / Ddn / Dgkq / Diaph1 / Dlg1 / Dlg3 / Dlgap1 / Dmd / Epb41l3 / Epha4 / Epha7 / Farp1 / Folr1 / Fxyd1 / Gabbr…
3	GO:0005911	cell-cell junction	GO_CellularComponent	1.2966e-06	0.00260876	5.41503e-36	3.30317e-34	Group39	9.80392	55	Adam10 / Add1 / Ajap1 / Ajm1 / Arhgap17 / Atp1a2 / Bmpr2 / Cbr1 / Ccdc85c / Cdc42bpa / Cdc42ep4 / Cdh10 / Cdh6 / Cdh8 / Cldn10 / Cntnap2 / Coro1a / Csk / Ctnnd2 / Dbn1 / Dlg1 / Dlg3 / Epb41l3 / Epha4 / Fxyd1 / Gja1 / Gjc2 / Gjc3 / Ilk / Jam3 / Jup / Kcna2 / Kit / Lin7a / Lin7c / Map2k2 / Nck1 / Nfasc / Ocln / Pals1 / Plcg1 / Prkca / Ptprj / Rhoa / Scn1b / Shroom2 / Slc2a1 / Sorbs1 / Stard10 / Str…
3	GO:0034330	cell junction organization	GO_BiologicalProcess	4.15124e-13	9.36936e-10	5.41503e-36	3.30317e-34	Group39	11.1248	90	Adam10 / Add1 / Afg3l2 / Ajm1 / Arc / Arf6 / Atp2b2 / Bcr / C1qb / C1qc / Cacna1a / Cacna2d2 / Cacnb2 / Cd9 / Cdh10 / Cdh6 / Cdh8 / Chd4 / Chmp2b / Chmp4b / Clasp2 / Cldn10 / Cntn2 / Cntnap2 / Coro1c / Coro2b / Csk / Ctnnd2 / Cttn / Dbn1 / Dgkz / Dlg1 / Dlg3 / Dlgap1 / Dusp3 / Eif4g1 / Epb41l3 / Epha4 / Epha7 / Erc1 / Farp1 / Frrs1l / Gabra1 / Gap43 / Gja1 / Homer1 / Itgav / Jam3 / Jup / Lrfn4 / …
3	GO:0031253	cell projection membrane	GO_CellularComponent	1.98409e-08	4.20825e-05	5.41503e-36	3.30317e-34	Group39	11.9289	47	Aif1l / Akap5 / Arf6 / Atp1b2 / Atp2b2 / Clasp2 / Cntnap2 / Coro1c / Dagla / Ddn / Diaph1 / Dlg1 / Dmd / Epb41l3 / Folr1 / Gabra1 / Gabra5 / Gap43 / Gna12 / Gna13 / Hcn1 / Hcn2 / Itgav / Kcna2 / Kcnb1 / Kcnc4 / Mtmr9 / Myo1d / P2ry12 / Plcg1 / Plekha1 / Prom1 / Ptprj / Ptprz1 / Rac1 / Rdh11 / Rhoa / Septin2 / Shisa7 / Slc27a4 / Slc39a6 / Slc6a6 / Slc7a5 / Snap29 / Sptbn1 / Src / Thy1
3	GO:0097060	synaptic membrane	GO_CellularComponent	7.2826e-15	1.65679e-11	5.41503e-36	3.30317e-34	Group39	13.9059	68	Abhd6 / Adam10 / Akap5 / Akap9 / Arc / Atp2b2 / Cacna1a / Cdh10 / Cdh8 / Chrm1 / Cntn1 / Cntn2 / Cntnap2 / Comt / Cspg5 / Dagla / Dbn1 / Ddn / Dlg1 / Dlgap1 / Dmd / Epha4 / Epha7 / Farp1 / Gabbr2 / Gabra1 / Gabra5 / Grm3 / Iqsec2 / Kcna1 / Kcna2 / Kcnb1 / Kcnc4 / Kcnd2 / Kcnd3 / Kctd16 / Kctd8 / Lin7a / Lin7c / Lrfn4 / Magee1 / Marcks / Marcksl1 / Ndufs7 / Nrgn / Olfm2 / Plppr4 / Prrt2 / Pten / P…
3	GO:0045211	postsynaptic membrane	GO_CellularComponent	7.96888e-13	1.79539e-09	5.41503e-36	3.30317e-34	Group39	15.0888	51	Abhd6 / Adam10 / Akap9 / Arc / Atp2b2 / Cdh10 / Chrm1 / Cntn1 / Cntn2 / Comt / Cspg5 / Dagla / Dbn1 / Ddn / Dlg1 / Dlgap1 / Dmd / Epha4 / Epha7 / Farp1 / Gabbr2 / Gabra1 / Gabra5 / Grm3 / Iqsec2 / Kcna1 / Kcnb1 / Kcnc4 / Kcnd2 / Kcnd3 / Kctd16 / Kctd8 / Lin7a / Lin7c / Lrfn4 / Magee1 / Marcks / Nrgn / Plppr4 / Prrt2 / Pten / Ptprz1 / Rgs7bp / Shisa7 / Slc6a11 / Slc6a6 / Sltm / Sorcs2 / Sorcs3 / S…
3	GO:0045202	synapse	GO_CellularComponent	5.05617e-41	1.18063e-37	7.72751e-39	4.79106e-37	Group40	13.0006	211	Aak1 / Abhd6 / Adam10 / Add1 / Adgra1 / Akap12 / Akap5 / Akap7 / Akap9 / Aldh1a1 / Anks1b / Arc / Arf6 / Arhgdia / Atp1a2 / Atp1b2 / Atp2b2 / Atp6v0c / Bcas1 / Bcl2l1 / Bcr / Begain / Bmpr2 / Brsk1 / Btbd8 / C1qb / C1qc / C4b / Cacna1a / Cacnb2 / Calb1 / Cap2 / Cck / Cdh10 / Cdh8 / Cdk16 / Chmp2b / Chmp4b / Chrm1 / Cntn1 / Cntn2 / Cntnap2 / Comt / Coro1a / Cpt1c / Crhbp / Cspg5 / Ctnnd2 / Cttn / …
3	GO:0098793	presynapse	GO_CellularComponent	1.18592e-15	2.70627e-12	7.72751e-39	4.79106e-37	Group40	12.4821	87	Aak1 / Adam10 / Anks1b / Arf6 / Atp2b2 / Atp6v0c / Bcl2l1 / Begain / Brsk1 / Btbd8 / Cacna1a / Cacnb2 / Calb1 / Cck / Cdh10 / Cdh8 / Cdk16 / Chrm1 / Cntn1 / Cntnap2 / Crhbp / Dgkq / Dlg1 / Dmd / Epha4 / Erc1 / Fxr1 / Gabbr2 / Gabra5 / Gad1 / Gipc1 / Gnb5 / Grm3 / Grn / Hcn1 / Ilk / Iqsec2 / Kcna1 / Kcna2 / Kcnc4 / Kcnip3 / Kctd16 / Kctd8 / Lin7a / Lin7c / Marcks / Marcksl1 / Mt3 / Myo5a / Nf1 / N…
3	GO:0099536	synaptic signaling	GO_BiologicalProcess	2.63248e-13	5.95731e-10	7.72751e-39	4.79106e-37	Group40	11.0444	92	Abhd6 / Akap12 / Akap5 / Akap7 / Akap9 / Anks1b / Arc / Atp2b2 / Bcl2l1 / Bcr / Begain / Brsk1 / Cacna1a / Cacna2d2 / Cacnb2 / Calb1 / Car2 / Cdh8 / Chrm1 / Cntn2 / Cntnap2 / Crhbp / Cspg5 / Ctnnd2 / Cx3cl1 / Dagla / Dbn1 / Dgkz / Dlg1 / Dlgap1 / Dlgap2 / Eif4a3 / Epha4 / Erc1 / Fabp5 / Farp1 / Frrs1l / Gabbr2 / Gabra1 / Gabra5 / Gipc1 / Gnal / Grm3 / Hcn1 / Homer1 / Iqsec2 / Kcnb1 / Kcnc4 / Kcnn…
3	GO:0099537	trans-synaptic signaling	GO_BiologicalProcess	3.27868e-12	7.34753e-09	7.72751e-39	4.79106e-37	Group40	10.8374	88	Abhd6 / Akap12 / Akap5 / Akap7 / Akap9 / Arc / Atp2b2 / Bcl2l1 / Bcr / Begain / Brsk1 / Cacna1a / Cacna2d2 / Cacnb2 / Calb1 / Car2 / Cdh8 / Chrm1 / Cntn2 / Cntnap2 / Crhbp / Cspg5 / Ctnnd2 / Cx3cl1 / Dagla / Dbn1 / Dgkz / Dlg1 / Dlgap1 / Dlgap2 / Eif4a3 / Epha4 / Erc1 / Fabp5 / Farp1 / Frrs1l / Gabbr2 / Gabra1 / Gabra5 / Gipc1 / Gnal / Grm3 / Hcn1 / Homer1 / Iqsec2 / Kcnb1 / Kcnc4 / Kcnn2 / Kit /…
3	GO:0042734	presynaptic membrane	GO_CellularComponent	2.93663e-06	0.00579104	7.72751e-39	4.79106e-37	Group40	12.9032	28	Atp2b2 / Cacna1a / Cdh10 / Chrm1 / Cntn1 / Cntnap2 / Dlg1 / Epha4 / Gabbr2 / Gabra5 / Grm3 / Kcna1 / Kcna2 / Kcnc4 / Kctd16 / Kctd8 / Marcks / Marcksl1 / Prrt2 / Ptpn11 / Rgs7bp / Rims3 / Septin3 / Septin7 / Slc6a11 / Slc6a7 / Stx1b / Stxbp5
3	GO:0030133	transport vesicle	GO_CellularComponent	7.54007e-07	0.00153214	7.72751e-39	4.79106e-37	Group40	10.6729	46	Adam10 / Akap7 / Atp6v0c / Bcl2l1 / Brsk1 / Btbd8 / Cdk16 / Chp1 / Dlg1 / Dmd / Dync1i1 / Erc1 / Gipc1 / Gnas / Gopc / Kcnc4 / Lin7a / Lin7c / Marcksl1 / Mt3 / Mycbp2 / Myo5a / Nrgn / Nutf2 / Pcsk2 / Pef1 / Ppt1 / Prrt2 / Ptpn11 / Rab10 / Rab11b / Rab6a / Rab8b / Rabac1 / Scamp2 / Sec23a / Septin2 / Septin6 / Slc6a7 / Sntb2 / Spred2 / Stx12 / Stx1b / Stxbp5 / Sv2c / Syt3
3	GO:0098916	anterograde trans-synaptic signaling	GO_BiologicalProcess	3.11911e-11	6.93066e-08	7.72751e-39	4.79106e-37	Group40	10.5721	85	Abhd6 / Akap12 / Akap5 / Akap7 / Akap9 / Arc / Atp2b2 / Bcl2l1 / Bcr / Begain / Brsk1 / Cacna1a / Cacna2d2 / Cacnb2 / Calb1 / Car2 / Cdh8 / Chrm1 / Cntn2 / Cntnap2 / Crhbp / Cspg5 / Ctnnd2 / Cx3cl1 / Dbn1 / Dgkz / Dlg1 / Dlgap1 / Dlgap2 / Eif4a3 / Epha4 / Erc1 / Frrs1l / Gabbr2 / Gabra1 / Gabra5 / Gipc1 / Gnal / Grm3 / Hcn1 / Homer1 / Iqsec2 / Kcnb1 / Kcnc4 / Kcnn2 / Kit / Lgi1 / Lin7a / Lin7c / …
3	GO:0070382	exocytic vesicle	GO_CellularComponent	2.26505e-05	0.0423338	7.72751e-39	4.79106e-37	Group40	11.0727	32	Adam10 / Akap7 / Atp6v0c / Bcl2l1 / Brsk1 / Btbd8 / Cdk16 / Dlg1 / Dmd / Erc1 / Gipc1 / Kcnc4 / Marcksl1 / Mt3 / Myo5a / Nutf2 / Ppt1 / Prrt2 / Ptpn11 / Rab10 / Rab11b / Rab6a / Rab8b / Rabac1 / Septin2 / Septin6 / Slc6a7 / Stx12 / Stx1b / Stxbp5 / Sv2c / Syt3
3	GO:0007268	chemical synaptic transmission	GO_BiologicalProcess	3.11911e-11	6.93066e-08	7.72751e-39	4.79106e-37	Group40	10.5721	85	Abhd6 / Akap12 / Akap5 / Akap7 / Akap9 / Arc / Atp2b2 / Bcl2l1 / Bcr / Begain / Brsk1 / Cacna1a / Cacna2d2 / Cacnb2 / Calb1 / Car2 / Cdh8 / Chrm1 / Cntn2 / Cntnap2 / Crhbp / Cspg5 / Ctnnd2 / Cx3cl1 / Dbn1 / Dgkz / Dlg1 / Dlgap1 / Dlgap2 / Eif4a3 / Epha4 / Erc1 / Frrs1l / Gabbr2 / Gabra1 / Gabra5 / Gipc1 / Gnal / Grm3 / Hcn1 / Homer1 / Iqsec2 / Kcnb1 / Kcnc4 / Kcnn2 / Kit / Lgi1 / Lin7a / Lin7c / …
3	GO:0034641	cellular nitrogen compound metabolic process	GO_BiologicalProcess	1.85359e-06	0.0036905	6.35702e-07	1.14426e-05	Group41	5.98602	394	Aamdc / Aar2 / Abce1 / Abcf1 / Acin1 / Aco1 / Acsl3 / Actl6a / Adam10 / Adar / Adcy9 / Adk / Adsl / Agap2 / Ak3 / Aldh6a1 / Aldh7a1 / Aldh9a1 / Alyref / Ampd2 / Ankrd17 / Apex1 / Asl / Atp1a2 / Atp2b2 / Atp5d / Atp5k / Atp5pb / Atpif1 / Bag3 / Basp1 / Bax / Bcas2 / Bcl2l1 / Bmpr2 / Bpgm / Brd4 / Calcoco1 / Cbx1 / Cc2d1a / Ccdc124 / Cd81 / Cdc5l / Cdk16 / Cdk17 / Cdk5rap3 / Cdkn1b / Celsr2 / Chchd…
3	GO:0019538	protein metabolic process	GO_BiologicalProcess	4.88642e-08	0.000102615	6.35702e-07	1.14426e-05	Group41	6.2841	357	Aak1 / Abce1 / Abcf1 / Aco1 / Actl6a / Adam10 / Adar / Add1 / Afg3l2 / Agap2 / Aida / Akap5 / Akap8 / Akap9 / Ankib1 / Arpp19 / Atpif1 / Atxn3 / Bag3 / Bax / Bcap31 / Bcl2l1 / Bcr / Bid / Bloc1s1 / Bmpr2 / Brd4 / Brsk1 / C4b / Cblb / Ccdc115 / Cck / Cd81 / Cdc42bpa / Cdk16 / Cdk17 / Cdk5rap3 / Cdkn1b / Chchd4 / Chd4 / Chmp1a / Chmp1b / Chmp2a / Chmp2b / Chmp4b / Chp1 / Chtop / Cisd3 / Clpx / Cnot…
3	GO:0044260	cellular macromolecule metabolic process	GO_BiologicalProcess	1.64574e-07	0.000341821	6.35702e-07	1.14426e-05	Group41	6.82382	220	Abce1 / Abcf1 / Aco1 / Actl6a / Add1 / Alyref / Ankib1 / Ankrd17 / Apex1 / Atxn3 / Bax / Bcap31 / Bmpr2 / Brd4 / Cdc5l / Cdk5rap3 / Chchd4 / Chmp1a / Chmp1b / Chmp2a / Chmp2b / Chmp4b / Chp1 / Chtop / Cnot10 / Cnot7 / Csnk1e / Ctcf / Dap3 / Dcp1a / Ddx1 / Ddx21 / Dek / Dmd / Dnajc10 / Dnajc2 / Dpy19l1 / Drg2 / Eef1akmt1 / Eif3h / Eif3j2 / Eif3m / Eif4a3 / Eif4b / Eif4enif1 / Eif4g1 / Eif5a2 / Ela…
3	GO:0043603	cellular amide metabolic process	GO_BiologicalProcess	9.85581e-13	2.21854e-09	6.35702e-07	1.14426e-05	Group41	9.73378	117	Abce1 / Abcf1 / Aco1 / Acsl3 / Adam10 / Adsl / Asl / Cmas / Cnot10 / Cnot7 / Csnk1e / Dap3 / Dcp1a / Dmd / Drg2 / Eif3h / Eif3j2 / Eif3m / Eif4a3 / Eif4b / Eif4enif1 / Eif4g1 / Eif5a2 / Elavl1 / Epha4 / Ethe1 / Folr1 / Fxr1 / Fxyd1 / G6pdx / Gars / Gfm1 / Gja1 / Gpx4 / Gsk3a / Gspt1 / Gsto1 / Gstt3 / Gstz1 / Hagh / Hmgcl / Hnrnpd / Hnrnpu / Hsd17b4 / Khdrbs1 / Khsrp / Lsm14a / Mpc1 / Mrpl13 / Mrp…
3	GO:1901566	organonitrogen compound biosynthetic process	GO_BiologicalProcess	3.74335e-14	8.50116e-11	6.35702e-07	1.14426e-05	Group41	9.03337	157	Abce1 / Abcf1 / Aco1 / Acsl3 / Adcy9 / Adk / Adsl / Ak3 / Aldh1a1 / Aldh7a1 / Aldh9a1 / Ampd2 / Asl / Atp5d / Atp5k / Atp5pb / Atpif1 / Bcl2l1 / Bmpr2 / Chp1 / Cnot10 / Cnot7 / Coasy / Cpox / Dap3 / Dcakd / Dcp1a / Dhodh / Dmd / Dpy19l1 / Drg2 / Dtymk / Eif3h / Eif3j2 / Eif3m / Eif4a3 / Eif4b / Eif4enif1 / Eif4g1 / Eif5a2 / Elavl1 / Fabp3 / Fabp5 / Fam20b / Fxr1 / Fxyd1 / G6pdx / Gad1 / Gars / Ga…
3	GO:0006518	peptide metabolic process	GO_BiologicalProcess	1.66028e-14	3.77547e-11	6.35702e-07	1.14426e-05	Group41	11.027	102	Abce1 / Abcf1 / Aco1 / Adam10 / Cnot10 / Cnot7 / Csnk1e / Dap3 / Dcp1a / Dmd / Drg2 / Eif3h / Eif3j2 / Eif3m / Eif4a3 / Eif4b / Eif4enif1 / Eif4g1 / Eif5a2 / Elavl1 / Epha4 / Ethe1 / Fxr1 / Fxyd1 / G6pdx / Gars / Gfm1 / Gja1 / Gpx4 / Gsk3a / Gspt1 / Gsto1 / Gstt3 / Gstz1 / Hagh / Hnrnpd / Hnrnpu / Khdrbs1 / Khsrp / Lsm14a / Mrpl13 / Mrpl19 / Mrpl4 / Mrpl48 / Mrps15 / Mrps22 / Mrps23 / Mrps26 / Mr…
3	GO:0034645	cellular macromolecule biosynthetic process	GO_BiologicalProcess	5.20239e-08	0.000109146	6.35702e-07	1.14426e-05	Group41	8.51602	101	Abce1 / Abcf1 / Aco1 / Bmpr2 / Chp1 / Cnot10 / Cnot7 / Dap3 / Dcp1a / Dpy19l1 / Drg2 / Eif3h / Eif3j2 / Eif3m / Eif4a3 / Eif4b / Eif4enif1 / Eif4g1 / Eif5a2 / Elavl1 / Fam20b / Fxr1 / Fxyd1 / Gars / Gfm1 / Gfpt1 / Gja1 / Gorasp1 / Gspt1 / Gys1 / Hnrnpd / Hnrnpu / Irs2 / Itm2b / Khdrbs1 / Khsrp / Lsm14a / Map6d1 / Mrpl13 / Mrpl19 / Mrpl4 / Mrpl48 / Mrps15 / Mrps22 / Mrps23 / Mrps26 / Mrps30 / Mrps…
3	GO:0043604	amide biosynthetic process	GO_BiologicalProcess	6.23963e-11	1.37896e-07	6.35702e-07	1.14426e-05	Group41	10.2181	89	Abce1 / Abcf1 / Aco1 / Adsl / Asl / Cnot10 / Cnot7 / Dap3 / Dcp1a / Dmd / Drg2 / Eif3h / Eif3j2 / Eif3m / Eif4a3 / Eif4b / Eif4enif1 / Eif4g1 / Eif5a2 / Elavl1 / Fxr1 / Fxyd1 / Gars / Gfm1 / Gja1 / Gspt1 / Hagh / Hnrnpd / Hnrnpu / Khdrbs1 / Khsrp / Lsm14a / Mpc1 / Mrpl13 / Mrpl19 / Mrpl4 / Mrpl48 / Mrps15 / Mrps22 / Mrps23 / Mrps26 / Mrps30 / Mrps33 / Mrps34 / Mrps5 / Mtif2 / Mycbp2 / Nck1 / Nduf…
3	GO:0006412	translation	GO_BiologicalProcess	3.13859e-12	7.03986e-09	6.35702e-07	1.14426e-05	Group41	11.2971	81	Abce1 / Abcf1 / Aco1 / Cnot10 / Cnot7 / Dap3 / Dcp1a / Drg2 / Eif3h / Eif3j2 / Eif3m / Eif4a3 / Eif4b / Eif4enif1 / Eif4g1 / Eif5a2 / Elavl1 / Fxr1 / Fxyd1 / Gars / Gfm1 / Gja1 / Gspt1 / Hnrnpd / Hnrnpu / Khdrbs1 / Khsrp / Lsm14a / Mrpl13 / Mrpl19 / Mrpl4 / Mrpl48 / Mrps15 / Mrps22 / Mrps23 / Mrps26 / Mrps30 / Mrps33 / Mrps34 / Mrps5 / Mtif2 / Nck1 / Ndufa7 / Nolc1 / Npm1 / Paip1 / Pelo / Pnpt1 /…
3	GO:0043043	peptide biosynthetic process	GO_BiologicalProcess	2.22293e-12	4.99491e-09	6.35702e-07	1.14426e-05	Group41	11.1709	83	Abce1 / Abcf1 / Aco1 / Cnot10 / Cnot7 / Dap3 / Dcp1a / Dmd / Drg2 / Eif3h / Eif3j2 / Eif3m / Eif4a3 / Eif4b / Eif4enif1 / Eif4g1 / Eif5a2 / Elavl1 / Fxr1 / Fxyd1 / Gars / Gfm1 / Gja1 / Gspt1 / Hagh / Hnrnpd / Hnrnpu / Khdrbs1 / Khsrp / Lsm14a / Mrpl13 / Mrpl19 / Mrpl4 / Mrpl48 / Mrps15 / Mrps22 / Mrps23 / Mrps26 / Mrps30 / Mrps33 / Mrps34 / Mrps5 / Mtif2 / Nck1 / Ndufa7 / Nolc1 / Npm1 / Paip1 / P…
3	GO:0051128	regulation of cellular component organization	GO_BiologicalProcess	4.02763e-18	9.26356e-15	2.84172e-18	1.19352e-16	Group42	8.65718	225	Aak1 / Actl6a / Adam10 / Add1 / Aida / Akap5 / Akap9 / Anln / Arc / Arf6 / Arhgap17 / Arhgdia / Arpc4 / Arpin / Atp1b2 / Atpif1 / Bax / Bcl2l1 / Bid / Bmpr2 / Brsk1 / Cacna1a / Capza2 / Cck / Ccsap / Cd81 / Cdc42ep4 / Cdh8 / Cdkn1b / Cenpv / Chmp1a / Chmp1b / Chmp2a / Chmp2b / Chmp4b / Clasp2 / Clip2 / Cntn1 / Cntn2 / Cntnap2 / Coro1a / Coro1b / Coro1c / Coro2b / Crip2 / Crocc / Cttn / Cx3cl1 / C…
3	GO:0032535	regulation of cellular component size	GO_BiologicalProcess	7.73953e-09	1.6609e-05	2.84172e-18	1.19352e-16	Group42	11.8765	50	Add1 / Arf6 / Arpc4 / Atp2b2 / Bloc1s1 / Bmpr2 / Capza2 / Ccdc51 / Cdc42ep4 / Clasp2 / Cntn2 / Coro1a / Cttn / Cyrib / Dbn1 / Dlg1 / Epha7 / Gja1 / Hax1 / Ilk / Mag / Mt3 / Mtpn / Nck1 / Npm1 / Pak3 / Pfn1 / Pls1 / Plxna4 / Pten / Rab22a / Rac1 / Rhoa / Rtn4r / Rufy3 / Sema7a / Shroom2 / Shtn1 / Spg20 / Sptbn1 / Swap70 / Tmod1 / Tmod2 / Tmsb4x / Tnr / Trim46 / Ttl / Twf2 / Washc5 / Wnk3
3	GO:0051129	negative regulation of cellular component organization	GO_BiologicalProcess	2.17946e-10	4.77957e-07	2.84172e-18	1.19352e-16	Group42	10.3185	81	Add1 / Aida / Arf6 / Arpin / Bcl2l1 / Capza2 / Chmp4b / Clasp2 / Coro1a / Coro1b / Coro1c / Coro2b / Cyrib / Dbn1 / Dnaja4 / Dync1i2 / Epha4 / Epha7 / Fkbp4 / Fxyd1 / Ghitm / Gja1 / Gorasp1 / Gsk3a / Hmgb1 / Hnrnpu / Inpp5f / Itgav / Jam3 / Katnb1 / Mag / Map6d1 / Mt3 / Mtpn / Npm1 / Pam16 / Pcid2 / Pfdn2 / Pfdn6 / Pfn1 / Prnp / Prrt2 / Pten / Ptn / Ptpn9 / Ptprz1 / Rabgef1 / Rbm14 / Rhoa / Rpl13…
3	GO:0033043	regulation of organelle organization	GO_BiologicalProcess	3.16148e-11	7.02164e-08	2.84172e-18	1.19352e-16	Group42	9.28	116	Actl6a / Add1 / Akap9 / Arf6 / Arhgap17 / Arhgdia / Arpc4 / Arpin / Atpif1 / Bax / Bcl2l1 / Bid / Capza2 / Ccsap / Cdc42ep4 / Cdkn1b / Cenpv / Chmp1a / Chmp1b / Chmp2a / Chmp2b / Chmp4b / Clasp2 / Clip2 / Coro1a / Coro1b / Coro2b / Crocc / Cttn / Cx3cl1 / Cyrib / Dbn1 / Dhodh / Diaph1 / Dlg1 / Dynll1 / Fkbp4 / Fxyd1 / Gap43 / Ghitm / Gja1 / Grn / Gsk3a / Hax1 / Hecw2 / Hnrnpd / Hnrnpu / Ilk / Jam…
3	GO:1902903	regulation of supramolecular fiber organization	GO_BiologicalProcess	2.20411e-08	4.67051e-05	2.84172e-18	1.19352e-16	Group42	11.7359	48	Add1 / Akap9 / Arf6 / Arpc4 / Arpin / Capza2 / Cdc42ep4 / Cdkn1b / Clasp2 / Clip2 / Coro1a / Coro1b / Coro2b / Cttn / Cx3cl1 / Cyrib / Dbn1 / Dlg1 / Fkbp4 / Hax1 / Katnb1 / Map1s / Map6d1 / Mapk8 / Mtpn / Nck1 / Numa1 / Pak3 / Pfdn2 / Pfdn6 / Pfn1 / Prkcq / Rac1 / Rhoa / Sdc4 / Shroom2 / Sltm / Sptbn1 / Stmn1 / Stmn2 / Swap70 / Tbcd / Tmod1 / Tmod2 / Tmsb4x / Twf2 / Washc4 / Washc5
3	GO:0010639	negative regulation of organelle organization	GO_BiologicalProcess	3.44414e-06	0.0067643	2.84172e-18	1.19352e-16	Group42	10.5	42	Add1 / Arpin / Bcl2l1 / Capza2 / Chmp4b / Clasp2 / Coro1a / Coro1b / Coro2b / Cyrib / Dbn1 / Fkbp4 / Fxyd1 / Ghitm / Gja1 / Hnrnpu / Katnb1 / Map6d1 / Mtpn / Npm1 / Pam16 / Pcid2 / Pfn1 / Prrt2 / Rbm14 / Shroom2 / Sltm / Sptbn1 / Src / Stmn1 / Stmn2 / Swap70 / Tbc1d4 / Tbcd / Tmod1 / Tmod2 / Tmsb4x / Tpr / Triap1 / Twf2 / Vat1 / Zfp207
3	GO:0031345	negative regulation of cell projection organization	GO_BiologicalProcess	1.06736e-05	0.0203759	2.84172e-18	1.19352e-16	Group42	12.069	28	Arf6 / Arpin / Coro1b / Dync1i2 / Epha4 / Epha7 / Fkbp4 / Gorasp1 / Gsk3a / Inpp5f / Mag / Mt3 / Prnp / Pten / Ptpn9 / Ptprz1 / Rhoa / Rtn4r / Rufy3 / Sema7a / Spg20 / Stmn2 / Stx1b / Thoc2 / Thy1 / Tnr / Trim46 / Zfp365
3	GO:1902904	negative regulation of supramolecular fiber organization	GO_BiologicalProcess	4.81136e-07	0.000982961	2.84172e-18	1.19352e-16	Group42	14.4385	27	Add1 / Arpin / Capza2 / Clasp2 / Coro1a / Coro1b / Coro2b / Cyrib / Dbn1 / Fkbp4 / Katnb1 / Map6d1 / Mtpn / Pfdn2 / Pfdn6 / Pfn1 / Shroom2 / Sltm / Sptbn1 / Stmn1 / Stmn2 / Swap70 / Tbcd / Tmod1 / Tmod2 / Tmsb4x / Twf2
3	GO:0051493	regulation of cytoskeleton organization	GO_BiologicalProcess	6.61166e-12	1.47903e-08	2.84172e-18	1.19352e-16	Group42	11.9792	69	Add1 / Akap9 / Arf6 / Arhgap17 / Arhgdia / Arpc4 / Arpin / Capza2 / Ccsap / Cdc42ep4 / Cdkn1b / Chmp1a / Chmp1b / Chmp2a / Chmp2b / Chmp4b / Clasp2 / Clip2 / Coro1a / Coro1b / Coro2b / Cttn / Cx3cl1 / Cyrib / Dbn1 / Diaph1 / Dlg1 / Fkbp4 / Gja1 / Hax1 / Hnrnpu / Ilk / Jam3 / Katnb1 / Map1s / Map6d1 / Map9 / Mapk8 / Mapre2 / Mark2 / Mtpn / Mycbp2 / Nck1 / Npm1 / Numa1 / Nutf2 / Pak3 / Pfdn2 / Pfn1…
3	GO:0051494	negative regulation of cytoskeleton organization	GO_BiologicalProcess	1.37106e-07	0.000285866	2.84172e-18	1.19352e-16	Group42	14.9733	28	Add1 / Arpin / Capza2 / Clasp2 / Coro1a / Coro1b / Coro2b / Cyrib / Dbn1 / Fkbp4 / Gja1 / Katnb1 / Map6d1 / Mtpn / Npm1 / Pfn1 / Rbm14 / Shroom2 / Sltm / Sptbn1 / Stmn1 / Stmn2 / Swap70 / Tbcd / Tmod1 / Tmod2 / Tmsb4x / Twf2
3	GO:0010977	negative regulation of neuron projection development	GO_BiologicalProcess	6.25455e-06	0.01209	2.84172e-18	1.19352e-16	Group42	13.5593	24	Arf6 / Dync1i2 / Epha4 / Epha7 / Fkbp4 / Gsk3a / Inpp5f / Mag / Mt3 / Pten / Ptpn9 / Ptprz1 / Rhoa / Rtn4r / Rufy3 / Sema7a / Spg20 / Stmn2 / Stx1b / Thoc2 / Thy1 / Tnr / Trim46 / Zfp365
3	GO:0016043	cellular component organization	GO_BiologicalProcess	4.68653e-28	1.09149e-24	3.73062e-29	1.97723e-27	Group43	7.41692	491	Aak1 / Aar2 / Abce1 / Acad9 / Acin1 / Acsl3 / Actl6a / Adam10 / Adar / Add1 / Afg3l2 / Agap2 / Agfg1 / Aida / Aif1l / Ajm1 / Akap5 / Akap8 / Akap9 / Aldh1a1 / Aldh9a1 / Anln / Apex1 / Apool / Arc / Arf6 / Arhgap17 / Arhgdia / Arpc4 / Arpin / Atg2b / Atp1b2 / Atp2b2 / Atp5d / Atp6v0c / Atpif1 / Atxn3 / Bag3 / Bax / Bcap31 / Bcl2l1 / Bcr / Bid / Bloc1s1 / Bmpr2 / Brd4 / Brsk1 / Btbd8 / C1qb / C1qc …
3	GO:0044085	cellular component biogenesis	GO_BiologicalProcess	6.81966e-26	1.58284e-22	3.73062e-29	1.97723e-27	Group43	8.82177	295	Aar2 / Abce1 / Abcf1 / Acad9 / Acsl3 / Adam10 / Adar / Add1 / Afg3l2 / Agfg1 / Aida / Aif1l / Akap9 / Aldh1a1 / Aldh9a1 / Anln / Arc / Arf6 / Arpc4 / Atg2b / Atp5d / Bag3 / Bax / Bcr / Bid / Cacna1a / Capza2 / Ccdc115 / Cck / Ccsap / Cd9 / Cdc42ep4 / Cdh10 / Cdh6 / Cdh8 / Cdkn1b / Cds1 / Celsr2 / Cenpv / Chchd4 / Chmp1a / Chmp1b / Chmp2a / Chmp2b / Chmp4b / Chp1 / Clasp2 / Cldn10 / Clip2 / Cnot7 …
3	GO:0044087	regulation of cellular component biogenesis	GO_BiologicalProcess	5.76242e-11	1.27465e-07	3.73062e-29	1.97723e-27	Group43	9.64661	101	Add1 / Aida / Akap9 / Anln / Arf6 / Arpc4 / Bax / Bid / Capza2 / Cck / Ccsap / Cdc42ep4 / Cdkn1b / Chmp1a / Chmp1b / Chmp2a / Chmp2b / Chmp4b / Clasp2 / Clip2 / Cntnap2 / Coro1a / Coro1c / Coro2b / Crocc / Cttn / Cx3cl1 / Cyrib / Dbn1 / Dlg1 / Dnaja4 / Dusp3 / Dynll1 / Eif4g1 / Epha7 / Faf1 / Farp1 / Fkbp4 / Fxr1 / Gap43 / Gja1 / Hax1 / Hdac4 / Hgs / Hmgb1 / Hnrnpu / Jam3 / Kit / Lrfn4 / Lrtm2 / …
3	GO:0051128	regulation of cellular component organization	GO_BiologicalProcess	4.02763e-18	9.26356e-15	3.73062e-29	1.97723e-27	Group43	8.65718	225	Aak1 / Actl6a / Adam10 / Add1 / Aida / Akap5 / Akap9 / Anln / Arc / Arf6 / Arhgap17 / Arhgdia / Arpc4 / Arpin / Atp1b2 / Atpif1 / Bax / Bcl2l1 / Bid / Bmpr2 / Brsk1 / Cacna1a / Capza2 / Cck / Ccsap / Cd81 / Cdc42ep4 / Cdh8 / Cdkn1b / Cenpv / Chmp1a / Chmp1b / Chmp2a / Chmp2b / Chmp4b / Clasp2 / Clip2 / Cntn1 / Cntn2 / Cntnap2 / Coro1a / Coro1b / Coro1c / Coro2b / Crip2 / Crocc / Cttn / Cx3cl1 / C…
3	GO:0006996	organelle organization	GO_BiologicalProcess	7.80465e-22	1.806e-18	3.73062e-29	1.97723e-27	Group43	8.03771	324	Acad9 / Acin1 / Actl6a / Add1 / Afg3l2 / Agap2 / Agfg1 / Aif1l / Akap8 / Akap9 / Anln / Apex1 / Apool / Arc / Arf6 / Arhgap17 / Arhgdia / Arpc4 / Arpin / Atg2b / Atp2b2 / Atp5d / Atp6v0c / Atpif1 / Atxn3 / Bag3 / Bax / Bcap31 / Bcl2l1 / Bcr / Bid / Bloc1s1 / Brd4 / Brsk1 / Btbd8 / Cap2 / Capza2 / Cbx1 / Ccdc115 / Cck / Ccsap / Cdc42bpa / Cdc42ep4 / Cdkn1b / Cds1 / Celsr2 / Cenpv / Chchd4 / Chchd6…
3	GO:0022607	cellular component assembly	GO_BiologicalProcess	3.33977e-25	7.74493e-22	3.73062e-29	1.97723e-27	Group43	8.9615	277	Aar2 / Acad9 / Acsl3 / Adam10 / Adar / Add1 / Afg3l2 / Agfg1 / Aida / Aif1l / Akap9 / Aldh1a1 / Aldh9a1 / Anln / Arc / Arf6 / Arpc4 / Atg2b / Atp5d / Bag3 / Bax / Bcr / Bid / Cacna1a / Capza2 / Ccdc115 / Cck / Ccsap / Cd9 / Cdc42ep4 / Cdh10 / Cdh6 / Cdh8 / Cdkn1b / Cds1 / Celsr2 / Cenpv / Chchd4 / Chmp1a / Chmp1b / Chmp2a / Chmp2b / Chmp4b / Chp1 / Clasp2 / Cldn10 / Clip2 / Cnot7 / Cntn1 / Cntnap…
3	GO:0043933	protein-containing complex organization	GO_BiologicalProcess	2.14117e-25	4.96752e-22	3.73062e-29	1.97723e-27	Group43	10.555	194	Aar2 / Abce1 / Acad9 / Acsl3 / Actl6a / Adam10 / Adar / Add1 / Afg3l2 / Aida / Akap5 / Akap9 / Aldh1a1 / Aldh9a1 / Arc / Arf6 / Arpc4 / Atp5d / Bax / Bid / Capza2 / Ccdc115 / Cck / Ccsap / Cdc42ep4 / Cdkn1b / Cenpv / Chchd4 / Chmp1a / Chmp1b / Chmp2a / Chmp2b / Chmp4b / Chp1 / Clasp2 / Clip2 / Cops7b / Coro1a / Cox20 / Cox7a2 / Crip2 / Crnkl1 / Cttn / Cx3cl1 / Cyrib / Dbn1 / Dgkq / Diaph1 / Diaph…
3	GO:0033043	regulation of organelle organization	GO_BiologicalProcess	3.16148e-11	7.02164e-08	3.73062e-29	1.97723e-27	Group43	9.28	116	Actl6a / Add1 / Akap9 / Arf6 / Arhgap17 / Arhgdia / Arpc4 / Arpin / Atpif1 / Bax / Bcl2l1 / Bid / Capza2 / Ccsap / Cdc42ep4 / Cdkn1b / Cenpv / Chmp1a / Chmp1b / Chmp2a / Chmp2b / Chmp4b / Clasp2 / Clip2 / Coro1a / Coro1b / Coro2b / Crocc / Cttn / Cx3cl1 / Cyrib / Dbn1 / Dhodh / Diaph1 / Dlg1 / Dynll1 / Fkbp4 / Fxyd1 / Gap43 / Ghitm / Gja1 / Grn / Gsk3a / Hax1 / Hecw2 / Hnrnpd / Hnrnpu / Ilk / Jam…
3	GO:0007010	cytoskeleton organization	GO_BiologicalProcess	2.95091e-13	6.67201e-10	3.73062e-29	1.97723e-27	Group43	9.14948	142	Add1 / Agap2 / Agfg1 / Aif1l / Akap9 / Anln / Arc / Arf6 / Arhgap17 / Arhgdia / Arpc4 / Arpin / Atxn3 / Bcr / Brsk1 / Cap2 / Capza2 / Ccsap / Cdc42bpa / Cdc42ep4 / Cdkn1b / Chmp1a / Chmp1b / Chmp2a / Chmp2b / Chmp4b / Chp1 / Clasp2 / Clip2 / Cntn2 / Coro1a / Coro1b / Coro1c / Coro2b / Crocc / Cspg5 / Cttn / Cx3cl1 / Cyrib / Dbn1 / Dctn6 / Diaph1 / Diaph2 / Dlg1 / Dmd / Dync1li2 / Elmo1 / Epb41l3 …
3	GO:0043254	regulation of protein-containing complex assembly	GO_BiologicalProcess	1.04034e-09	2.25962e-06	3.73062e-29	1.97723e-27	Group43	12.1076	54	Add1 / Aida / Akap9 / Arf6 / Arpc4 / Bax / Bid / Capza2 / Cck / Cdc42ep4 / Cdkn1b / Clasp2 / Clip2 / Coro1a / Cttn / Cyrib / Dbn1 / Dlg1 / Eif4g1 / Faf1 / Fkbp4 / Hax1 / Hmgb1 / Jam3 / Mapk8 / Mtpn / Nck1 / Numa1 / P2ry12 / Pak3 / Park7 / Pfn1 / Prrt2 / Ptpn11 / Rac1 / Ralb / Rhoa / Rpl13a / Sltm / Sptbn1 / Src / Stmn1 / Stmn2 / Stub1 / Stx1b / Stxbp5 / Sumo1 / Svip / Tbcd / Tmod1 / Tmod2 / Tmsb4…
3	GO:0065003	protein-containing complex assembly	GO_BiologicalProcess	6.19973e-23	1.43648e-19	3.73062e-29	1.97723e-27	Group43	10.6462	173	Aar2 / Acad9 / Acsl3 / Adam10 / Adar / Add1 / Afg3l2 / Aida / Akap9 / Aldh1a1 / Aldh9a1 / Arc / Arf6 / Arpc4 / Atp5d / Bax / Bid / Capza2 / Ccdc115 / Cck / Cdc42ep4 / Cdkn1b / Cenpv / Chchd4 / Chmp2a / Chmp4b / Chp1 / Clasp2 / Clip2 / Cops7b / Coro1a / Cox20 / Cox7a2 / Crip2 / Crnkl1 / Cttn / Cx3cl1 / Cyrib / Dbn1 / Dgkq / Diaph1 / Diaph2 / Dlg1 / Dmd / Dnajc9 / Eif3h / Eif3j2 / Eif3m / Eif4b / E…
3	GO:0043025	neuronal cell body	GO_CellularComponent	7.39851e-18	1.70092e-14	3.62936e-43	2.28888e-41	Group44	12.3623	101	Adam10 / Adsl / Agfg1 / Akap12 / Akap5 / Akap9 / Asl / Atp1a2 / Atp2b2 / Begain / Bmpr2 / C4b / Cacna1a / Calb1 / Cck / Cntn2 / Cntnap2 / Crhbp / Csnk1e / Ctnnd2 / Cx3cl1 / Cygb / Dbn1 / Ddn / Dhodh / Dlg1 / Dlg3 / Dmd / Dner / Dpp6 / Eif4a3 / Eif4b / Epha4 / Epha7 / Ermn / Fkbp4 / Fxr1 / Gabra5 / Gap43 / Gjc2 / Glrx / Gna12 / Gnas / Hcn1 / Hcn2 / Homer1 / Homer2 / Ilk / Inpp5f / Katnb1 / Kcna1 /…
3	GO:0043204	perikaryon	GO_CellularComponent	1.67479e-06	0.00334288	3.62936e-43	2.28888e-41	Group44	13.0045	29	Adsl / Asl / Cacna1a / Cck / Crhbp / Ctnnd2 / Ddn / Epha4 / Gap43 / Gjc2 / Kcna1 / Kcna2 / Kcnab1 / Kcnb1 / Kcnd2 / Mapk10 / Mapk8 / Mycbp2 / Myo1d / Pals1 / Pcsk2 / Ppp5c / Rgs7bp / Rtn4r / Rufy3 / Scn1b / Shtn1 / Slc2a3 / Sorcs2
3	GO:0045202	synapse	GO_CellularComponent	5.05617e-41	1.18063e-37	3.62936e-43	2.28888e-41	Group44	13.0006	211	Aak1 / Abhd6 / Adam10 / Add1 / Adgra1 / Akap12 / Akap5 / Akap7 / Akap9 / Aldh1a1 / Anks1b / Arc / Arf6 / Arhgdia / Atp1a2 / Atp1b2 / Atp2b2 / Atp6v0c / Bcas1 / Bcl2l1 / Bcr / Begain / Bmpr2 / Brsk1 / Btbd8 / C1qb / C1qc / C4b / Cacna1a / Cacnb2 / Calb1 / Cap2 / Cck / Cdh10 / Cdh8 / Cdk16 / Chmp2b / Chmp4b / Chrm1 / Cntn1 / Cntn2 / Cntnap2 / Comt / Coro1a / Cpt1c / Crhbp / Cspg5 / Ctnnd2 / Cttn / …
3	GO:0098794	postsynapse	GO_CellularComponent	2.75236e-29	6.413e-26	3.62936e-43	2.28888e-41	Group44	15	123	Abhd6 / Adam10 / Add1 / Adgra1 / Akap5 / Akap9 / Anks1b / Arc / Atp1a2 / Atp2b2 / Bcas1 / Bcr / Begain / Bmpr2 / C1qb / C1qc / Calb1 / Cap2 / Cdh10 / Chmp2b / Chmp4b / Chrm1 / Cntn1 / Cntn2 / Cntnap2 / Comt / Cpt1c / Cspg5 / Ctnnd2 / Cttn / Cx3cl1 / Dagla / Dbn1 / Ddn / Dgkq / Dgkz / Dlg1 / Dlg3 / Dlgap1 / Dlgap2 / Dmd / Eif4a3 / Eif4b / Eif4g1 / Elavl1 / Epb41l3 / Epha4 / Epha7 / Erc1 / Fabp5 / …
3	GO:0120025	plasma membrane bounded cell projection	GO_CellularComponent	1.29731e-26	3.01494e-23	3.62936e-43	2.28888e-41	Group44	9.50599	254	Aak1 / Acad9 / Adam10 / Adcy9 / Add1 / Adsl / Aif1l / Ajm1 / Akap5 / Akap9 / Aldh1a1 / Anks1b / Anln / Aoc3 / Arc / Arf6 / Arpin / Asl / Atp1a2 / Atp1a4 / Atp1b2 / Atp2b2 / Bag3 / Basp1 / Bcr / Begain / Bloc1s1 / Bmpr2 / Brsk1 / Btbd8 / C4b / Cacna1a / Calb1 / Car2 / Cbr1 / Cck / Ccsap / Cdc42bpa / Cdh8 / Cdk16 / Cfap36 / Chrm1 / Clasp2 / Clip2 / Cntn1 / Cntn2 / Cntnap2 / Comt / Coro1a / Coro1b /…
3	GO:0043005	neuron projection	GO_CellularComponent	3.55337e-36	8.29002e-33	3.62936e-43	2.28888e-41	Group44	12.0592	212	Aak1 / Acad9 / Adam10 / Adcy9 / Add1 / Adsl / Akap5 / Akap9 / Aldh1a1 / Anks1b / Arc / Asl / Atp1a2 / Atp1a4 / Atp2b2 / Bag3 / Basp1 / Bcr / Begain / Bloc1s1 / Bmpr2 / Brsk1 / Btbd8 / C4b / Cacna1a / Calb1 / Car2 / Cck / Ccsap / Cdh8 / Cdk16 / Chrm1 / Clasp2 / Clip2 / Cntn1 / Cntn2 / Cntnap2 / Comt / Coro1a / Cpt1c / Crhbp / Crip2 / Csnk1e / Ctnnd2 / Cttn / Cx3cl1 / Cygb / Dagla / Dbn1 / Ddn / Di…
3	GO:0097447	dendritic tree	GO_CellularComponent	1.811e-26	4.20514e-23	3.62936e-43	2.28888e-41	Group44	14.152	121	Acad9 / Adam10 / Adcy9 / Add1 / Akap5 / Akap9 / Anks1b / Arc / Atp1a2 / Atp2b2 / Bcr / Begain / Bmpr2 / C4b / Cacna1a / Calb1 / Cck / Chrm1 / Clip2 / Cntnap2 / Comt / Cpt1c / Crhbp / Ctnnd2 / Cttn / Dagla / Dbn1 / Ddn / Dlg1 / Dlg3 / Dlgap2 / Dner / Eif4a3 / Eif4b / Epha4 / Epha7 / Farp1 / Fxr1 / Gabra1 / Gabra5 / Gap43 / Gipc1 / Glrx / Gnaq / Gnas / Gng13 / Gopc / Grm3 / Hcn1 / Hcn2 / Hnrnpu / H…
3	GO:0150034	distal axon	GO_CellularComponent	2.13114e-07	0.000441572	3.62936e-43	2.28888e-41	Group44	11.0345	48	Aak1 / Basp1 / Brsk1 / Calb1 / Cck / Cdh8 / Chrm1 / Clasp2 / Crhbp / Crip2 / Csnk1e / Cttn / Dbn1 / Dlg3 / Epha4 / Exoc7 / Fkbp4 / Fxr1 / Gad1 / Gap43 / Hcn1 / Ilk / Katnb1 / Kcna1 / Kcna2 / Kcnc4 / Kcnip3 / Marcks / Ppp1r2 / Prkca / Prnp / Prrt2 / Ptpn11 / Ptprz1 / Rasgrf1 / Rgs10 / Rtn4r / Rufy3 / Septin6 / Septin7 / Shtn1 / Src / Stim1 / Stmn2 / Thy1 / Tmod2 / Tpm3 / Twf2
3	GO:0030424	axon	GO_CellularComponent	1.09159e-21	2.52485e-18	3.62936e-43	2.28888e-41	Group44	13.0035	113	Aak1 / Adam10 / Adcy9 / Aldh1a1 / Basp1 / Bcr / Bloc1s1 / Bmpr2 / Brsk1 / Btbd8 / C4b / Calb1 / Car2 / Cck / Ccsap / Cdh8 / Chrm1 / Clasp2 / Cntn1 / Cntn2 / Cntnap2 / Comt / Coro1a / Cpt1c / Crhbp / Crip2 / Csnk1e / Cttn / Dagla / Dbn1 / Dlg1 / Dlg3 / Dmd / Dync1i1 / Dynll1 / Emb / Epb41l3 / Epha4 / Ermn / Exoc7 / Fkbp4 / Fxr1 / Gad1 / Gap43 / Gars / Gjc2 / Grm3 / Gsk3a / Gsto1 / Hcn1 / Hcn2 / Ho…
3	GO:0030425	dendrite	GO_CellularComponent	1.46224e-26	3.39678e-23	3.62936e-43	2.28888e-41	Group44	14.1852	121	Acad9 / Adam10 / Adcy9 / Add1 / Akap5 / Akap9 / Anks1b / Arc / Atp1a2 / Atp2b2 / Bcr / Begain / Bmpr2 / C4b / Cacna1a / Calb1 / Cck / Chrm1 / Clip2 / Cntnap2 / Comt / Cpt1c / Crhbp / Ctnnd2 / Cttn / Dagla / Dbn1 / Ddn / Dlg1 / Dlg3 / Dlgap2 / Dner / Eif4a3 / Eif4b / Epha4 / Epha7 / Farp1 / Fxr1 / Gabra1 / Gabra5 / Gap43 / Gipc1 / Glrx / Gnaq / Gnas / Gng13 / Gopc / Grm3 / Hcn1 / Hcn2 / Hnrnpu / H…
3	GO:0044309	neuron spine	GO_CellularComponent	3.48496e-14	7.91783e-11	3.62936e-43	2.28888e-41	Group44	18.2573	44	Adam10 / Add1 / Akap5 / Anks1b / Arc / Atp1a2 / Atp2b2 / Bcr / Calb1 / Cntnap2 / Comt / Cttn / Dagla / Dbn1 / Ddn / Dlgap2 / Epha4 / Farp1 / Fxr1 / Gipc1 / Grm3 / Homer1 / Kcnd2 / Kcnd3 / Kcnn2 / Kif3b / Marcks / Mt3 / Nrgn / Ppp1r2 / Prrt2 / Pten / Ptpn11 / Ptprz1 / Rac1 / Rgs10 / Rgs7bp / Rhoa / Septin11 / Shisa7 / Sorcs2 / Strn / Strn4 / Usp8
3	GO:0043197	dendritic spine	GO_CellularComponent	2.82646e-13	6.39345e-10	3.62936e-43	2.28888e-41	Group44	17.8723	42	Adam10 / Add1 / Akap5 / Anks1b / Arc / Atp1a2 / Atp2b2 / Bcr / Calb1 / Comt / Cttn / Dagla / Dbn1 / Ddn / Dlgap2 / Epha4 / Farp1 / Fxr1 / Gipc1 / Grm3 / Homer1 / Kcnd2 / Kcnd3 / Kcnn2 / Kif3b / Marcks / Mt3 / Nrgn / Ppp1r2 / Prrt2 / Pten / Ptprz1 / Rac1 / Rgs10 / Rgs7bp / Rhoa / Septin11 / Shisa7 / Sorcs2 / Strn / Strn4 / Usp8
3	GO:0042776	proton motive force-driven mitochondrial ATP synthesis	GO_BiologicalProcess	5.76121e-07	0.00117529	4.0104e-10	1.0427e-08	Group45	24.1379	14	Atp5d / Atp5k / Atp5pb / Ndufa12 / Ndufa2 / Ndufa3 / Ndufa6 / Ndufa7 / Ndufa8 / Ndufab1 / Ndufb10 / Ndufs6 / Ndufs7 / Sdhb
3	GO:0070469	respirasome	GO_CellularComponent	6.99228e-09	1.50194e-05	4.0104e-10	1.0427e-08	Group45	22.7273	20	Cox6b1 / Cox6c / Cox7a2 / Cox7b / Cox7c / Ndufa12 / Ndufa2 / Ndufa3 / Ndufa4 / Ndufa6 / Ndufa7 / Ndufa8 / Ndufab1 / Ndufb10 / Ndufs6 / Ndufs7 / Sdhb / Uqcr10 / Uqcrc2 / Uqcrq
3	GO:1990204	oxidoreductase complex	GO_CellularComponent	4.63623e-06	0.00904529	4.0104e-10	1.0427e-08	Group45	16.1017	19	Dbt / Etfb / Gcsh / Ndufa12 / Ndufa2 / Ndufa3 / Ndufa4 / Ndufa6 / Ndufa7 / Ndufa8 / Ndufab1 / Ndufb10 / Ndufs6 / Ndufs7 / P4hb / Sdhb / Uqcr10 / Uqcrc2 / Uqcrq
3	GO:0030964	NADH dehydrogenase complex	GO_CellularComponent	6.48606e-06	0.0125246	4.0104e-10	1.0427e-08	Group45	25	11	Ndufa12 / Ndufa2 / Ndufa3 / Ndufa4 / Ndufa6 / Ndufa7 / Ndufa8 / Ndufab1 / Ndufb10 / Ndufs6 / Ndufs7
3	GO:0098803	respiratory chain complex	GO_CellularComponent	1.86914e-09	4.05229e-06	4.0104e-10	1.0427e-08	Group45	24.3902	20	Cox6b1 / Cox6c / Cox7a2 / Cox7b / Cox7c / Ndufa12 / Ndufa2 / Ndufa3 / Ndufa4 / Ndufa6 / Ndufa7 / Ndufa8 / Ndufab1 / Ndufb10 / Ndufs6 / Ndufs7 / Sdhb / Uqcr10 / Uqcrc2 / Uqcrq
3	GO:0007005	mitochondrion organization	GO_BiologicalProcess	3.57993e-07	0.000736391	4.0104e-10	1.0427e-08	Group45	9.98249	57	Acad9 / Afg3l2 / Apool / Atg2b / Atp5d / Atpif1 / Bag3 / Bax / Bcap31 / Bcl2l1 / Bid / Cck / Chchd4 / Chchd6 / Cluh / Cntnap2 / Cox20 / Cox7a2 / Cttn / Cyrib / Dap3 / Dctn6 / Dhodh / Gabarapl2 / Ghitm / Gsk3a / Hmgcl / Letm1 / Lonp1 / Map1lc3a / Marcks / Mtch2 / Ndufa12 / Ndufa2 / Ndufa3 / Ndufa6 / Ndufa8 / Ndufab1 / Ndufaf2 / Ndufaf4 / Ndufaf8 / Ndufb10 / Ndufs6 / Ndufs7 / Oxa1l / Pam16 / Park7 …
3	GO:0045271	respiratory chain complex I	GO_CellularComponent	6.48606e-06	0.0125246	4.0104e-10	1.0427e-08	Group45	25	11	Ndufa12 / Ndufa2 / Ndufa3 / Ndufa4 / Ndufa6 / Ndufa7 / Ndufa8 / Ndufab1 / Ndufb10 / Ndufs6 / Ndufs7
3	GO:0010257	NADH dehydrogenase complex assembly	GO_BiologicalProcess	2.83776e-07	0.000585429	4.0104e-10	1.0427e-08	Group45	25.4545	14	Acad9 / Ndufa12 / Ndufa2 / Ndufa3 / Ndufa6 / Ndufa8 / Ndufab1 / Ndufaf2 / Ndufaf4 / Ndufaf8 / Ndufb10 / Ndufs6 / Ndufs7 / Oxa1l
3	GO:0033108	mitochondrial respiratory chain complex assembly	GO_BiologicalProcess	4.40616e-07	0.000904144	4.0104e-10	1.0427e-08	Group45	19.5652	18	Acad9 / Chchd4 / Cox20 / Ndufa12 / Ndufa2 / Ndufa3 / Ndufa6 / Ndufa8 / Ndufab1 / Ndufaf2 / Ndufaf4 / Ndufaf8 / Ndufb10 / Ndufs6 / Ndufs7 / Oxa1l / Sco1 / Surf1
3	GO:0005746	mitochondrial respirasome	GO_CellularComponent	1.86914e-09	4.05229e-06	4.0104e-10	1.0427e-08	Group45	24.3902	20	Cox6b1 / Cox6c / Cox7a2 / Cox7b / Cox7c / Ndufa12 / Ndufa2 / Ndufa3 / Ndufa4 / Ndufa6 / Ndufa7 / Ndufa8 / Ndufab1 / Ndufb10 / Ndufs6 / Ndufs7 / Sdhb / Uqcr10 / Uqcrc2 / Uqcrq
3	GO:0005747	mitochondrial respiratory chain complex I	GO_CellularComponent	6.48606e-06	0.0125246	4.0104e-10	1.0427e-08	Group45	25	11	Ndufa12 / Ndufa2 / Ndufa3 / Ndufa4 / Ndufa6 / Ndufa7 / Ndufa8 / Ndufab1 / Ndufb10 / Ndufs6 / Ndufs7
3	GO:0032981	mitochondrial respiratory chain complex I assembly	GO_BiologicalProcess	2.83776e-07	0.000585429	4.0104e-10	1.0427e-08	Group45	25.4545	14	Acad9 / Ndufa12 / Ndufa2 / Ndufa3 / Ndufa6 / Ndufa8 / Ndufab1 / Ndufaf2 / Ndufaf4 / Ndufaf8 / Ndufb10 / Ndufs6 / Ndufs7 / Oxa1l
3	GO:0031090	organelle membrane	GO_CellularComponent	2.2962e-13	5.20089e-10	4.46538e-15	1.33961e-13	Group46	7.52406	258	Abhd6 / Acad9 / Acads / Acbd5 / Acsl3 / Adam10 / Adsl / Afg3l2 / Ankrd17 / Apool / Arc / Arcn1 / Arf6 / Asl / Atg2b / Atp13a1 / Atp1a2 / Atp5d / Atp5k / Atp5md / Atp5pb / Atp6v0c / Atxn3 / Bax / Bcap31 / Bcl2l1 / Bid / Bloc1s1 / Bri3bp / Btbd8 / Ccdc115 / Ccdc51 / Cds1 / Cenpv / Chchd6 / Chmp1a / Chmp1b / Chmp2a / Chmp2b / Chmp4b / Chp1 / Ckap4 / Clip2 / Clmn / Clpx / Coq6 / Coq9 / Coro1a / Coro1…
3	GO:0016192	vesicle-mediated transport	GO_BiologicalProcess	1.60444e-07	0.000333402	4.46538e-15	1.33961e-13	Group46	7.64045	136	Aak1 / Acsl3 / Add1 / Agap2 / Akap5 / Arc / Arcn1 / Arf6 / Arhgap17 / Bcap31 / Bcl2l1 / Bcr / Bloc1s1 / Brsk1 / Btbd8 / Cacna1a / Cacnb2 / Ccdc91 / Ccdc93 / Cd81 / Cd9 / Cdc42se2 / Cdk16 / Chmp1a / Chmp1b / Chmp2a / Chmp2b / Chmp4b / Chp1 / Clasp2 / Cntn2 / Coro1a / Coro1c / Crhbp / Csk / Csnk1e / Cspg5 / Cttn / Dgkq / Eipr1 / Elmo1 / Erc1 / Ergic1 / Exoc7 / Folr1 / Gabarapl2 / Gipc1 / Glrx / Gop…
3	GO:0031982	vesicle	GO_CellularComponent	2.25095e-11	5.01062e-08	4.46538e-15	1.33961e-13	Group46	7.93515	186	Aak1 / Abhd6 / Acsbg1 / Acy1 / Adam10 / Agap2 / Agfg1 / Akap5 / Akap7 / Aoc3 / Arc / Arcn1 / Arf6 / Atp1a2 / Atp6v0c / Avl9 / Bcap31 / Bcl2l1 / Bloc1s1 / Brsk1 / Btbd8 / Ccdc115 / Ccdc93 / Cd81 / Cd9 / Cdc42ep4 / Cdk16 / Cdkn1b / Cend1 / Chid1 / Chmp1a / Chmp1b / Chmp2a / Chmp2b / Chmp4b / Chp1 / Clip2 / Cntnap2 / Commd9 / Coro1a / Coro1c / Crhbp / Cspg5 / Dagla / Dennd6a / Dgkq / Dlg1 / Dmd / Dn…
3	GO:0031410	cytoplasmic vesicle	GO_CellularComponent	4.33364e-10	9.46467e-07	4.46538e-15	1.33961e-13	Group46	7.81818	172	Aak1 / Abhd6 / Acsbg1 / Adam10 / Agap2 / Agfg1 / Akap5 / Akap7 / Aoc3 / Arc / Arcn1 / Arf6 / Atp1a2 / Atp6v0c / Avl9 / Bcap31 / Bcl2l1 / Bloc1s1 / Brsk1 / Btbd8 / Ccdc115 / Ccdc93 / Cdc42ep4 / Cdk16 / Cdkn1b / Chid1 / Chmp1a / Chmp1b / Chmp2a / Chmp2b / Chmp4b / Chp1 / Clip2 / Cntnap2 / Commd9 / Coro1a / Coro1c / Crhbp / Cspg5 / Dagla / Dennd6a / Dgkq / Dlg1 / Dmd / Dner / Dync1i1 / Dync1li2 / Dy…
3	GO:0012506	vesicle membrane	GO_CellularComponent	1.62975e-06	0.00325624	4.46538e-15	1.33961e-13	Group46	8.4728	81	Abhd6 / Arc / Arcn1 / Arf6 / Atp6v0c / Bcl2l1 / Btbd8 / Chmp1a / Chmp1b / Chmp2a / Chmp2b / Chmp4b / Clip2 / Coro1a / Coro1c / Cspg5 / Dagla / Dgkq / Dlg1 / Dmd / Epha4 / Fxyd1 / Gabra1 / Gad1 / Gde1 / Gipc1 / Hgs / Itm2b / Lin7a / Lin7c / Mmgt1 / Mon2 / Mycbp2 / Napepld / Nck1 / Necap1 / Nrgn / Pef1 / Prrt2 / Ptpn11 / Rab10 / Rab11b / Rab22a / Rab31 / Rab6a / Rab8b / Rab9 / Rab9b / Rac1 / Rap2a …
3	GO:0016197	endosomal transport	GO_BiologicalProcess	2.00552e-11	4.46829e-08	4.46538e-15	1.33961e-13	Group46	16.3265	40	Agap2 / Akap5 / Arf6 / Bcl2l1 / Bloc1s1 / Btbd8 / Ccdc93 / Chmp1a / Chmp1b / Chmp2a / Chmp2b / Chmp4b / Coro1c / Eipr1 / Erc1 / Hgs / Inpp5f / Lyst / Rab10 / Rab11b / Rab6a / Rab6b / Rab8b / Rab9 / Rab9b / Rbsn / Reps1 / Snx2 / Snx4 / Snx6 / Spag9 / Stx12 / Tamalin / Tbc1d17 / Trappc10 / Vps26c / Vps36 / Vps50 / Washc4 / Washc5
3	GO:0098588	bounding membrane of organelle	GO_CellularComponent	2.34255e-05	0.0436886	4.46538e-15	1.33961e-13	Group46	7.08749	128	Abhd6 / Acbd5 / Acsl3 / Adam10 / Adsl / Arc / Arcn1 / Arf6 / Asl / Atp6v0c / Bax / Bcap31 / Bcl2l1 / Bid / Bloc1s1 / Bri3bp / Btbd8 / Ccdc115 / Chmp1a / Chmp1b / Chmp2a / Chmp2b / Chmp4b / Chp1 / Clmn / Coro1a / Coro1c / Cpt1c / Cspg5 / Dagla / Dlg1 / Dmd / Emd / Epha4 / Erc1 / Ergic1 / Fam20b / Fxyd1 / Gabarapl2 / Gad1 / Gja1 / Gopc / Grn / Hax1 / Hgs / Itm2b / Lin7a / Lin7c / Map1lc3a / Mmgt1 /…
3	GO:0005768	endosome	GO_CellularComponent	2.20832e-08	4.67721e-05	4.46538e-15	1.33961e-13	Group46	9.01883	91	Abhd6 / Agap2 / Akap5 / Aoc3 / Arc / Arf6 / Atp1a2 / Avl9 / Bloc1s1 / Ccdc115 / Ccdc93 / Cdkn1b / Chid1 / Chmp1a / Chmp1b / Chmp2a / Chmp2b / Chmp4b / Clip2 / Cntnap2 / Coro1a / Coro1c / Crhbp / Dagla / Dennd6a / Dgkq / Dner / Dync1i1 / Dync1li2 / Eipr1 / Epha4 / Folr1 / Fxyd1 / Gja1 / Gnas / Grn / Hgs / Hmgb1 / Inpp5f / Itm2b / Map1lc3a / Map2k2 / Mmgt1 / Mon2 / Myo1d / Myo5a / Napepld / Pak3 / …
3	GO:0097708	intracellular vesicle	GO_CellularComponent	4.54209e-10	9.91538e-07	4.46538e-15	1.33961e-13	Group46	7.80754	172	Aak1 / Abhd6 / Acsbg1 / Adam10 / Agap2 / Agfg1 / Akap5 / Akap7 / Aoc3 / Arc / Arcn1 / Arf6 / Atp1a2 / Atp6v0c / Avl9 / Bcap31 / Bcl2l1 / Bloc1s1 / Brsk1 / Btbd8 / Ccdc115 / Ccdc93 / Cdc42ep4 / Cdk16 / Cdkn1b / Chid1 / Chmp1a / Chmp1b / Chmp2a / Chmp2b / Chmp4b / Chp1 / Clip2 / Cntnap2 / Commd9 / Coro1a / Coro1c / Crhbp / Cspg5 / Dagla / Dennd6a / Dgkq / Dlg1 / Dmd / Dner / Dync1i1 / Dync1li2 / Dy…
3	GO:0030659	cytoplasmic vesicle membrane	GO_CellularComponent	3.95511e-06	0.00774411	4.46538e-15	1.33961e-13	Group46	8.3691	78	Abhd6 / Arc / Arcn1 / Arf6 / Atp6v0c / Bcl2l1 / Btbd8 / Chmp1a / Chmp1b / Chmp2a / Chmp2b / Chmp4b / Clip2 / Coro1a / Coro1c / Cspg5 / Dagla / Dlg1 / Dmd / Epha4 / Fxyd1 / Gabra1 / Gad1 / Gde1 / Hgs / Itm2b / Lin7a / Lin7c / Mmgt1 / Mon2 / Mycbp2 / Napepld / Necap1 / Nrgn / Pef1 / Prrt2 / Ptpn11 / Rab10 / Rab11b / Rab22a / Rab31 / Rab6a / Rab8b / Rab9 / Rab9b / Rac1 / Rap2a / Rbsn / Rufy1 / Ryr2 …
3	GO:0005769	early endosome	GO_CellularComponent	2.85214e-06	0.00563013	4.46538e-15	1.33961e-13	Group46	10.2975	45	Aoc3 / Arc / Arf6 / Bloc1s1 / Ccdc93 / Chmp1a / Cntnap2 / Coro1a / Dagla / Dner / Epha4 / Fxyd1 / Gja1 / Hgs / Hmgb1 / Inpp5f / Map2k2 / Mmgt1 / Mon2 / Myo1d / Myo5a / Napepld / Rab22a / Rab31 / Rabgef1 / Rac1 / Rap1a / Rbsn / Rufy1 / Serpinb1a / Sh3gl1 / Sh3gl3 / Snx16 / Snx2 / Snx4 / Snx6 / Sorcs2 / Stx12 / Tmem9b / Tpd52l1 / Tsg101 / Usp8 / Uvrag / Washc4 / Washc5
3	GO:0031901	early endosome membrane	GO_CellularComponent	1.60645e-05	0.0303298	4.46538e-15	1.33961e-13	Group46	12.8342	24	Arc / Arf6 / Dagla / Epha4 / Fxyd1 / Hgs / Mmgt1 / Mon2 / Napepld / Rac1 / Rbsn / Rufy1 / Sh3gl1 / Sh3gl3 / Snx16 / Snx2 / Snx4 / Snx6 / Sorcs2 / Stx12 / Tmem9b / Tsg101 / Washc4 / Washc5
3	GO:0008092	cytoskeletal protein binding	GO_MolecularFunction	3.17538e-13	7.17636e-10	4.30324e-18	1.7213e-16	Group47	10.2079	108	Actr3b / Add1 / Aif1l / Akap5 / Anln / Arc / Arpc4 / Brsk1 / Cacnb2 / Cap2 / Capza2 / Ccsap / Chp1 / Clasp2 / Clip2 / Clmn / Coro1a / Coro1b / Coro1c / Coro2a / Coro2b / Crocc / Cttn / Dbn1 / Dcp1a / Diaph1 / Diaph2 / Dlg1 / Dmd / Dusp3 / Dync1i1 / Emd / Epb41l3 / Ermn / Fabp3 / Farp1 / Fkbp4 / Fxyd1 / Gipc1 / Gja1 / Gnas / Hdgf / Hnrnpu / Homer2 / Katnb1 / Kcna2 / Kcnn2 / Kif3b / Lasp1 / Lin7c /…
3	GO:0005938	cell cortex	GO_CellularComponent	2.22732e-09	4.81993e-06	4.30324e-18	1.7213e-16	Group47	12.8852	46	Anln / Arc / Arf6 / Calb1 / Capza2 / Clasp2 / Coro1a / Coro1c / Crip2 / Cttn / Dbn1 / Dmd / Emd / Erc1 / Ermn / Exoc7 / Gad1 / Gipc1 / Hax1 / Iqsec2 / Lasp1 / Map2k2 / Marcks / Mark2 / Myo1d / Numa1 / Pfn1 / Pls1 / Ppfia3 / Pvalb / Rab10 / Rac1 / Rhoa / Rims3 / Septin11 / Septin2 / Septin3 / Septin6 / Septin7 / Septin9 / Shroom2 / Slc2a1 / Sptbn1 / Stim1 / Tmod1 / Tpm3
3	GO:0003779	actin binding	GO_MolecularFunction	1.35637e-08	2.8877e-05	4.30324e-18	1.7213e-16	Group47	11.349	53	Actr3b / Add1 / Aif1l / Akap5 / Anln / Arc / Arpc4 / Cacnb2 / Cap2 / Capza2 / Clasp2 / Clmn / Coro1a / Coro1b / Coro1c / Coro2a / Coro2b / Crocc / Cttn / Dbn1 / Diaph1 / Diaph2 / Dmd / Emd / Epb41l3 / Ermn / Gipc1 / Hdgf / Hnrnpu / Homer2 / Lasp1 / Map1s / Marcks / Marcksl1 / Mrtfb / Msrb2 / Myo1d / Myo5a / Nebl / P4hb / Pawr / Pfn1 / Pls1 / Shroom2 / Shtn1 / Sntb2 / Sptbn1 / Tmod1 / Tmod2 / Tmsb…
3	GO:0051015	actin filament binding	GO_MolecularFunction	4.48566e-07	0.000919111	4.30324e-18	1.7213e-16	Group47	13.3047	31	Actr3b / Add1 / Aif1l / Arpc4 / Cacnb2 / Capza2 / Clasp2 / Clmn / Coro1a / Coro1b / Coro1c / Coro2a / Coro2b / Cttn / Dbn1 / Dmd / Ermn / Lasp1 / Map1s / Marcks / Marcksl1 / Myo1d / Myo5a / Nebl / Pls1 / Shroom2 / Shtn1 / Sptbn1 / Tmod1 / Tpm3 / Twf2
3	GO:0097435	supramolecular fiber organization	GO_BiologicalProcess	3.00589e-08	6.35745e-05	4.30324e-18	1.7213e-16	Group47	9.40476	79	Add1 / Agfg1 / Aif1l / Akap9 / Arf6 / Arhgap17 / Arpc4 / Arpin / Bax / Bid / Capza2 / Ccsap / Cdc42ep4 / Cdkn1b / Chp1 / Clasp2 / Clip2 / Coro1a / Coro1b / Coro1c / Coro2b / Cttn / Cx3cl1 / Cyrib / Dbn1 / Diaph1 / Diaph2 / Dlg1 / Elmo1 / Ermn / Fkbp4 / Hax1 / Ilk / Katnb1 / Map1s / Map6d1 / Mapk8 / Marcks / Marcksl1 / Msrb2 / Mtpn / Myo1d / Myo5a / Nck1 / Nebl / Nf1 / Numa1 / Pak3 / Pakap / Pawr …
3	GO:0030036	actin cytoskeleton organization	GO_BiologicalProcess	4.13067e-10	9.02551e-07	4.30324e-18	1.7213e-16	Group47	10.2999	79	Add1 / Agap2 / Aif1l / Anln / Arf6 / Arhgap17 / Arhgdia / Arpc4 / Arpin / Atxn3 / Bcr / Capza2 / Cdc42bpa / Cdc42ep4 / Clasp2 / Coro1a / Coro1b / Coro1c / Coro2b / Cttn / Cx3cl1 / Cyrib / Dbn1 / Diaph1 / Diaph2 / Dlg1 / Dmd / Elmo1 / Epb41l3 / Ermn / Farp1 / Hax1 / Ilk / Iqsec2 / Jam3 / Kit / Marcks / Marcksl1 / Mrtfb / Msrb2 / Mtpn / Mycbp2 / Myo1d / Myo5a / Nck1 / Nebl / Nf1 / Nutf2 / Pak3 / Pa…
3	GO:0005856	cytoskeleton	GO_CellularComponent	3.03441e-12	6.80921e-09	4.30324e-18	1.7213e-16	Group47	7.9918	195	Acads / Actr3b / Add1 / Aif1l / Akap12 / Akap5 / Akap9 / Anks1b / Anln / Apex1 / Arc / Arpc4 / Bag3 / Bcas2 / Bcl2l1 / Brsk1 / Calb1 / Capza2 / Cbx1 / Cc2d1a / Ccdc124 / Ccdc6 / Ccsap / Cdc42bpa / Cdc42ep4 / Cdc42se2 / Cdk16 / Cdk5rap3 / Cenpv / Cfap36 / Chd4 / Chmp1a / Chmp1b / Chmp2a / Chmp2b / Chmp4b / Chp1 / Ckap4 / Clasp2 / Clip2 / Coro1a / Coro1b / Coro1c / Coro2b / Crhbp / Crocc / Cttn / D…
3	GO:0007010	cytoskeleton organization	GO_BiologicalProcess	2.95091e-13	6.67201e-10	4.30324e-18	1.7213e-16	Group47	9.14948	142	Add1 / Agap2 / Agfg1 / Aif1l / Akap9 / Anln / Arc / Arf6 / Arhgap17 / Arhgdia / Arpc4 / Arpin / Atxn3 / Bcr / Brsk1 / Cap2 / Capza2 / Ccsap / Cdc42bpa / Cdc42ep4 / Cdkn1b / Chmp1a / Chmp1b / Chmp2a / Chmp2b / Chmp4b / Chp1 / Clasp2 / Clip2 / Cntn2 / Coro1a / Coro1b / Coro1c / Coro2b / Crocc / Cspg5 / Cttn / Cx3cl1 / Cyrib / Dbn1 / Dctn6 / Diaph1 / Diaph2 / Dlg1 / Dmd / Dync1li2 / Elmo1 / Epb41l3 …
3	GO:0030863	cortical cytoskeleton	GO_CellularComponent	2.55353e-06	0.00504578	4.30324e-18	1.7213e-16	Group47	16.129	20	Anln / Calb1 / Capza2 / Clasp2 / Coro1a / Cttn / Dbn1 / Dmd / Erc1 / Lasp1 / Numa1 / Pls1 / Pvalb / Rims3 / Septin2 / Shroom2 / Slc2a1 / Sptbn1 / Tmod1 / Tpm3
3	GO:0007015	actin filament organization	GO_BiologicalProcess	5.72304e-10	1.24591e-06	4.30324e-18	1.7213e-16	Group47	11.9247	57	Add1 / Aif1l / Arf6 / Arhgap17 / Arpc4 / Arpin / Capza2 / Cdc42ep4 / Clasp2 / Coro1a / Coro1b / Coro1c / Coro2b / Cttn / Cx3cl1 / Cyrib / Dbn1 / Diaph1 / Diaph2 / Dlg1 / Elmo1 / Ermn / Hax1 / Marcks / Marcksl1 / Msrb2 / Mtpn / Myo1d / Myo5a / Nck1 / Nebl / Pak3 / Pakap / Pawr / Pfn1 / Pls1 / Prkcq / Rac1 / Rhoa / Rufy3 / Sdc4 / Shroom2 / Shtn1 / Sltm / Sorbs1 / Sptbn1 / Src / Stmn1 / Swap70 / Tmo…
3	GO:0099513	polymeric cytoskeletal fiber	GO_CellularComponent	5.93098e-06	0.0114883	4.30324e-18	1.7213e-16	Group47	8.50299	71	Aif1l / Ccsap / Cdk5rap3 / Chmp1a / Chmp1b / Chmp2a / Chmp2b / Chmp4b / Clasp2 / Clip2 / Coro1a / Coro1b / Crhbp / Cttn / Dbn1 / Dctn3 / Dcxr / Diaph1 / Diaph2 / Dlg1 / Dmd / Dync1i1 / Dync1i2 / Dync1li2 / Dynll1 / Emd / Fkbp4 / Gja1 / Gng12 / Gsk3a / Hnrnpu / Jam3 / Jup / Katnb1 / Kif3b / Lmnb1 / Lmnb2 / Lzts2 / Map1lc3a / Map1s / Map2k2 / Map6d1 / Map9 / Mapre2 / Marcks / Mark2 / Mt3 / Myo5a / …
3	GO:0015629	actin cytoskeleton	GO_CellularComponent	3.35663e-11	7.445e-08	4.30324e-18	1.7213e-16	Group47	12.0301	64	Add1 / Aif1l / Anln / Arc / Arpc4 / Bag3 / Calb1 / Capza2 / Cdc42bpa / Cdc42ep4 / Coro1a / Coro1b / Coro1c / Coro2b / Crocc / Cttn / Dbn1 / Dctn3 / Dctn5 / Dctn6 / Diaph1 / Diaph2 / Dmd / Gng12 / H1f0 / Hax1 / Hdac4 / Ilk / Jam3 / Jup / Lasp1 / Mapk8 / Marcks / Mark2 / Mtpn / Myo1d / Myo5a / Ncoa5 / Nebl / Pawr / Pls1 / Ppp1r12a / Pvalb / Rab22a / Rac1 / Septin11 / Septin2 / Septin7 / Septin9 / S…
3	GO:0032989	cellular component morphogenesis	GO_BiologicalProcess	7.28281e-12	1.62771e-08	2.64987e-18	1.13945e-16	Group48	10.3261	95	Adam10 / Afg3l2 / Agfg1 / Akap5 / Arc / Arpin / Bax / Bcl2l1 / Bmpr2 / Brsk1 / Cacna1a / Cck / Cd9 / Celsr2 / Clasp2 / Cntn1 / Cntn2 / Cntnap2 / Coro1b / Coro1c / Cspg5 / Ctnnd2 / Cttn / Dbn1 / Dmd / Emb / Epb41l3 / Epha4 / Epha7 / Farp1 / Gap43 / Gja1 / Gorasp1 / Hecw2 / Ilk / Lgi1 / Lrtm2 / Mag / Map1s / Map2k2 / Map4k4 / Mapk8 / Marcks / Mark2 / Mt3 / Mycbp2 / Ndufs6 / Nebl / Nfasc / Nutf2 / P…
3	GO:0000904	cell morphogenesis involved in differentiation	GO_BiologicalProcess	2.00039e-09	4.33285e-06	2.64987e-18	1.13945e-16	Group48	9.75323	83	Adam10 / Afg3l2 / Akap5 / Arc / Atp2b2 / Bmpr2 / Brsk1 / Cacna1a / Cck / Celsr2 / Clasp2 / Cntn1 / Cntn2 / Cntnap2 / Coro1c / Cspg5 / Ctnnd2 / Cttn / Dbn1 / Emb / Epha4 / Epha7 / Farp1 / Gap43 / Gorasp1 / Hecw2 / Ilk / Itgav / Lgi1 / Lrtm2 / Mag / Map1s / Map2k2 / Mapk8 / Marcks / Mark2 / Megf9 / Mt3 / Mycbp2 / Nfasc / Nutf2 / P4hb / Pak3 / Pitpna / Plppr4 / Pls1 / Plxna4 / Prex1 / Prkca / Pten /…
3	GO:0032990	cell part morphogenesis	GO_BiologicalProcess	6.26184e-13	1.41205e-09	2.64987e-18	1.13945e-16	Group48	11.0973	89	Adam10 / Afg3l2 / Akap5 / Arc / Arpin / Bax / Bcl2l1 / Bmpr2 / Brsk1 / Cacna1a / Cck / Celsr2 / Clasp2 / Cntn1 / Cntn2 / Cntnap2 / Coro1b / Coro1c / Cspg5 / Ctnnd2 / Cttn / Dbn1 / Dmd / Emb / Epb41l3 / Epha4 / Epha7 / Farp1 / Gap43 / Gja1 / Gorasp1 / Hecw2 / Ilk / Lgi1 / Lrtm2 / Mag / Map1s / Map2k2 / Map4k4 / Mapk8 / Marcks / Mark2 / Mt3 / Mycbp2 / Ndufs6 / Nfasc / Nutf2 / Pak3 / Pitpna / Plppr4…
3	GO:0048858	cell projection morphogenesis	GO_BiologicalProcess	4.07187e-12	9.11691e-09	2.64987e-18	1.13945e-16	Group48	11.0381	84	Adam10 / Afg3l2 / Akap5 / Arc / Arpin / Bmpr2 / Brsk1 / Cacna1a / Cck / Celsr2 / Clasp2 / Cntn1 / Cntn2 / Cntnap2 / Coro1b / Coro1c / Cspg5 / Ctnnd2 / Cttn / Dbn1 / Dmd / Emb / Epb41l3 / Epha4 / Epha7 / Farp1 / Gap43 / Gja1 / Gorasp1 / Hecw2 / Ilk / Lgi1 / Lrtm2 / Mag / Map1s / Map2k2 / Map4k4 / Mapk8 / Marcks / Mark2 / Mt3 / Mycbp2 / Nfasc / Nutf2 / Pak3 / Pitpna / Plppr4 / Plxna4 / Prkca / Pten…
3	GO:0099173	postsynapse organization	GO_BiologicalProcess	5.93909e-07	0.00121039	2.64987e-18	1.13945e-16	Group48	13.3929	30	Adam10 / Arc / Arf6 / Chmp2b / Chmp4b / Cntnap2 / Ctnnd2 / Cttn / Dbn1 / Dgkz / Dlg1 / Dlg3 / Dlgap1 / Epha4 / Epha7 / Farp1 / Frrs1l / Gap43 / Homer1 / Lrfn4 / Marcks / Pak3 / Prnp / Pten / Ptn / Septin7 / Shisa7 / Sorbs1 / Srcin1 / Zfp365
3	GO:0120035	regulation of plasma membrane bounded cell projection organization	GO_BiologicalProcess	8.67439e-13	1.95347e-09	2.64987e-18	1.13945e-16	Group48	11.1111	88	Adam10 / Akap5 / Anln / Arc / Arf6 / Arpin / Atp1b2 / Bmpr2 / Brsk1 / Cacna1a / Cdc42ep4 / Clip2 / Cntn1 / Cntn2 / Coro1b / Coro1c / Crip2 / Crocc / Cx3cl1 / Dbn1 / Dmd / Dync1i2 / Dynll1 / Epha4 / Epha7 / Fkbp4 / Fxr1 / Gap43 / Gorasp1 / Gprc5b / Grn / Gsk3a / Hdac4 / Hecw2 / Homer1 / Ilk / Inpp5f / Katnb1 / Kit / Mag / Map2k2 / Marcks / Mark2 / Mark4 / Mt3 / Mycbp2 / Nck1 / Nf1 / P2ry12 / Pak3 …
3	GO:0120039	plasma membrane bounded cell projection morphogenesis	GO_BiologicalProcess	6.3275e-12	1.4161e-08	2.64987e-18	1.13945e-16	Group48	10.9934	83	Adam10 / Afg3l2 / Akap5 / Arc / Arpin / Bmpr2 / Brsk1 / Cacna1a / Cck / Celsr2 / Clasp2 / Cntn1 / Cntn2 / Cntnap2 / Coro1b / Coro1c / Ctnnd2 / Cttn / Dbn1 / Dmd / Emb / Epb41l3 / Epha4 / Epha7 / Farp1 / Gap43 / Gja1 / Gorasp1 / Hecw2 / Ilk / Lgi1 / Lrtm2 / Mag / Map1s / Map2k2 / Map4k4 / Mapk8 / Marcks / Mark2 / Mt3 / Mycbp2 / Nfasc / Nutf2 / Pak3 / Pitpna / Plppr4 / Plxna4 / Prkca / Pten / Ptn /…
3	GO:0031175	neuron projection development	GO_BiologicalProcess	6.11132e-15	1.39155e-11	2.64987e-18	1.13945e-16	Group48	10.2349	122	Adam10 / Afg3l2 / Akap5 / Arc / Arf6 / Atp1b2 / Atp2b2 / Bloc1s1 / Bmpr2 / Brsk1 / Btbd8 / Cacna1a / Cck / Cdk16 / Celsr2 / Clasp2 / Clip2 / Clmn / Cntn1 / Cntn2 / Cntnap2 / Crip2 / Cspg5 / Ctnnd2 / Cttn / Cx3cl1 / Dbn1 / Diaph1 / Dmd / Dync1i2 / Emb / Epb41l3 / Epha4 / Epha7 / Farp1 / Fkbp4 / Folr1 / Gap43 / Gja1 / Gorasp1 / Gpr37 / Gprc5b / Grn / Gsk3a / Hecw2 / Ilk / Inpp5f / Katnb1 / Lgi1 / L…
3	GO:0048667	cell morphogenesis involved in neuron differentiation	GO_BiologicalProcess	2.54596e-10	5.57819e-07	2.64987e-18	1.13945e-16	Group48	10.847	73	Adam10 / Afg3l2 / Akap5 / Arc / Atp2b2 / Bmpr2 / Brsk1 / Cacna1a / Cck / Celsr2 / Clasp2 / Cntn1 / Cntn2 / Cntnap2 / Ctnnd2 / Cttn / Dbn1 / Emb / Epha4 / Epha7 / Farp1 / Gap43 / Gorasp1 / Hecw2 / Ilk / Lgi1 / Lrtm2 / Mag / Map1s / Map2k2 / Mapk8 / Marcks / Mark2 / Mt3 / Mycbp2 / Nfasc / Nutf2 / Pak3 / Pitpna / Plppr4 / Pls1 / Plxna4 / Prkca / Pten / Ptn / Ptpn11 / Ptprz1 / Rab10 / Rac1 / Rap2a / …
3	GO:0016358	dendrite development	GO_BiologicalProcess	6.81841e-06	0.0131527	2.64987e-18	1.13945e-16	Group48	10.9756	36	Adam10 / Akap5 / Arc / Arf6 / Cacna1a / Celsr2 / Clip2 / Cntnap2 / Crip2 / Ctnnd2 / Dbn1 / Epha4 / Farp1 / Gorasp1 / Gpr37 / Grn / Gsk3a / Hecw2 / Ilk / Map1s / Mapk8 / Marcks / Pak3 / Pten / Ptn / Ptprz1 / Rac1 / Rap2a / Rbfox2 / Rhoa / Septin7 / Sltm / Srcin1 / Strn / Tnik / Zfp365
3	GO:0048813	dendrite morphogenesis	GO_BiologicalProcess	1.50714e-06	0.00301579	2.64987e-18	1.13945e-16	Group48	13.6364	27	Adam10 / Akap5 / Arc / Cacna1a / Celsr2 / Cntnap2 / Ctnnd2 / Dbn1 / Epha4 / Farp1 / Gorasp1 / Hecw2 / Ilk / Mapk8 / Marcks / Pak3 / Pten / Ptn / Ptprz1 / Rac1 / Rap2a / Rbfox2 / Septin7 / Sltm / Srcin1 / Tnik / Zfp365
3	GO:0048812	neuron projection morphogenesis	GO_BiologicalProcess	1.76457e-10	3.8803e-07	2.64987e-18	1.13945e-16	Group48	10.5548	78	Adam10 / Afg3l2 / Akap5 / Arc / Bmpr2 / Brsk1 / Cacna1a / Cck / Celsr2 / Clasp2 / Cntn1 / Cntn2 / Cntnap2 / Ctnnd2 / Cttn / Dbn1 / Dmd / Emb / Epb41l3 / Epha4 / Epha7 / Farp1 / Gap43 / Gja1 / Gorasp1 / Hecw2 / Ilk / Lgi1 / Lrtm2 / Mag / Map1s / Map2k2 / Map4k4 / Mapk8 / Marcks / Mark2 / Mt3 / Mycbp2 / Nfasc / Nutf2 / Pak3 / Pitpna / Plppr4 / Plxna4 / Prkca / Pten / Ptn / Ptpn11 / Ptprz1 / Rab10 /…
3	GO:0010975	regulation of neuron projection development	GO_BiologicalProcess	3.60505e-10	7.88063e-07	2.64987e-18	1.13945e-16	Group48	11.2245	66	Adam10 / Akap5 / Arc / Arf6 / Atp1b2 / Bmpr2 / Brsk1 / Cacna1a / Clip2 / Cntn1 / Cntn2 / Crip2 / Cx3cl1 / Dbn1 / Dmd / Dync1i2 / Epha4 / Epha7 / Fkbp4 / Gorasp1 / Gprc5b / Grn / Gsk3a / Hecw2 / Ilk / Inpp5f / Katnb1 / Mag / Map2k2 / Marcks / Mark2 / Mt3 / Mycbp2 / Nck1 / Nf1 / Pak3 / Pcp4 / Plxna4 / Pten / Ptn / Ptpn9 / Ptprz1 / Rap1a / Rap2a / Retreg3 / Rhoa / Rtn4r / Rufy3 / S100a9 / Scarb2 / S…
3	GO:0044087	regulation of cellular component biogenesis	GO_BiologicalProcess	5.76242e-11	1.27465e-07	3.46283e-18	1.41976e-16	Group49	9.64661	101	Add1 / Aida / Akap9 / Anln / Arf6 / Arpc4 / Bax / Bid / Capza2 / Cck / Ccsap / Cdc42ep4 / Cdkn1b / Chmp1a / Chmp1b / Chmp2a / Chmp2b / Chmp4b / Clasp2 / Clip2 / Cntnap2 / Coro1a / Coro1c / Coro2b / Crocc / Cttn / Cx3cl1 / Cyrib / Dbn1 / Dlg1 / Dnaja4 / Dusp3 / Dynll1 / Eif4g1 / Epha7 / Faf1 / Farp1 / Fkbp4 / Fxr1 / Gap43 / Gja1 / Hax1 / Hdac4 / Hgs / Hmgb1 / Hnrnpu / Jam3 / Kit / Lrfn4 / Lrtm2 / …
3	GO:0051128	regulation of cellular component organization	GO_BiologicalProcess	4.02763e-18	9.26356e-15	3.46283e-18	1.41976e-16	Group49	8.65718	225	Aak1 / Actl6a / Adam10 / Add1 / Aida / Akap5 / Akap9 / Anln / Arc / Arf6 / Arhgap17 / Arhgdia / Arpc4 / Arpin / Atp1b2 / Atpif1 / Bax / Bcl2l1 / Bid / Bmpr2 / Brsk1 / Cacna1a / Capza2 / Cck / Ccsap / Cd81 / Cdc42ep4 / Cdh8 / Cdkn1b / Cenpv / Chmp1a / Chmp1b / Chmp2a / Chmp2b / Chmp4b / Clasp2 / Clip2 / Cntn1 / Cntn2 / Cntnap2 / Coro1a / Coro1b / Coro1c / Coro2b / Crip2 / Crocc / Cttn / Cx3cl1 / C…
3	GO:0030030	cell projection organization	GO_BiologicalProcess	2.40929e-13	5.45463e-10	3.46283e-18	1.41976e-16	Group49	8.86005	157	Adam10 / Afg3l2 / Aif1l / Akap5 / Anln / Arc / Arf6 / Arpin / Atp1b2 / Atp2b2 / Bloc1s1 / Bmpr2 / Brsk1 / Btbd8 / Cacna1a / Cck / Cdc42ep4 / Cdk16 / Celsr2 / Clasp2 / Clip2 / Clmn / Cntn1 / Cntn2 / Cntnap2 / Coro1a / Coro1b / Coro1c / Crip2 / Crocc / Cspg5 / Ctnnd2 / Cttn / Cx3cl1 / Dbn1 / Diaph1 / Dmd / Dync1i2 / Dynll1 / Emb / Epb41l3 / Epha4 / Epha7 / Ermn / Farp1 / Fkbp4 / Folr1 / Fxr1 / Gap4…
3	GO:0044089	positive regulation of cellular component biogenesis	GO_BiologicalProcess	2.248e-06	0.00446227	3.46283e-18	1.41976e-16	Group49	9.64286	54	Akap9 / Anln / Arf6 / Bax / Bid / Cck / Cdc42ep4 / Cdkn1b / Chmp2a / Clasp2 / Clip2 / Cntnap2 / Crocc / Cttn / Cx3cl1 / Dlg1 / Dynll1 / Eif4g1 / Faf1 / Hdac4 / Hgs / Kit / Lrtm2 / Map4k4 / Mapk8 / Mark4 / Nck1 / Numa1 / P2ry12 / Park7 / Pfn1 / Prkca / Prkcq / Ptpn11 / Ptprj / Rac1 / Ralb / Rhoa / Sdc4 / Septin7 / Septin9 / Sltm / Smpd3 / Snx4 / Src / Stub1 / Sumo1 / Swap70 / Thy1 / Tpr / Trim28 /…
3	GO:0051130	positive regulation of cellular component organization	GO_BiologicalProcess	1.79383e-10	3.94285e-07	3.46283e-18	1.41976e-16	Group49	9.09823	113	Actl6a / Add1 / Akap5 / Akap9 / Anln / Arf6 / Atp1b2 / Atpif1 / Bax / Bcl2l1 / Bid / Bmpr2 / Cck / Cdc42ep4 / Cdkn1b / Clasp2 / Clip2 / Cntn1 / Cntnap2 / Coro1b / Coro1c / Crip2 / Crocc / Cttn / Cx3cl1 / Dbn1 / Dgkq / Dlg1 / Dmd / Dusp3 / Dynll1 / Eif4g1 / Eif5a2 / Epha4 / Faf1 / Fxyd1 / Gprc5b / Grn / Gsk3a / Hax1 / Hdac4 / Hnrnpd / Ilk / Katnb1 / Kit / Lrtm2 / Macroh2a1 / Map2k2 / Map4k4 / Mapk…
3	GO:0031344	regulation of cell projection organization	GO_BiologicalProcess	1.28938e-13	2.92302e-10	3.46283e-18	1.41976e-16	Group49	11.2207	91	Adam10 / Akap5 / Anln / Arc / Arf6 / Arpin / Atp1b2 / Bmpr2 / Brsk1 / Cacna1a / Cdc42ep4 / Clip2 / Cntn1 / Cntn2 / Coro1b / Coro1c / Crip2 / Crocc / Cttn / Cx3cl1 / Dbn1 / Dmd / Dync1i2 / Dynll1 / Epha4 / Epha7 / Ermn / Fkbp4 / Fxr1 / Gap43 / Gorasp1 / Gprc5b / Grn / Gsk3a / Hdac4 / Hecw2 / Homer1 / Ilk / Inpp5f / Katnb1 / Kit / Mag / Map2k2 / Marcks / Mark2 / Mark4 / Mt3 / Mycbp2 / Nck1 / Nf1 / …
3	GO:0033043	regulation of organelle organization	GO_BiologicalProcess	3.16148e-11	7.02164e-08	3.46283e-18	1.41976e-16	Group49	9.28	116	Actl6a / Add1 / Akap9 / Arf6 / Arhgap17 / Arhgdia / Arpc4 / Arpin / Atpif1 / Bax / Bcl2l1 / Bid / Capza2 / Ccsap / Cdc42ep4 / Cdkn1b / Cenpv / Chmp1a / Chmp1b / Chmp2a / Chmp2b / Chmp4b / Clasp2 / Clip2 / Coro1a / Coro1b / Coro2b / Crocc / Cttn / Cx3cl1 / Cyrib / Dbn1 / Dhodh / Diaph1 / Dlg1 / Dynll1 / Fkbp4 / Fxyd1 / Gap43 / Ghitm / Gja1 / Grn / Gsk3a / Hax1 / Hecw2 / Hnrnpd / Hnrnpu / Ilk / Jam…
3	GO:0010638	positive regulation of organelle organization	GO_BiologicalProcess	2.62257e-05	0.0486748	3.46283e-18	1.41976e-16	Group49	9.05861	51	Actl6a / Akap9 / Arf6 / Atpif1 / Bax / Bid / Cdc42ep4 / Cdkn1b / Clip2 / Crocc / Cttn / Cx3cl1 / Dlg1 / Dynll1 / Fxyd1 / Grn / Gsk3a / Hax1 / Hnrnpd / Katnb1 / Macroh2a1 / Mapk8 / Mark4 / Nck1 / Numa1 / Nutf2 / Pdcd5 / Pfdn2 / Pfn1 / Prkcq / Prrt2 / Rac1 / Ralb / Ralbp1 / Rhoa / Ruvbl1 / Ruvbl2 / Sdc4 / Septin7 / Septin9 / Sfpq / Sltm / Smpd3 / Snx4 / Src / Ssbp1 / Stmn2 / Swap70 / Syt3 / Tpr / T…
3	GO:0031346	positive regulation of cell projection organization	GO_BiologicalProcess	6.54245e-09	1.40597e-05	3.46283e-18	1.41976e-16	Group49	11.5139	54	Akap5 / Anln / Atp1b2 / Bmpr2 / Cdc42ep4 / Clip2 / Cntn1 / Coro1b / Coro1c / Crip2 / Crocc / Cx3cl1 / Dbn1 / Dmd / Dynll1 / Epha4 / Gprc5b / Grn / Hdac4 / Ilk / Katnb1 / Kit / Map2k2 / Marcks / Mark2 / Mark4 / Nck1 / Nf1 / P2ry12 / Pak3 / Pcp4 / Pfn1 / Plxna4 / Prkcq / Ptn / Ptprz1 / Rab8b / Rac1 / Rap1a / Retreg3 / Rufy3 / S100a9 / Scarb2 / Scn1b / Sema7a / Septin7 / Septin9 / Shtn1 / Sltm / Src…
3	GO:0120036	plasma membrane bounded cell projection organization	GO_BiologicalProcess	3.24244e-13	7.32466e-10	3.46283e-18	1.41976e-16	Group49	8.89145	154	Adam10 / Afg3l2 / Aif1l / Akap5 / Anln / Arc / Arf6 / Arpin / Atp1b2 / Atp2b2 / Bloc1s1 / Bmpr2 / Brsk1 / Btbd8 / Cacna1a / Cck / Cdc42ep4 / Cdk16 / Celsr2 / Clasp2 / Clip2 / Clmn / Cntn1 / Cntn2 / Cntnap2 / Coro1a / Coro1b / Coro1c / Crip2 / Crocc / Cspg5 / Ctnnd2 / Cttn / Cx3cl1 / Dbn1 / Diaph1 / Dmd / Dync1i2 / Dynll1 / Emb / Epb41l3 / Epha4 / Epha7 / Farp1 / Fkbp4 / Folr1 / Fxr1 / Gap43 / Gja…
3	GO:0120035	regulation of plasma membrane bounded cell projection organization	GO_BiologicalProcess	8.67439e-13	1.95347e-09	3.46283e-18	1.41976e-16	Group49	11.1111	88	Adam10 / Akap5 / Anln / Arc / Arf6 / Arpin / Atp1b2 / Bmpr2 / Brsk1 / Cacna1a / Cdc42ep4 / Clip2 / Cntn1 / Cntn2 / Coro1b / Coro1c / Crip2 / Crocc / Cx3cl1 / Dbn1 / Dmd / Dync1i2 / Dynll1 / Epha4 / Epha7 / Fkbp4 / Fxr1 / Gap43 / Gorasp1 / Gprc5b / Grn / Gsk3a / Hdac4 / Hecw2 / Homer1 / Ilk / Inpp5f / Katnb1 / Kit / Mag / Map2k2 / Marcks / Mark2 / Mark4 / Mt3 / Mycbp2 / Nck1 / Nf1 / P2ry12 / Pak3 …
3	GO:0031175	neuron projection development	GO_BiologicalProcess	6.11132e-15	1.39155e-11	3.46283e-18	1.41976e-16	Group49	10.2349	122	Adam10 / Afg3l2 / Akap5 / Arc / Arf6 / Atp1b2 / Atp2b2 / Bloc1s1 / Bmpr2 / Brsk1 / Btbd8 / Cacna1a / Cck / Cdk16 / Celsr2 / Clasp2 / Clip2 / Clmn / Cntn1 / Cntn2 / Cntnap2 / Crip2 / Cspg5 / Ctnnd2 / Cttn / Cx3cl1 / Dbn1 / Diaph1 / Dmd / Dync1i2 / Emb / Epb41l3 / Epha4 / Epha7 / Farp1 / Fkbp4 / Folr1 / Gap43 / Gja1 / Gorasp1 / Gpr37 / Gprc5b / Grn / Gsk3a / Hecw2 / Ilk / Inpp5f / Katnb1 / Lgi1 / L…
3	GO:0010975	regulation of neuron projection development	GO_BiologicalProcess	3.60505e-10	7.88063e-07	3.46283e-18	1.41976e-16	Group49	11.2245	66	Adam10 / Akap5 / Arc / Arf6 / Atp1b2 / Bmpr2 / Brsk1 / Cacna1a / Clip2 / Cntn1 / Cntn2 / Crip2 / Cx3cl1 / Dbn1 / Dmd / Dync1i2 / Epha4 / Epha7 / Fkbp4 / Gorasp1 / Gprc5b / Grn / Gsk3a / Hecw2 / Ilk / Inpp5f / Katnb1 / Mag / Map2k2 / Marcks / Mark2 / Mt3 / Mycbp2 / Nck1 / Nf1 / Pak3 / Pcp4 / Plxna4 / Pten / Ptn / Ptpn9 / Ptprz1 / Rap1a / Rap2a / Retreg3 / Rhoa / Rtn4r / Rufy3 / S100a9 / Scarb2 / S…
3	GO:0022402	cell cycle process	GO_BiologicalProcess	8.50126e-06	0.0163054	7.33823e-27	3.59573e-25	Group50	7.72871	98	Actl6a / Akap8 / Ankrd17 / Anln / Apex1 / Arpp19 / Bcl2l1 / Bid / Brd4 / Brsk1 / Ccsap / Cdc5l / Cdk16 / Cdk17 / Cdk5rap3 / Cdkn1b / Cenpv / Chmp1a / Chmp1b / Chmp2a / Chmp2b / Chmp4b / Clasp2 / Crocc / Dctn3 / Dctn6 / Dgkz / Dlg1 / Eef1aknmt / Eif4g1 / Exoc7 / Fbxl15 / Fxyd1 / Gipc1 / Gja1 / Gjc2 / Hecw2 / Hnrnpu / Ints3 / Katnb1 / Kif3b / Lmnb1 / Lsm11 / Lsm14a / Lzts2 / Macroh2a1 / Map1s / Map…
3	GO:0008092	cytoskeletal protein binding	GO_MolecularFunction	3.17538e-13	7.17636e-10	7.33823e-27	3.59573e-25	Group50	10.2079	108	Actr3b / Add1 / Aif1l / Akap5 / Anln / Arc / Arpc4 / Brsk1 / Cacnb2 / Cap2 / Capza2 / Ccsap / Chp1 / Clasp2 / Clip2 / Clmn / Coro1a / Coro1b / Coro1c / Coro2a / Coro2b / Crocc / Cttn / Dbn1 / Dcp1a / Diaph1 / Diaph2 / Dlg1 / Dmd / Dusp3 / Dync1i1 / Emd / Epb41l3 / Ermn / Fabp3 / Farp1 / Fkbp4 / Fxyd1 / Gipc1 / Gja1 / Gnas / Hdgf / Hnrnpu / Homer2 / Katnb1 / Kcna2 / Kcnn2 / Kif3b / Lasp1 / Lin7c /…
3	GO:0043228	non-membrane-bounded organelle	GO_CellularComponent	3.96193e-21	9.15601e-18	7.33823e-27	3.59573e-25	Group50	7.60378	370	Abcf1 / Acads / Acin1 / Acsl3 / Actl6a / Actr3b / Adar / Add1 / Aif1l / Akap12 / Akap5 / Akap8 / Akap9 / Alyref / Ankrd17 / Anks1b / Anln / Apex1 / Arc / Arpc4 / Atg2b / Atxn3 / Bag3 / Basp1 / Bcap31 / Bcas2 / Bcl2l1 / Bcr / Brd4 / Brsk1 / Calb1 / Calcoco1 / Capza2 / Cbx1 / Cc2d1a / Ccdc124 / Ccdc6 / Ccsap / Cdc42bpa / Cdc42ep4 / Cdc42se2 / Cdc5l / Cdk16 / Cdk5rap3 / Cenpv / Cfap36 / Chd4 / Chmp1…
3	GO:0099081	supramolecular polymer	GO_CellularComponent	3.95534e-08	8.32598e-05	7.33823e-27	3.59573e-25	Group50	8.70354	96	Aif1l / Bag3 / Ccsap / Cdk5rap3 / Chmp1a / Chmp1b / Chmp2a / Chmp2b / Chmp4b / Clasp2 / Clip2 / Coro1a / Coro1b / Crhbp / Cttn / Dbn1 / Dctn3 / Dcxr / Dek / Diaph1 / Diaph2 / Dlg1 / Dmd / Dync1i1 / Dync1i2 / Dync1li2 / Dynll1 / Emd / Fhl2 / Fkbp4 / Fxr1 / Ggps1 / Gja1 / Gng12 / Gsk3a / Hdac4 / Hnrnpu / Homer1 / Ilk / Jam3 / Jup / Katnb1 / Kcnn2 / Khsrp / Kif3b / Lmnb1 / Lmnb2 / Lzts2 / Map1lc3a /…
3	GO:0043232	intracellular non-membrane-bounded organelle	GO_CellularComponent	3.89639e-21	9.00844e-18	7.33823e-27	3.59573e-25	Group50	7.60534	370	Abcf1 / Acads / Acin1 / Acsl3 / Actl6a / Actr3b / Adar / Add1 / Aif1l / Akap12 / Akap5 / Akap8 / Akap9 / Alyref / Ankrd17 / Anks1b / Anln / Apex1 / Arc / Arpc4 / Atg2b / Atxn3 / Bag3 / Basp1 / Bcap31 / Bcas2 / Bcl2l1 / Bcr / Brd4 / Brsk1 / Calb1 / Calcoco1 / Capza2 / Cbx1 / Cc2d1a / Ccdc124 / Ccdc6 / Ccsap / Cdc42bpa / Cdc42ep4 / Cdc42se2 / Cdc5l / Cdk16 / Cdk5rap3 / Cenpv / Cfap36 / Chd4 / Chmp1…
3	GO:0043292	contractile fiber	GO_CellularComponent	2.28146e-05	0.0426176	7.33823e-27	3.59573e-25	Group50	11.236	30	Bag3 / Dek / Dmd / Fhl2 / Fxr1 / Ggps1 / Gja1 / Hdac4 / Homer1 / Ilk / Jup / Kcnn2 / Khsrp / Nebl / Pde4d / Ppp1r12a / Rpl15 / Rpl7 / Ryr2 / Scn3b / Sco1 / Sdc4 / Slc2a1 / Slmap / Sptbn1 / Sqstm1 / Stub1 / Tmod1 / Tmod2 / Twf2
3	GO:0099512	supramolecular fiber	GO_CellularComponent	3.38408e-08	7.13703e-05	7.33823e-27	3.59573e-25	Group50	8.76712	96	Aif1l / Bag3 / Ccsap / Cdk5rap3 / Chmp1a / Chmp1b / Chmp2a / Chmp2b / Chmp4b / Clasp2 / Clip2 / Coro1a / Coro1b / Crhbp / Cttn / Dbn1 / Dctn3 / Dcxr / Dek / Diaph1 / Diaph2 / Dlg1 / Dmd / Dync1i1 / Dync1i2 / Dync1li2 / Dynll1 / Emd / Fhl2 / Fkbp4 / Fxr1 / Ggps1 / Gja1 / Gng12 / Gsk3a / Hdac4 / Hnrnpu / Homer1 / Ilk / Jam3 / Jup / Katnb1 / Kcnn2 / Khsrp / Kif3b / Lmnb1 / Lmnb2 / Lzts2 / Map1lc3a /…
3	GO:0000226	microtubule cytoskeleton organization	GO_BiologicalProcess	1.55327e-05	0.0293568	7.33823e-27	3.59573e-25	Group50	8.80597	59	Akap9 / Atxn3 / Brsk1 / Ccsap / Cdc42bpa / Cdkn1b / Chmp1a / Chmp1b / Chmp2a / Chmp2b / Chmp4b / Chp1 / Clasp2 / Clip2 / Cntn2 / Crocc / Dctn6 / Dlg1 / Dync1li2 / Fkbp4 / Gja1 / Hnrnpu / Katnb1 / Kif3b / Lsm14a / Lzts2 / Map1s / Map6d1 / Map7d2 / Map9 / Mapk8 / Mapre2 / Mark2 / Mark3 / Mark4 / Nav1 / Npm1 / Numa1 / Pex14 / Ppp1r12a / Rac1 / Rae1 / Ralbp1 / Rbm14 / Rhoa / Slc16a1 / Slk / Sltm / St…
3	GO:0005856	cytoskeleton	GO_CellularComponent	3.03441e-12	6.80921e-09	7.33823e-27	3.59573e-25	Group50	7.9918	195	Acads / Actr3b / Add1 / Aif1l / Akap12 / Akap5 / Akap9 / Anks1b / Anln / Apex1 / Arc / Arpc4 / Bag3 / Bcas2 / Bcl2l1 / Brsk1 / Calb1 / Capza2 / Cbx1 / Cc2d1a / Ccdc124 / Ccdc6 / Ccsap / Cdc42bpa / Cdc42ep4 / Cdc42se2 / Cdk16 / Cdk5rap3 / Cenpv / Cfap36 / Chd4 / Chmp1a / Chmp1b / Chmp2a / Chmp2b / Chmp4b / Chp1 / Ckap4 / Clasp2 / Clip2 / Coro1a / Coro1b / Coro1c / Coro2b / Crhbp / Crocc / Cttn / D…
3	GO:0007010	cytoskeleton organization	GO_BiologicalProcess	2.95091e-13	6.67201e-10	7.33823e-27	3.59573e-25	Group50	9.14948	142	Add1 / Agap2 / Agfg1 / Aif1l / Akap9 / Anln / Arc / Arf6 / Arhgap17 / Arhgdia / Arpc4 / Arpin / Atxn3 / Bcr / Brsk1 / Cap2 / Capza2 / Ccsap / Cdc42bpa / Cdc42ep4 / Cdkn1b / Chmp1a / Chmp1b / Chmp2a / Chmp2b / Chmp4b / Chp1 / Clasp2 / Clip2 / Cntn2 / Coro1a / Coro1b / Coro1c / Coro2b / Crocc / Cspg5 / Cttn / Cx3cl1 / Cyrib / Dbn1 / Dctn6 / Diaph1 / Diaph2 / Dlg1 / Dmd / Dync1li2 / Elmo1 / Epb41l3 …
3	GO:0099513	polymeric cytoskeletal fiber	GO_CellularComponent	5.93098e-06	0.0114883	7.33823e-27	3.59573e-25	Group50	8.50299	71	Aif1l / Ccsap / Cdk5rap3 / Chmp1a / Chmp1b / Chmp2a / Chmp2b / Chmp4b / Clasp2 / Clip2 / Coro1a / Coro1b / Crhbp / Cttn / Dbn1 / Dctn3 / Dcxr / Diaph1 / Diaph2 / Dlg1 / Dmd / Dync1i1 / Dync1i2 / Dync1li2 / Dynll1 / Emd / Fkbp4 / Gja1 / Gng12 / Gsk3a / Hnrnpu / Jam3 / Jup / Katnb1 / Kif3b / Lmnb1 / Lmnb2 / Lzts2 / Map1lc3a / Map1s / Map2k2 / Map6d1 / Map9 / Mapre2 / Marcks / Mark2 / Mt3 / Myo5a / …
3	GO:0015629	actin cytoskeleton	GO_CellularComponent	3.35663e-11	7.445e-08	7.33823e-27	3.59573e-25	Group50	12.0301	64	Add1 / Aif1l / Anln / Arc / Arpc4 / Bag3 / Calb1 / Capza2 / Cdc42bpa / Cdc42ep4 / Coro1a / Coro1b / Coro1c / Coro2b / Crocc / Cttn / Dbn1 / Dctn3 / Dctn5 / Dctn6 / Diaph1 / Diaph2 / Dmd / Gng12 / H1f0 / Hax1 / Hdac4 / Ilk / Jam3 / Jup / Lasp1 / Mapk8 / Marcks / Mark2 / Mtpn / Myo1d / Myo5a / Ncoa5 / Nebl / Pawr / Pls1 / Ppp1r12a / Pvalb / Rab22a / Rac1 / Septin11 / Septin2 / Septin7 / Septin9 / S…
3	GO:0015630	microtubule cytoskeleton	GO_CellularComponent	1.10178e-08	2.3523e-05	7.33823e-27	3.59573e-25	Group50	8.33922	118	Acads / Akap9 / Anks1b / Apex1 / Bcas2 / Bcl2l1 / Brsk1 / Cbx1 / Cc2d1a / Ccdc124 / Ccsap / Cdc42ep4 / Cdk16 / Cdk5rap3 / Cenpv / Chd4 / Chmp1a / Chmp1b / Chmp2a / Chmp2b / Chmp4b / Chp1 / Clasp2 / Clip2 / Crhbp / Crocc / Cttn / Dbt / Dctn3 / Dctn5 / Dctn6 / Dcxr / Diaph1 / Dlg1 / Dync1i1 / Dync1i2 / Dync1li2 / Dynll1 / Emd / Erc1 / Exoc7 / Fkbp4 / G6pdx / Gja1 / Gsk3a / Hecw2 / Hnmt / Hnrnpu / I…
3	GO:0016772	transferase activity, transferring phosphorus-containing groups	GO_MolecularFunction	6.83006e-06	0.0131684	3.97029e-16	1.42931e-14	Group51	7.37101	120	Aak1 / Adar / Adk / Agap2 / Aida / Ak3 / Bcr / Bmpr2 / Brd4 / Brsk1 / Cblb / Cd81 / Cdc42bpa / Cdk16 / Cdk17 / Cdk5rap3 / Cdkn1b / Cds1 / Chp1 / Cmas / Coasy / Coro1c / Cpne3 / Csk / Csnk1e / Dcakd / Dgkq / Dgkz / Dlg1 / Dlg3 / Dtymk / Dusp3 / Eif4b / Epha4 / Epha7 / Fam20b / Fxyd1 / Gja1 / Gmppa / Gnaq / Gprc5b / Gsk3a / Guk1 / Gys1 / Hgs / Hmgb1 / Hnrnpd / Hnrnpu / Ilk / Ip6k1 / Irs2 / Itpk1 / …
3	GO:0016817	hydrolase activity, acting on acid anhydrides	GO_MolecularFunction	2.32705e-07	0.000481467	3.97029e-16	1.42931e-14	Group51	8.11836	107	Acyp1 / Afg3l2 / Agap1 / Agap2 / Agfg1 / Arf6 / Arhgap17 / Arhgdia / Atp13a1 / Atp1a2 / Atp1a4 / Atp2b2 / Atp5d / Bcr / Cblb / Chd4 / Clpx / Coro1c / Cx3cl1 / Ddx1 / Ddx17 / Ddx21 / Dennd6a / Dhx15 / Drg2 / Eif4a3 / Eif4b / Elmo1 / Epha4 / Farp1 / Gars / Get3 / Gfm1 / Gipc1 / Gna12 / Gna13 / Gnal / Gnaq / Gnas / Gnb4 / Gnb5 / Gng4 / Gngt1 / Gopc / Gspt1 / Iqsec2 / Itpa / Kif3b / Lonp1 / Map4k4 / …
3	GO:0043168	anion binding	GO_MolecularFunction	4.71283e-10	1.02787e-06	3.97029e-16	1.42931e-14	Group51	7.45184	205	Aak1 / Abce1 / Abcf1 / Acad9 / Acads / Acsbg1 / Acsl3 / Actr3b / Adcy9 / Adk / Afg3l2 / Agap1 / Agap2 / Ak3 / Akap7 / Arf6 / Arhgdia / Atp13a1 / Atp1a2 / Atp1a4 / Atp2b2 / Bcr / Bmpr2 / Brsk1 / Cbr3 / Cdc42bpa / Cdk16 / Cdk17 / Chd4 / Clpx / Coasy / Coq6 / Cryl1 / Csk / Csnk1e / Dbt / Dcakd / Ddx1 / Ddx17 / Ddx21 / Dennd6a / Dgkq / Dgkz / Dhodh / Dhx15 / Dnaja4 / Drg2 / Dtymk / Dync1li2 / Eif4a3 …
3	GO:1901265	nucleoside phosphate binding	GO_MolecularFunction	1.93672e-11	4.31888e-08	3.97029e-16	1.42931e-14	Group51	7.83133	195	Aak1 / Abce1 / Abcf1 / Acad9 / Acads / Acbd5 / Acsbg1 / Acsl3 / Actr3b / Adcy9 / Adk / Afg3l2 / Agap1 / Agap2 / Ak3 / Akap7 / Aldh1a1 / Aldh9a1 / Arf6 / Arhgdia / Atp13a1 / Atp1a2 / Atp1a4 / Atp2b2 / Bag3 / Bcr / Bmpr2 / Brsk1 / Cbr3 / Cdc42bpa / Cdk16 / Cdk17 / Chd4 / Chtop / Clpx / Coasy / Coq6 / Cryl1 / Csk / Csnk1e / Dcakd / Ddx1 / Ddx17 / Ddx21 / Dennd6a / Dgkq / Dgkz / Dhodh / Dhx15 / Dnaja…
3	GO:0000166	nucleotide binding	GO_MolecularFunction	1.93672e-11	4.31888e-08	3.97029e-16	1.42931e-14	Group51	7.83133	195	Aak1 / Abce1 / Abcf1 / Acad9 / Acads / Acbd5 / Acsbg1 / Acsl3 / Actr3b / Adcy9 / Adk / Afg3l2 / Agap1 / Agap2 / Ak3 / Akap7 / Aldh1a1 / Aldh9a1 / Arf6 / Arhgdia / Atp13a1 / Atp1a2 / Atp1a4 / Atp2b2 / Bag3 / Bcr / Bmpr2 / Brsk1 / Cbr3 / Cdc42bpa / Cdk16 / Cdk17 / Chd4 / Chtop / Clpx / Coasy / Coq6 / Cryl1 / Csk / Csnk1e / Dcakd / Ddx1 / Ddx17 / Ddx21 / Dennd6a / Dgkq / Dgkz / Dhodh / Dhx15 / Dnaja…
3	GO:0016818	hydrolase activity, acting on acid anhydrides, in phosphorus-containing anhydrides	GO_MolecularFunction	2.32705e-07	0.000481467	3.97029e-16	1.42931e-14	Group51	8.11836	107	Acyp1 / Afg3l2 / Agap1 / Agap2 / Agfg1 / Arf6 / Arhgap17 / Arhgdia / Atp13a1 / Atp1a2 / Atp1a4 / Atp2b2 / Atp5d / Bcr / Cblb / Chd4 / Clpx / Coro1c / Cx3cl1 / Ddx1 / Ddx17 / Ddx21 / Dennd6a / Dhx15 / Drg2 / Eif4a3 / Eif4b / Elmo1 / Epha4 / Farp1 / Gars / Get3 / Gfm1 / Gipc1 / Gna12 / Gna13 / Gnal / Gnaq / Gnas / Gnb4 / Gnb5 / Gng4 / Gngt1 / Gopc / Gspt1 / Iqsec2 / Itpa / Kif3b / Lonp1 / Map4k4 / …
3	GO:0032553	ribonucleotide binding	GO_MolecularFunction	7.32442e-09	1.57255e-05	3.97029e-16	1.42931e-14	Group51	7.57848	169	Aak1 / Abce1 / Abcf1 / Acad9 / Acads / Acbd5 / Acsbg1 / Acsl3 / Actr3b / Adcy9 / Adk / Afg3l2 / Agap1 / Agap2 / Ak3 / Akap7 / Arf6 / Arhgdia / Atp13a1 / Atp1a2 / Atp1a4 / Atp2b2 / Bcr / Bmpr2 / Brsk1 / Cdc42bpa / Cdk16 / Cdk17 / Chd4 / Clpx / Coasy / Csk / Csnk1e / Dcakd / Ddx1 / Ddx17 / Ddx21 / Dennd6a / Dgkq / Dgkz / Dhodh / Dhx15 / Dnaja4 / Drg2 / Dtymk / Dync1li2 / Eif4a3 / Eif4b / Eif4g1 / E…
3	GO:0035639	purine ribonucleoside triphosphate binding	GO_MolecularFunction	3.13522e-07	0.000646168	3.97029e-16	1.42931e-14	Group51	7.32861	155	Aak1 / Abce1 / Abcf1 / Acsbg1 / Acsl3 / Actr3b / Adcy9 / Adk / Afg3l2 / Agap1 / Agap2 / Ak3 / Arf6 / Atp13a1 / Atp1a2 / Atp1a4 / Atp2b2 / Bcr / Bmpr2 / Brsk1 / Cdc42bpa / Cdk16 / Cdk17 / Chd4 / Clpx / Coasy / Csk / Csnk1e / Dcakd / Ddx1 / Ddx17 / Ddx21 / Dennd6a / Dgkq / Dgkz / Dhx15 / Dnaja4 / Drg2 / Dtymk / Dync1li2 / Eif4a3 / Eif4b / Eif4g1 / Elmo1 / Epha4 / Epha7 / Fam20b / Farp1 / Fkbp4 / Ga…
3	GO:0017076	purine nucleotide binding	GO_MolecularFunction	9.79088e-09	2.09525e-05	3.97029e-16	1.42931e-14	Group51	7.55056	168	Aak1 / Abce1 / Abcf1 / Acad9 / Acads / Acbd5 / Acsbg1 / Acsl3 / Actr3b / Adcy9 / Adk / Afg3l2 / Agap1 / Agap2 / Ak3 / Akap7 / Arf6 / Arhgdia / Atp13a1 / Atp1a2 / Atp1a4 / Atp2b2 / Bag3 / Bcr / Bmpr2 / Brsk1 / Cdc42bpa / Cdk16 / Cdk17 / Chd4 / Clpx / Coasy / Csk / Csnk1e / Dcakd / Ddx1 / Ddx17 / Ddx21 / Dennd6a / Dgkq / Dgkz / Dhx15 / Dnaja4 / Drg2 / Dtymk / Dync1li2 / Eif4a3 / Eif4b / Eif4g1 / El…
3	GO:0016462	pyrophosphatase activity	GO_MolecularFunction	4.47877e-07	0.000918147	3.97029e-16	1.42931e-14	Group51	8.06084	106	Afg3l2 / Agap1 / Agap2 / Agfg1 / Arf6 / Arhgap17 / Arhgdia / Atp13a1 / Atp1a2 / Atp1a4 / Atp2b2 / Atp5d / Bcr / Cblb / Chd4 / Clpx / Coro1c / Cx3cl1 / Ddx1 / Ddx17 / Ddx21 / Dennd6a / Dhx15 / Drg2 / Eif4a3 / Eif4b / Elmo1 / Epha4 / Farp1 / Gars / Get3 / Gfm1 / Gipc1 / Gna12 / Gna13 / Gnal / Gnaq / Gnas / Gnb4 / Gnb5 / Gng4 / Gngt1 / Gopc / Gspt1 / Iqsec2 / Itpa / Kif3b / Lonp1 / Map4k4 / Mapre2 /…
3	GO:0032555	purine ribonucleotide binding	GO_MolecularFunction	1.69505e-08	3.60029e-05	3.97029e-16	1.42931e-14	Group51	7.50792	166	Aak1 / Abce1 / Abcf1 / Acad9 / Acads / Acbd5 / Acsbg1 / Acsl3 / Actr3b / Adcy9 / Adk / Afg3l2 / Agap1 / Agap2 / Ak3 / Akap7 / Arf6 / Arhgdia / Atp13a1 / Atp1a2 / Atp1a4 / Atp2b2 / Bcr / Bmpr2 / Brsk1 / Cdc42bpa / Cdk16 / Cdk17 / Chd4 / Clpx / Coasy / Csk / Csnk1e / Dcakd / Ddx1 / Ddx17 / Ddx21 / Dennd6a / Dgkq / Dgkz / Dhx15 / Dnaja4 / Drg2 / Dtymk / Dync1li2 / Eif4a3 / Eif4b / Eif4g1 / Elmo1 / E…
3	GO:0030554	adenyl nucleotide binding	GO_MolecularFunction	5.81401e-07	0.00118548	3.97029e-16	1.42931e-14	Group51	7.66378	124	Aak1 / Abce1 / Abcf1 / Acad9 / Acads / Acbd5 / Acsbg1 / Acsl3 / Actr3b / Adcy9 / Adk / Afg3l2 / Agap2 / Ak3 / Akap7 / Atp13a1 / Atp1a2 / Atp1a4 / Atp2b2 / Bag3 / Bcr / Bmpr2 / Brsk1 / Cdc42bpa / Cdk16 / Cdk17 / Chd4 / Clpx / Coasy / Csk / Csnk1e / Dcakd / Ddx1 / Ddx17 / Ddx21 / Dgkq / Dgkz / Dhx15 / Dnaja4 / Dtymk / Dync1li2 / Eif4a3 / Eif4b / Eif4g1 / Epha4 / Epha7 / Fam20b / Fkbp4 / Gars / Gart…
3	GO:0017111	nucleoside-triphosphatase activity	GO_MolecularFunction	5.88476e-06	0.0114047	3.97029e-16	1.42931e-14	Group51	7.77161	98	Afg3l2 / Agap1 / Agap2 / Agfg1 / Arf6 / Arhgap17 / Arhgdia / Atp13a1 / Atp1a2 / Atp1a4 / Atp2b2 / Atp5d / Bcr / Cblb / Chd4 / Clpx / Coro1c / Cx3cl1 / Ddx1 / Ddx17 / Ddx21 / Dennd6a / Dhx15 / Drg2 / Eif4a3 / Eif4b / Elmo1 / Epha4 / Farp1 / Get3 / Gfm1 / Gipc1 / Gna12 / Gna13 / Gnal / Gnaq / Gnas / Gnb4 / Gnb5 / Gng4 / Gngt1 / Gopc / Gspt1 / Iqsec2 / Kif3b / Lonp1 / Map4k4 / Mapre2 / Mmut / Mtif2 …
3	GO:0032559	adenyl ribonucleotide binding	GO_MolecularFunction	1.01671e-06	0.00205579	3.97029e-16	1.42931e-14	Group51	7.60125	122	Aak1 / Abce1 / Abcf1 / Acad9 / Acads / Acbd5 / Acsbg1 / Acsl3 / Actr3b / Adcy9 / Adk / Afg3l2 / Agap2 / Ak3 / Akap7 / Atp13a1 / Atp1a2 / Atp1a4 / Atp2b2 / Bcr / Bmpr2 / Brsk1 / Cdc42bpa / Cdk16 / Cdk17 / Chd4 / Clpx / Coasy / Csk / Csnk1e / Dcakd / Ddx1 / Ddx17 / Ddx21 / Dgkq / Dgkz / Dhx15 / Dnaja4 / Dtymk / Dync1li2 / Eif4a3 / Eif4b / Eif4g1 / Epha4 / Epha7 / Fam20b / Fkbp4 / Gars / Gart / Get3…
3	GO:0005524	ATP binding	GO_MolecularFunction	2.05901e-05	0.0386888	3.97029e-16	1.42931e-14	Group51	7.32026	112	Aak1 / Abce1 / Abcf1 / Acsbg1 / Acsl3 / Actr3b / Adcy9 / Adk / Afg3l2 / Agap2 / Ak3 / Atp13a1 / Atp1a2 / Atp1a4 / Atp2b2 / Bcr / Bmpr2 / Brsk1 / Cdc42bpa / Cdk16 / Cdk17 / Chd4 / Clpx / Coasy / Csk / Csnk1e / Dcakd / Ddx1 / Ddx17 / Ddx21 / Dgkq / Dgkz / Dhx15 / Dnaja4 / Dtymk / Dync1li2 / Eif4a3 / Eif4b / Eif4g1 / Epha4 / Epha7 / Fam20b / Fkbp4 / Gars / Gart / Get3 / Gja1 / Gsk3a / Guk1 / Hnrnpu …
3	GO:0003924	GTPase activity	GO_MolecularFunction	1.02872e-06	0.00207802	3.97029e-16	1.42931e-14	Group51	8.61505	79	Agap1 / Agap2 / Agfg1 / Arf6 / Arhgap17 / Arhgdia / Bcr / Cblb / Coro1c / Cx3cl1 / Dennd6a / Drg2 / Elmo1 / Epha4 / Farp1 / Gfm1 / Gipc1 / Gna12 / Gna13 / Gnal / Gnaq / Gnas / Gnb4 / Gnb5 / Gng4 / Gngt1 / Gopc / Gspt1 / Iqsec2 / Map4k4 / Mapre2 / Mmut / Mtif2 / Mycbp2 / Nf1 / Nutf2 / Pin1 / Plxna4 / Prex1 / Rab10 / Rab11b / Rab22a / Rab31 / Rab6a / Rab6b / Rab8b / Rab9 / Rab9b / Rabgef1 / Rac1 / …
3	GO:0048518	positive regulation of biological process	GO_BiologicalProcess	3.25731e-10	7.12373e-07	2.33441e-16	8.87077e-15	Group52	6.29105	431	1700037H04Rik / Aak1 / Aamdc / Abcf1 / Abhd6 / Acin1 / Acsl3 / Actl6a / Adam10 / Adar / Add1 / Adk / Adsl / Agap2 / Akap12 / Akap5 / Akap7 / Akap8 / Akap9 / Aldh1a1 / Alyref / Ankib1 / Ankrd17 / Anln / Aoc3 / Apex1 / Arc / Arf6 / Arpp19 / Asl / Atp1b2 / Atp2b2 / Atp6v0c / Atpif1 / Bag3 / Bax / Bcap31 / Bcl2l1 / Bcr / Bid / Bmpr2 / Brd4 / C1qb / C1qc / C1qtnf4 / C4b / Cacna2d2 / Cacnb2 / Calb1 / C…
3	GO:0048519	negative regulation of biological process	GO_BiologicalProcess	1.74427e-11	3.89147e-08	2.33441e-16	8.87077e-15	Group52	6.57333	385	2210016L21Rik / Aamdc / Abce1 / Abhd6 / Acin1 / Actl6a / Adam10 / Adar / Add1 / Agap2 / Aida / Ajap1 / Akap5 / Akap8 / Aldh1a1 / Ankrd17 / Apex1 / Api5 / Arc / Arf6 / Arhgdia / Arpin / Arpp19 / Atox1 / Atp1a2 / Atp1b2 / Atp6v0c / Atpif1 / Bag3 / Basp1 / Bax / Bcl2l1 / Bcr / Bid / Bmpr2 / Brd4 / Brsk1 / C1qc / C4b / Cacna1a / Capza2 / Cblb / Cbx1 / Cc2d1a / Cck / Cd9 / Cdc5l / Cdk5rap3 / Cdkn1b / …
3	GO:0007267	cell-cell signaling	GO_BiologicalProcess	1.5236e-10	3.35344e-07	2.33441e-16	8.87077e-15	Group52	8.41731	142	2210016L21Rik / Abhd6 / Aida / Akap12 / Akap5 / Akap7 / Akap9 / Anks1b / Arc / Atp2b2 / Atp6v0c / Bcl2l1 / Bcr / Begain / Brsk1 / Cacna1a / Cacna2d2 / Cacnb2 / Calb1 / Calcoco1 / Car2 / Cdh8 / Cdk16 / Celsr2 / Chrm1 / Cntn2 / Cntnap2 / Crhbp / Csnk1e / Cspg5 / Ctnnd2 / Cx3cl1 / Dagla / Dbn1 / Dgkz / Dlg1 / Dlgap1 / Dlgap2 / Dynll1 / Eif4a3 / Eipr1 / Emd / Epha4 / Erc1 / Fabp5 / Farp1 / Folr1 / Fr…
3	GO:0023051	regulation of signaling	GO_BiologicalProcess	8.53876e-11	1.88536e-07	2.33441e-16	8.87077e-15	Group52	7.16695	255	1700037H04Rik / 2210016L21Rik / Aak1 / Abhd6 / Adam10 / Adar / Agap2 / Aida / Akap12 / Akap5 / Akap7 / Akap9 / Ankrd17 / Arc / Arf6 / Arhgap17 / Arhgdia / Atp2b2 / Atp6v0c / Bax / Bcap31 / Bcl2l1 / Bcr / Begain / Bid / Bmpr2 / Brd4 / Brsk1 / C1qtnf4 / Cacna1a / Cacna2d2 / Cacnb2 / Calb1 / Car2 / Cblb / Cd81 / Cdc42bpa / Cdc42se2 / Cdk16 / Cdk5rap3 / Chp1 / Cnot7 / Cntn2 / Cntnap2 / Crhbp / Csk / …
3	GO:0048583	regulation of response to stimulus	GO_BiologicalProcess	3.5621e-06	0.00698528	2.33441e-16	8.87077e-15	Group52	6.31579	270	1700037H04Rik / 2210016L21Rik / Aak1 / Abhd6 / Actl6a / Adam10 / Adar / Adk / Agap2 / Aida / Ajap1 / Akap12 / Akap5 / Akap7 / Akap9 / Ankrd17 / Aoc3 / Arc / Arf6 / Arhgap17 / Arhgdia / Atp6v0c / Bax / Bcap31 / Bcl2l1 / Bcr / Begain / Bid / Bmpr2 / Brd4 / C1qb / C1qc / C1qtnf4 / C4b / Cblb / Cck / Cd81 / Cd9 / Cdc42bpa / Cdc42se2 / Cdk5rap3 / Chp1 / Clasp2 / Cnot7 / Cntn2 / Coro1b / Coro2b / Crhbp…
3	GO:0023056	positive regulation of signaling	GO_BiologicalProcess	1.52432e-05	0.0288401	2.33441e-16	8.87077e-15	Group52	7.04663	136	1700037H04Rik / Aak1 / Agap2 / Akap12 / Akap5 / Ankrd17 / Arc / Atp6v0c / Bax / Bcap31 / Bcl2l1 / Bid / Bmpr2 / Brd4 / C1qtnf4 / Cacnb2 / Calb1 / Car2 / Cd81 / Cdk5rap3 / Cntn2 / Cntnap2 / Csk / Csnk1e / Cx3cl1 / Dbn1 / Ddx1 / Ddx21 / Dgkq / Dhx15 / Dynll1 / Epha4 / Erc1 / F3 / Fabp5 / Faf1 / Fbxl15 / Fxyd1 / Garem1 / Gipc1 / Gja1 / Glrx / Gnas / Gpr37 / Gprc5b / Gsk3a / Hax1 / Hmgb1 / Ilk / Inpp…
3	GO:0048522	positive regulation of cellular process	GO_BiologicalProcess	1.03535e-11	2.31194e-08	2.33441e-16	8.87077e-15	Group52	6.53446	402	1700037H04Rik / Aak1 / Aamdc / Abcf1 / Acin1 / Acsl3 / Actl6a / Adam10 / Add1 / Adk / Adsl / Agap2 / Akap12 / Akap5 / Akap7 / Akap9 / Aldh1a1 / Alyref / Ankib1 / Ankrd17 / Anln / Aoc3 / Apex1 / Arc / Arf6 / Arpp19 / Asl / Atp1b2 / Atp6v0c / Atpif1 / Bag3 / Bax / Bcap31 / Bcl2l1 / Bid / Bmpr2 / Brd4 / C1qtnf4 / Cacnb2 / Calb1 / Calcoco1 / Car2 / Cbr1 / Ccdc124 / Ccdc25 / Cck / Cd81 / Cdc42ep4 / Cd…
3	GO:0048523	negative regulation of cellular process	GO_BiologicalProcess	2.39297e-12	5.37461e-09	2.33441e-16	8.87077e-15	Group52	6.80588	352	2210016L21Rik / Aamdc / Abce1 / Abhd6 / Acin1 / Actl6a / Adam10 / Adar / Add1 / Agap2 / Aida / Ajap1 / Aldh1a1 / Ankrd17 / Apex1 / Api5 / Arc / Arf6 / Arhgdia / Arpin / Arpp19 / Atox1 / Atp1a2 / Atp1b2 / Atp6v0c / Atpif1 / Bag3 / Basp1 / Bax / Bcl2l1 / Bcr / Bid / Bmpr2 / Brd4 / Brsk1 / C1qc / Cacna1a / Capza2 / Cblb / Cbx1 / Cc2d1a / Cd9 / Cdc5l / Cdk5rap3 / Cdkn1b / Cend1 / Chd4 / Chmp1a / Chmp…
3	GO:0010646	regulation of cell communication	GO_BiologicalProcess	3.46754e-11	7.68753e-08	2.33441e-16	8.87077e-15	Group52	7.2133	256	1700037H04Rik / 2210016L21Rik / Aak1 / Abhd6 / Adam10 / Adar / Agap2 / Aida / Akap12 / Akap5 / Akap7 / Akap9 / Ankrd17 / Arc / Arf6 / Arhgap17 / Arhgdia / Atp2b2 / Atp6v0c / Bax / Bcap31 / Bcl2l1 / Bcr / Begain / Bid / Bmpr2 / Brd4 / Brsk1 / C1qtnf4 / Cacna1a / Cacna2d2 / Cacnb2 / Calb1 / Car2 / Cblb / Cd81 / Cdc42bpa / Cdc42se2 / Cdk16 / Cdk5rap3 / Chp1 / Cnot7 / Cntn2 / Cntnap2 / Crhbp / Csk / …
3	GO:0009966	regulation of signal transduction	GO_BiologicalProcess	8.22402e-08	0.000171964	2.33441e-16	8.87077e-15	Group52	6.91763	215	1700037H04Rik / 2210016L21Rik / Aak1 / Abhd6 / Adam10 / Adar / Agap2 / Aida / Akap12 / Akap5 / Akap7 / Akap9 / Ankrd17 / Arc / Arf6 / Arhgap17 / Arhgdia / Atp6v0c / Bax / Bcap31 / Bcl2l1 / Bcr / Begain / Bid / Bmpr2 / Brd4 / C1qtnf4 / Cblb / Cd81 / Cdc42bpa / Cdc42se2 / Cdk5rap3 / Chp1 / Cnot7 / Cntn2 / Crhbp / Csk / Csnk1e / Ctnnd2 / Cttn / Cx3cl1 / Cyrib / Dbn1 / Ddx1 / Ddx21 / Dgkq / Dgkz / Dh…
3	GO:0010647	positive regulation of cell communication	GO_BiologicalProcess	1.92368e-05	0.0361844	2.33441e-16	8.87077e-15	Group52	7.01663	135	1700037H04Rik / Aak1 / Agap2 / Akap12 / Akap5 / Ankrd17 / Arc / Atp6v0c / Bax / Bcap31 / Bcl2l1 / Bid / Bmpr2 / Brd4 / C1qtnf4 / Cacnb2 / Calb1 / Car2 / Cd81 / Cdk5rap3 / Cntn2 / Cntnap2 / Csk / Csnk1e / Cx3cl1 / Dbn1 / Ddx1 / Ddx21 / Dgkq / Dhx15 / Dynll1 / Epha4 / Erc1 / F3 / Fabp5 / Faf1 / Fbxl15 / Fxyd1 / Garem1 / Gipc1 / Gja1 / Glrx / Gnas / Gpr37 / Gprc5b / Gsk3a / Hax1 / Hmgb1 / Ilk / Iqse…
3	GO:0035556	intracellular signal transduction	GO_BiologicalProcess	8.71718e-06	0.0167021	2.33441e-16	8.87077e-15	Group52	6.71365	181	1700037H04Rik / Adcy9 / Agap2 / Aida / Akap12 / Akap5 / Akap7 / Ankrd17 / Arf6 / Arhgap17 / Arhgdia / Atp6v0c / Bax / Bcap31 / Bcl2l1 / Bcr / Bid / Brd4 / Brsk1 / C1qtnf4 / Cap2 / Cblb / Cd81 / Cdc42bpa / Cdc42ep4 / Cdc42se2 / Cdc5l / Cdk5rap3 / Chp1 / Cntnap2 / Coro1b / Csk / Cx3cl1 / Cyrib / Ddx1 / Ddx21 / Dgkq / Dgkz / Dhx15 / Dlg1 / Dmd / Dnajc10 / Dusp3 / Elmo1 / Epha4 / Epha7 / Erc1 / F3 / …
3	GO:0051246	regulation of protein metabolic process	GO_BiologicalProcess	3.31971e-11	7.36977e-08	2.33441e-16	8.87077e-15	Group52	7.57522	214	Abce1 / Abcf1 / Aco1 / Adar / Agap2 / Aida / Akap5 / Akap8 / Akap9 / Ankib1 / Arpp19 / Atpif1 / Bax / Bcap31 / Bcl2l1 / Bid / Bmpr2 / Brd4 / C4b / Cblb / Cck / Cd81 / Cdk5rap3 / Cdkn1b / Chp1 / Chtop / Clpx / Cnot10 / Cnot7 / Cntn1 / Cntn2 / Coro1c / Csk / Csnk1e / Cstb / Ctcf / Cx3cl1 / Dcp1a / Ddx21 / Dek / Dgkq / Dlg1 / Dlg3 / Dlgap1 / Dmd / Dnajc10 / Dusp3 / Eif3h / Eif3j2 / Eif3m / Eif4a3 / …
3	GO:1902531	regulation of intracellular signal transduction	GO_BiologicalProcess	7.86094e-07	0.00159656	2.33441e-16	8.87077e-15	Group52	7.50716	131	1700037H04Rik / Agap2 / Aida / Akap12 / Akap5 / Akap7 / Ankrd17 / Arf6 / Arhgap17 / Arhgdia / Atp6v0c / Bax / Bcap31 / Bcl2l1 / Bcr / Bid / Brd4 / C1qtnf4 / Cd81 / Cdc42bpa / Cdc42se2 / Cdk5rap3 / Chp1 / Csk / Cx3cl1 / Cyrib / Ddx1 / Ddx21 / Dgkq / Dgkz / Dhx15 / Dlg1 / Dmd / Dusp3 / Epha4 / Epha7 / F3 / Fhl2 / Fxyd1 / Garem1 / Gja1 / Glrx / Gna12 / Gnas / Gpr37 / Gprc5b / Gsk3a / Hax1 / Hmgb1 / …
[truncated: 1,830 more rows]
