# Supplementary material for: Xanthohumol Protects Against Neuronal Excitotoxicity and Mitochondrial Dysfunction in APP/PS1 Mice: An Omics-Based Study
Source: Nutrients. 2024 Oct 31;16(21):3754. doi: 10.3390/nu16213754 (PMC11548031; doi:10.3390/nu16213754)
Supplement: Supplementary file 1 [file nutrients-16-03754-s001.zip › Table_S2.xlsx]

## Sheet: Catalogue
Supplementary Table	Description
Supplementary Table S2A	Proportions of genes that highly expressed in excitatory neurons from AD hippocampus.
Supplementary Table S2B	Expression of genes that highly expressed in excitatory neurons from AD hippocampus.

## Sheet: 2A
Supplemetary Table S2A. Proportions of genes that highly expressed in excitatory neurons from AD hippocampus.
Description	Dataset: 10X Genomics single-cell RNA-seq datasets (SRP243446 and SRP282467). Cluster: the expression patterns of the genes evaluated by Mfuzzy from WT, AD, and AD+Xn. PCT in Ex-neuron: the percentage of excitatory neurons where the gene expressed. PCT in other-neuron: the percentage of other typs of neurons where the gene expressed. Diff: PCT in Ex-neuron minus PCT in other-neuron.
Cluster	Symbol	PCT in Ex-neuron	PCT in other-neuron	Dataset	Diff
7	Acp1	94.1579	41.0682	SRP282467	53.0898
7	Acp1	57.1126	35.3638	SRP243446	21.7488
7	Ahcyl2	68.9977	15.9615	SRP282467	53.0362
7	Ahcyl2	26.7152	15.3606	SRP243446	11.3546
6	Atp2b1	97.6981	45.1774	SRP282467	52.5207
6	Atp2b1	43.1272	21.9336	SRP243446	21.1935
4	Camk2b	81.9347	18.1685	SRP282467	63.7662
4	Camk2b	25.8763	12.7417	SRP243446	13.1345
7	Camkv	80.2302	16.0712	SRP282467	64.159
7	Camkv	38.8086	17.672	SRP243446	21.1366
1	Cpne6	77.9429	13.7544	SRP282467	64.1885
1	Cpne6	21.6642	9.10741	SRP243446	12.5568
7	Cpne7	42.0455	11.6083	SRP282467	30.4371
7	Cpne7	35.6947	12.7328	SRP243446	22.962
3	Dlgap1	93.9977	31.8864	SRP282467	62.1113
3	Dlgap1	37.3327	25.4404	SRP243446	11.8923
1	Dock4	71.3287	25.4115	SRP282467	45.9171
1	Dock4	25.5503	12.5404	SRP243446	13.0098
1	Faah	73.0769	12.5838	SRP282467	60.4931
1	Faah	17.5586	7.54547	SRP243446	10.0131
6	Grin2a	96.7075	17.0833	SRP282467	79.6242
6	Grin2a	34.946	16.3168	SRP243446	18.6292
1	Grin2b	98.0041	28.0941	SRP282467	69.9099
1	Grin2b	53.7309	29.7685	SRP243446	23.9624
6	Grm5	87.0047	20.9243	SRP282467	66.0804
6	Grm5	24.6317	13.3816	SRP243446	11.2501
3	Kctd16	86.6696	16.5468	SRP282467	70.1228
3	Kctd16	27.8233	16.6924	SRP243446	11.1308
6	Lrrc7	86.2908	14.3519	SRP282467	71.9389
6	Lrrc7	25.1282	12.0192	SRP243446	13.109
6	Ly6h	94.3765	34.9226	SRP282467	59.4539
6	Ly6h	53.3494	34.0175	SRP243446	19.3318
6	Map1b	87.0921	28.5819	SRP282467	58.5102
6	Map1b	28.6197	17.9668	SRP243446	10.6529
4	Ppp3ca	87.5437	35.5079	SRP282467	52.0358
4	Ppp3ca	30.3621	19.4802	SRP243446	10.882
7	Psd3	51.7628	15.9615	SRP282467	35.8014
7	Psd3	20.4039	8.46934	SRP243446	11.9346
6	Slc17a7	92.3805	19.3391	SRP282467	73.0414
6	Slc17a7	18.2139	7.70005	SRP243446	10.5138
4	Syt1	93.2692	25.9968	SRP282467	67.2724
4	Syt1	36.4082	23.4417	SRP243446	12.9665
3	Tafa1	80.0262	12.2546	SRP282467	67.7716
3	Tafa1	39.8513	13.5344	SRP243446	26.3169
6	Ube3a	97.3485	34.7519	SRP282467	62.5966
6	Ube3a	63.9871	45.5514	SRP243446	18.4356

## Sheet: 2B
Supplemetary Table S2B. Expression of genes that highly expressed in excitatory neurons from AD hippocampus.
Description	EXP in Ex-neuron: the average gene expression in excitatory neurons. EXP in other-neuron: the average gene expression in other types of neurons.
Cluster	Symbol	EXP in Ex-neuron	EXP in other-neuron	Dataset
7	Acp1	289903	61253	SRP243446
7	Acp1	16098.1	7711.88	SRP282467
7	Ahcyl2	123138	24942.6	SRP243446
7	Ahcyl2	8886.62	2258.66	SRP282467
6	Atp2b1	202175	35573.1	SRP243446
6	Atp2b1	19981.4	8404.37	SRP282467
4	Camk2b	112219	19809.1	SRP243446
4	Camk2b	10446	2734.89	SRP282467
7	Camkv	177630	28027.9	SRP243446
7	Camkv	10223.2	2375.76	SRP282467
1	Cpne6	92024.1	13707	SRP243446
1	Cpne6	10101.6	2020.38	SRP282467
7	Cpne7	177704	21239	SRP243446
7	Cpne7	5886.47	1838	SRP282467
3	Dlgap1	170063	41668.9	SRP243446
3	Dlgap1	15461.2	5636.22	SRP282467
1	Dock4	111645	19581.7	SRP243446
1	Dock4	8817.2	4292.7	SRP282467
1	Faah	73092.8	11313.8	SRP243446
1	Faah	8316.51	1714.27	SRP282467
6	Grin2a	159670	26262.4	SRP243446
6	Grin2a	19092	3139.47	SRP282467
1	Grin2b	269213	51170.2	SRP243446
1	Grin2b	19840.8	5314.92	SRP282467
6	Grm5	104335	20606	SRP243446
6	Grm5	12236.4	3542.6	SRP282467
3	Kctd16	121634	26972	SRP243446
3	Kctd16	12685.4	2807.28	SRP282467
6	Lrrc7	108106	18375.9	SRP243446
6	Lrrc7	11760.3	2114.63	SRP282467
6	Ly6h	264160	58313.8	SRP243446
6	Ly6h	16708.1	7035.94	SRP282467
6	Map1b	126021	28623.8	SRP243446
6	Map1b	11941.5	4829.17	SRP282467
4	Ppp3ca	135876	31699.3	SRP243446
4	Ppp3ca	12143.2	6102.78	SRP282467
7	Psd3	86624.8	12769.1	SRP243446
7	Psd3	5289.4	2419.37	SRP282467
6	Slc17a7	75607.2	11610.2	SRP243446
6	Slc17a7	14602.9	3328.4	SRP282467
4	Syt1	164250	38455	SRP243446
4	Syt1	14908.4	5020.75	SRP282467
3	Tafa1	196798	22228.4	SRP243446
3	Tafa1	13260.8	2098.7	SRP282467
6	Ube3a	342028	87157.6	SRP243446
6	Ube3a	18814	7215.27	SRP282467
