# Supplementary material for: Xanthohumol Protects Against Neuronal Excitotoxicity and Mitochondrial Dysfunction in APP/PS1 Mice: An Omics-Based Study
Source: Nutrients. 2024 Oct 31;16(21):3754. doi: 10.3390/nu16213754 (PMC11548031; doi:10.3390/nu16213754)
Supplement: Supplementary file 1 [file nutrients-16-03754-s001.zip › Table_S3.xlsx]

## Sheet: Catalogue
Supplementary Table	Description
Supplementary Table 3A.PDBID	Receptors information.
Supplementary Table 3B.Gria1	Molecular docking analysis of Xanthohumol and Glutamate targeted Gria1
Supplementary Table 4C.Gria3	Molecular docking analysis of Xanthohumol and Glutamate targeted Gria3.
Supplementary Table 4D.Grin1	Molecular docking analysis of Xanthohumol and Glutamate targeted Grin1.
Supplementary Table 4E.Grin2a	Molecular docking analysis of Xanthohumol and Glutamate targeted Grin2a.
Supplementary Table 4F.Grm1	Molecular docking analysis of Xanthohumol and Glutamate targeted Grm1.
Supplementary Table 4G.Grm3	Molecular docking analysis of Xanthohumol and Glutamate targeted Grm3.
Supplementary Table 4H.Grm7	Molecular docking analysis of Xanthohumol and Glutamate targeted Grm7.

## Sheet: 3A.PDBID
Supplementary Table 3A.PDBID. Receptors information.
Description	The receptors structure were sourced from Protein Data Bank (PDB).
Gene	Receptor	PDB ID
Gria1	AMPA	7LDD
Gria3	AMPA	6NJM: Entity 1
Grin1	NMDAR	6WHR: Entity 1
Grin2a	NMDAR	6MM9: Entity 2
Grm1	mGluR	1EWK: Entity 1
Grm3	mGluR	2E4U: Entity 1
Grm7	mGluR	2E4Z: Entity 1

## Sheet: 3B.Gria1
Supplementary Table S3B.Gria1. Molecular docking analysis of Xanthohumol and Glutamate targeted Gria1.
Method	Molecular docking was performed using AutoDockTools.
Description	Ligand: listed the ligands (Xn and Glutamate) that were docked to the Gria1 receptor. Affinity (kcal/mol): showed the binding affinity for each docking mode; more negative values indicate stronger binding. Mode: represented different docking conformations that AutoDock Vina generated when Xn/Glutamate was docked to the Gria1 receptor. Mode 1 was considered the best binding mode due to its lowest …
				Dist from best mode
Ligand	Receptor	Mode	Affinity (kcal/mol)	RMSD l.b.	RMSD u.b.
Xn	Gria1	1	-8.2	0	0
Xn	Gria1	2	-7.6	14.183	16.160
Xn	Gria1	3	-7.4	2.686	4.104
Xn	Gria1	4	-7	67.466	71.33
Xn	Gria1	5	-6.9	57.146	60.681
Xn	Gria1	6	-6.9	14.879	18.103
Xn	Gria1	7	-6.8	3.786	4.949
Xn	Gria1	8	-6.7	14.559	17.144
Xn	Gria1	9	-6.6	14.18	18.139
Xn	Gria1	10	-6.5	59.016	61.899
Xn	Gria1	11	-6.5	14.665	18.596
Xn	Gria1	12	-6.5	3.582	5.829
Xn	Gria1	13	-6.3	2.994	5.499
Xn	Gria1	14	-6.2	58.399	61.929
Xn	Gria1	15	-6.1	56.708	59.935
Xn	Gria1	16	-6.1	58.844	62.295
Xn	Gria1	17	-6	68.348	72.298
Xn	Gria1	18	-5.9	67.767	71.568
Xn	Gria1	19	-5.9	14.846	16.934
Xn	Gria1	20	-5.9	22.359	25.993
Glutamate	Gria1	1	-4	0	0
Glutamate	Gria1	2	-3.9	85.662	86.384
Glutamate	Gria1	3	-3.7	70.471	71.208
Glutamate	Gria1	4	-3.6	23.779	24.601
Glutamate	Gria1	5	-3.6	100.335	101.388
Glutamate	Gria1	6	-3.5	70.566	71.281
Glutamate	Gria1	7	-3.5	99.429	100.429
Glutamate	Gria1	8	-3.5	19.198	20.175
Glutamate	Gria1	9	-3.4	17.292	18.065
Glutamate	Gria1	10	-3.4	2.127	2.435
Glutamate	Gria1	11	-3.4	89.673	90.369
Glutamate	Gria1	12	-3.3	70.575	71.266
Glutamate	Gria1	13	-3.2	92.418	93.048
Glutamate	Gria1	14	-3.2	71.779	72.367
Glutamate	Gria1	15	-3.2	108.687	109.599
Glutamate	Gria1	16	-3.2	71.82	72.418
Glutamate	Gria1	17	-3.2	25.263	25.905
Glutamate	Gria1	18	-3.1	15.419	17.362
Glutamate	Gria1	19	-3.1	92.021	92.649
Glutamate	Gria1	20	-3	91.181	91.896

## Sheet: 3C.Gria3
Supplementary Table 3C.Gria3. Molecular docking analysis of Xanthohumol and Glutamate targeted Gria3.
Method	Molecular docking was performed using AutoDockTools.
Description	Ligand: listed the ligands (Xn and Glutamate) that were docked to the Gria3 receptor. Mode: represented different docking conformations that AutoDock Vina generated when Xn/Glutamate was docked to the Gria3 receptor. Mode 1 was considered the best binding mode due to its lowest binding affinity.
				Dist from best mode
Ligand	Receptor	Mode	Affinity (kcal/mol)	RMSD l.b.	RMSD u.b.
Xn	Gria3	1	-7.4	0	0
Xn	Gria3	2	-6.8	28.276	32.022
Xn	Gria3	3	-6.8	11.74	14.177
Xn	Gria3	4	-6.8	78.51	81.932
Xn	Gria3	5	-6.8	14.123	17.549
Xn	Gria3	6	-6.8	45.867	48.294
Xn	Gria3	7	-6.8	55.677	58.274
Xn	Gria3	8	-6.7	1.632	2.051
Xn	Gria3	9	-6.7	2.635	8.006
Xn	Gria3	10	-6.6	56.476	58.802
Xn	Gria3	11	-6.6	66.211	69.95
Xn	Gria3	12	-6.6	30.365	32.557
Xn	Gria3	13	-6.6	2.651	7.795
Xn	Gria3	14	-6.5	23.11	24.804
Xn	Gria3	15	-6.4	45.046	49.525
Xn	Gria3	16	-6.3	71.643	75.945
Xn	Gria3	17	-6.3	56.317	61.498
Xn	Gria3	18	-6.3	45.819	48.152
Xn	Gria3	19	-6.3	44.843	49.51
Xn	Gria3	20	-6.1	45.863	49.881
Glutamate	Gria3	1	-4.7	0	0
Glutamate	Gria3	2	-4.5	69.296	70.398
Glutamate	Gria3	3	-4.4	2.203	4.351
Glutamate	Gria3	4	-4.4	2.658	4.04
Glutamate	Gria3	5	-4.4	75.795	76.833
Glutamate	Gria3	6	-4.3	2.88	3.619
Glutamate	Gria3	7	-4.1	81.594	82.246
Glutamate	Gria3	8	-4.1	75.393	76.486
Glutamate	Gria3	9	-4.1	15.296	16.414
Glutamate	Gria3	10	-4.1	75.782	76.905
Glutamate	Gria3	11	-4	27.833	28.796
Glutamate	Gria3	12	-4	35.724	37.117
Glutamate	Gria3	13	-4	69.768	70.985
Glutamate	Gria3	14	-3.9	69.997	71.095
Glutamate	Gria3	15	-3.9	81.343	81.695
Glutamate	Gria3	16	-3.8	62.755	63.345
Glutamate	Gria3	17	-3.8	74.559	75.462
Glutamate	Gria3	18	-3.8	81.315	82.023
Glutamate	Gria3	19	-3.6	45.052	47.292
Glutamate	Gria3	20	-3.6	20.247	20.82

## Sheet: 3D.Grin1
Supplementary Table 3D.Grin1. Molecular docking analysis of Xanthohumol and Glutamate targeted Grin1.
Method	Molecular docking was performed using AutoDockTools.
Description	Ligand: listed the ligands (Xn and Glutamate) that were docked to the Grin1 receptor. Mode: represented different docking conformations that AutoDock Vina generated when Xn/Glutamate was docked to the Grin1 receptor. Mode 1 was considered the best binding mode due to its lowest binding affinity.
				Dist from best mode
Ligand	Receptor	Mode	Affinity (kcal/mol)	RMSD l.b.	RMSD u.b.
Xn	Grin1	1	-7.6	0	0
Xn	Grin1	2	-7.5	2.433	4.154
Xn	Grin1	3	-7.2	46.143	47.597
Xn	Grin1	4	-7.2	50.846	52.835
Xn	Grin1	5	-7.2	56.067	58.978
Xn	Grin1	6	-7.2	3.766	5.19
Xn	Grin1	7	-7.1	52.021	54.101
Xn	Grin1	8	-7.1	46.13	47.828
Xn	Grin1	9	-7	46.149	49.19
Xn	Grin1	10	-7	51.378	53.392
Xn	Grin1	11	-7	27.332	30.299
Xn	Grin1	12	-7	46.308	48.276
Xn	Grin1	13	-6.9	45.53	47.502
Xn	Grin1	14	-6.9	48.676	50.848
Xn	Grin1	15	-6.7	44.037	46.885
Xn	Grin1	16	-6.6	42.894	46.348
Xn	Grin1	17	-6.6	57.841	61.385
Xn	Grin1	18	-6.5	45.462	47.89
Xn	Grin1	19	-6.4	45.831	47.528
Xn	Grin1	20	-6.4	52.576	54.674
Glutamate	Grin1	1	-4.5	0	0
Glutamate	Grin1	2	-4.3	80.655	81.356
Glutamate	Grin1	3	-4.3	45.799	47.3
Glutamate	Grin1	4	-4.2	55.671	56.465
Glutamate	Grin1	5	-4.1	83.331	84.423
Glutamate	Grin1	6	-3.9	29.124	29.978
Glutamate	Grin1	7	-3.8	45.148	47.191
Glutamate	Grin1	8	-3.8	87.24	88.749
Glutamate	Grin1	9	-3.8	29.21	30.063
Glutamate	Grin1	10	-3.7	2.254	3.858
Glutamate	Grin1	11	-3.7	16.131	16.857
Glutamate	Grin1	12	-3.6	40.659	41.155
Glutamate	Grin1	13	-3.6	2.669	3.383
Glutamate	Grin1	14	-3.5	87.585	88.708
Glutamate	Grin1	15	-3.5	30.546	32.112
Glutamate	Grin1	16	-3.5	13.607	14.887
Glutamate	Grin1	17	-3.5	54.869	56.1
Glutamate	Grin1	18	-3.4	55.548	56.409
Glutamate	Grin1	19	-3.4	60.197	61.163
Glutamate	Grin1	20	-3.4	15.809	16.343

## Sheet: 3E.Grin2a
Supplementary Table 3E.Grin2a. Molecular docking analysis of Xanthohumol and Glutamate targeted Grin2a.
Method	Molecular docking was performed using AutoDockTools.
Description	Ligand: listed the ligands (Xn and Glutamate) that were docked to the Grin2a receptor. Mode: represented different docking conformations that AutoDock Vina generated when Xn/Glutamate was docked to the Grin2a receptor. Mode 1 was considered the best binding mode due to its lowest binding affinity.
				dist from best mode
Ligand	Receptor	Mode	Affinity (kcal/mol)	RMSD l.b.	RMSD u.b.
Xn	Grin2a	1	-7.9	0	0
Xn	Grin2a	2	-7.9	82.42	85.5
Xn	Grin2a	3	-7.9	2.696	8.612
Xn	Grin2a	4	-7.6	4.672	6.56
Xn	Grin2a	5	-7.5	84.567	88.497
Xn	Grin2a	6	-7.3	36.763	41.751
Xn	Grin2a	7	-7	36.442	41.315
Xn	Grin2a	8	-6.9	5.745	8.957
Xn	Grin2a	9	-6.9	3.883	8.669
Xn	Grin2a	10	-6.8	38.835	43.113
Xn	Grin2a	11	-6.7	43.923	47.917
Xn	Grin2a	12	-6.7	47.325	51.332
Xn	Grin2a	13	-6.5	51.126	54.884
Xn	Grin2a	14	-6.5	45.426	50.037
Xn	Grin2a	15	-6.5	24.438	27.377
Xn	Grin2a	16	-6.3	66.38	70.155
Xn	Grin2a	17	-6.3	48.741	51.188
Xn	Grin2a	18	-6.3	30.546	34.476
Xn	Grin2a	19	-6.3	51.69	55.347
Xn	Grin2a	20	-6.3	47.443	50.392
Glutamate	Grin2a	1	-4.9	0	0
Glutamate	Grin2a	2	-4.8	77.593	78.142
Glutamate	Grin2a	3	-4.1	55.269	56.07
Glutamate	Grin2a	4	-4.1	69.24	71.112
Glutamate	Grin2a	5	-4.1	22.762	23.38
Glutamate	Grin2a	6	-4.1	59.443	60.239
Glutamate	Grin2a	7	-4	56.878	57.642
Glutamate	Grin2a	8	-4	29.206	30.559
Glutamate	Grin2a	9	-4	50.517	51.385
Glutamate	Grin2a	10	-4	12.194	13.043
Glutamate	Grin2a	11	-3.9	42.396	43.863
Glutamate	Grin2a	12	-3.9	33.068	34.101
Glutamate	Grin2a	13	-3.9	53.562	55.58
Glutamate	Grin2a	14	-3.9	33.473	34.551
Glutamate	Grin2a	15	-3.8	56.959	57.62
Glutamate	Grin2a	16	-3.8	74.077	75.195
Glutamate	Grin2a	17	-3.8	59.15	59.928
Glutamate	Grin2a	18	-3.8	60.702	61.341
Glutamate	Grin2a	19	-3.7	16.053	16.933
Glutamate	Grin2a	20	-3.6	54.846	55.581

## Sheet: 3F.Grm1
Supplementary Table 3F.Grm1. Molecular docking analysis of Xanthohumol and Glutamate targeted Grm1.
Method	Molecular docking was performed using AutoDockTools.
Description	Ligand: listed the ligands (Xn and Glutamate) that were docked to the Grm1 receptor. Mode: represented different docking conformations that AutoDock Vina generated when Xn/Glutamate was docked to the Grm1 receptor. Mode 1 was considered the best binding mode due to its lowest binding affinity.
				Dist from best mode
Ligand	Receptor	Mode	Affinity (kcal/mol)	RMSD l.b.	RMSD u.b.
Xn	Grm1	1	-6.3	0	0
Xn	Grm1	2	-6.3	48.94	53.48
Xn	Grm1	3	-6.3	28.613	31.602
Xn	Grm1	4	-6.2	2.666	3.309
Xn	Grm1	5	-5.9	25.202	26.404
Xn	Grm1	6	-5.8	45.868	49.657
Xn	Grm1	7	-5.7	26.074	27.625
Xn	Grm1	8	-5.7	21.477	25.389
Xn	Grm1	9	-5.6	44.907	48.696
Xn	Grm1	10	-5.6	2.097	2.719
Xn	Grm1	11	-5.5	41.971	45.049
Xn	Grm1	12	-5.4	22.381	27.01
Xn	Grm1	13	-5.4	30.91	32.851
Xn	Grm1	14	-5.4	22.061	24.736
Xn	Grm1	15	-5.3	40.508	44.377
Xn	Grm1	16	-5.1	25.149	27.324
Xn	Grm1	17	-5.1	25.394	27.278
Xn	Grm1	18	-5.1	24.178	28.376
Xn	Grm1	19	-5.1	38.139	42.648
Xn	Grm1	20	-5.1	40.326	44.797
Glutamate	Grm1	1	-4.9	0	0
Glutamate	Grm1	2	-4.6	1.805	2.057
Glutamate	Grm1	3	-4.4	21.708	22.257
Glutamate	Grm1	4	-4.4	36.553	37.525
Glutamate	Grm1	5	-3.9	40.025	41.254
Glutamate	Grm1	6	-3.9	24.398	25.003
Glutamate	Grm1	7	-3.8	33.963	35.374
Glutamate	Grm1	8	-3.7	34.884	35.598
Glutamate	Grm1	9	-3.7	8.9	10.262
Glutamate	Grm1	10	-3.7	31.848	33.138
Glutamate	Grm1	11	-3.7	40.35	41.584
Glutamate	Grm1	12	-3.5	6.811	7.87
Glutamate	Grm1	13	-3.5	32.67	33.324
Glutamate	Grm1	14	-3.5	40.07	41.382
Glutamate	Grm1	15	-3.5	34.304	35.084
Glutamate	Grm1	16	-3.5	20.13	20.812
Glutamate	Grm1	17	-3.4	19.577	20.381
Glutamate	Grm1	18	-3.3	31.99	33.457
Glutamate	Grm1	19	-3.3	40.382	41.639
Glutamate	Grm1	20	-3.3	39.627	41.037

## Sheet: 3G.Grm3
Supplementary Table 3G.Grm3. Molecular docking analysis of Xanthohumol and Glutamate targeted Grm3.
Method	Molecular docking was performed using AutoDockTools.
Description	Ligand: listed the ligands (Xn and Glutamate) that were docked to the Grm3 receptor. Mode: represented different docking conformations that AutoDock Vina generated when Xn/Glutamate was docked to the Grm3 receptor. Mode 1 was considered the best binding mode due to its lowest binding affinity.
				Dist from best mode
Ligand	Receptor	Mode	Affinity (kcal/mol)	RMSD l.b.	RMSD u.b.
Xn	Grm3	1	-6.7	0	0
Xn	Grm3	2	-6.5	24.745	28.996
Xn	Grm3	3	-6.5	22.255	27.237
Xn	Grm3	4	-6.3	36.298	39.465
Xn	Grm3	5	-6	24.07	26.315
Xn	Grm3	6	-5.8	42.65	46.969
Xn	Grm3	7	-5.8	22.98	26.232
Xn	Grm3	8	-5.8	57.573	61.533
Xn	Grm3	9	-5.7	24.636	26.69
Xn	Grm3	10	-5.7	22.91	25.522
Xn	Grm3	11	-5.7	23.104	26.086
Xn	Grm3	12	-5.7	25.227	26.687
Xn	Grm3	13	-5.6	54.544	57.933
Xn	Grm3	14	-5.6	2.59	8.254
Xn	Grm3	15	-5.5	62.81	66.856
Xn	Grm3	16	-5.5	22.735	26.826
Xn	Grm3	17	-5.4	40.573	43.603
Xn	Grm3	18	-5.3	48.506	50.1
Xn	Grm3	19	-5.3	7.671	10.626
Xn	Grm3	20	-5.3	43.703	47.143
Glutamate	Grm3	1	-3.7	0	0
Glutamate	Grm3	2	-3.7	2.375	3.787
Glutamate	Grm3	3	-3.6	67.191	68.688
Glutamate	Grm3	4	-3.6	66.267	66.947
Glutamate	Grm3	5	-3.6	52.738	53.439
Glutamate	Grm3	6	-3.4	58.038	58.513
Glutamate	Grm3	7	-3.4	65.81	67.113
Glutamate	Grm3	8	-3.3	70.398	71.514
Glutamate	Grm3	9	-3.3	68.081	68.727
Glutamate	Grm3	10	-3.3	70.083	70.775
Glutamate	Grm3	11	-3.2	12.896	14.281
Glutamate	Grm3	12	-3.2	53.645	54.341
Glutamate	Grm3	13	-3.1	76.097	76.895
Glutamate	Grm3	14	-3.1	72.244	73.388
Glutamate	Grm3	15	-3	13.312	14.177
Glutamate	Grm3	16	-3	27.416	28.037
Glutamate	Grm3	17	-3	62.972	63.56
Glutamate	Grm3	18	-2.9	27.118	27.765
Glutamate	Grm3	19	-2.9	13.699	15.144
Glutamate	Grm3	20	-2.8	61.096	62.225

## Sheet: 3H.Grm7
Supplementary Table 3H.Grm7. Molecular docking analysis of Xanthohumol and Glutamate targeted Grm7.
Method	Molecular docking was performed using AutoDockTools.
Description	Ligand: listed the ligands (Xn and Glutamate) that were docked to the Grm7 receptor. Mode: represented different docking conformations that AutoDock Vina generated when Xn/Glutamate was docked to the Grm7 receptor. Mode 1 was considered the best binding mode due to its lowest binding affinity.
				Dist from best mode
Ligand	Receptor	Mode	Affinity (kcal/mol)	RMSD l.b.	RMSD u.b.
Xn	Grm7	1	-6.9	0	0
Xn	Grm7	2	-6.6	2.008	3.76
Xn	Grm7	3	-6.1	23.081	26.659
Xn	Grm7	4	-6	2.295	3.604
Xn	Grm7	5	-5.9	18.945	21.542
Xn	Grm7	6	-5.9	4.979	8.415
Xn	Grm7	7	-5.8	27.138	28.757
Xn	Grm7	8	-5.4	6.342	9.491
Xn	Grm7	9	-5.4	2.104	2.748
Xn	Grm7	10	-5.3	8.313	9.712
Xn	Grm7	11	-5.3	18.421	22.572
Xn	Grm7	12	-5.3	27.931	30.304
Xn	Grm7	13	-5.1	22.42	24.515
Xn	Grm7	14	-4.9	25.409	29.875
Xn	Grm7	15	-4.9	22.85	25.741
Xn	Grm7	16	-4.9	17.368	21.158
Xn	Grm7	17	-4.9	21.006	24.091
Xn	Grm7	18	-4.8	28.421	30.54
Xn	Grm7	19	-4.7	29.16	31.687
Xn	Grm7	20	-4.6	24.241	26.328
Glutamate	Grm7	1	-3.9	0	0
Glutamate	Grm7	2	-3.8	31.684	33.001
Glutamate	Grm7	3	-3.6	31.903	32.746
Glutamate	Grm7	4	-3.4	29.196	30.617
Glutamate	Grm7	5	-3.3	2.072	2.572
Glutamate	Grm7	6	-3.3	23.031	23.738
Glutamate	Grm7	7	-3.2	24.917	25.545
Glutamate	Grm7	8	-3.2	19.594	20.83
Glutamate	Grm7	9	-3.1	33.426	34.667
Glutamate	Grm7	10	-3	31.645	33.064
Glutamate	Grm7	11	-3	30.622	31.863
Glutamate	Grm7	12	-3	25.048	25.982
Glutamate	Grm7	13	-3	29.321	30.732
Glutamate	Grm7	14	-3	31.733	32.535
Glutamate	Grm7	15	-2.9	22.293	23.294
Glutamate	Grm7	16	-2.9	45.938	46.84
Glutamate	Grm7	17	-2.9	38.159	39.142
Glutamate	Grm7	18	-2.8	48.756	49.622
Glutamate	Grm7	19	-2.8	34.802	35.879
Glutamate	Grm7	20	-2.7	22.312	22.952
