# Supplementary material for: Xanthohumol Protects Against Neuronal Excitotoxicity and Mitochondrial Dysfunction in APP/PS1 Mice: An Omics-Based Study
Source: Nutrients. 2024 Oct 31;16(21):3754. doi: 10.3390/nu16213754 (PMC11548031; doi:10.3390/nu16213754)
Supplement: Supplementary file 1 [file nutrients-16-03754-s001.zip › Table_S4.xlsx]

## Sheet: Catalogue
Supplementary Table	Description
Supplementary Table S4A	Comparison of serum metabolites between AD+Xn and AD.
Supplementary Table S4B	PubChemID identifiers of serum metabolites detected in the study
Supplementary Table S4C	Pathway enrichment analysis of serum metabolites

## Sheet: 4A
Supplemetary Table S4A. Comparison of serum metabolites between AD+Xn and AD.
Method	Wilcoxon rank-sum test
Description	Compound names: indicated the names of the compounds (metabolites) that were analyzed in the serum. Ratio: the ratio of mean metabolite levels in AD+Xn vs. AD. Mean.AD: the average value of the metabolite in the AD group. Mean.AD+Xn: the average value of the metabolite in the AD+Xn group. Log2(fold change): represented the logarithm (base 2) of the fold change in metabolite levels between the AD …
Compound names	Statistic	P.value	Ratio	Mean.AD	Mean.AD+Xn	Log2(fold change)
(2S)-2-Amino-5-({(2R)-3-{[(2R)-2-amino-2-carboxyethyl]disulfanyl}-1-[(carboxymethyl)amino]-1-oxo-2-propanyl}amino)-5-oxopentanoic acid	358	0.000566776	0.771534	3.79794e+06	2.93024e+06	-0.374199
Trihexyphenidyl	165	0.00222795	0.459205	1.63357e+08	7.50146e+07	-1.12279
Decyl beta-D-threo-hexopyranoside	3	0.00407925	1.99613	6701.74	13377.5	0.997205
Hydroxyacetylaminofluorene	46	0.00407925	0.811168	107360	87087	-0.301926
2635N2PS4Q	46	0.00407925	0.563134	7.38883e+06	4.1609e+06	-0.828451
({5-[(2S)-2-Carboxy-2-(trimethylammonio)ethyl]-1H-imidazol-2-yl}sulfanyl)oxidanide	46	0.00407925	0.457451	2.1099e+06	965174	-1.12831
(2R)-3-{[(2-Aminoethoxy)(hydroxy)phosphoryl]oxy}-2-hydroxypropyl (9Z)-9-hexadecenoate	46	0.00407925	0.224316	37380.3	8385	-2.1564
2JXY218SZI	46	0.00407925	0.164783	19892.2	3277.89	-2.60136
Fenspiride	46	0.00407925	0.0425176	26217	1114.68	-4.5558
Amorolfine	45	0.00699301	0.816645	149531	122114	-0.292218
Valine	45	0.00699301	0.755863	8.08541e+07	6.11146e+07	-0.403804
Methyl palmitate	45	0.00699301	0.727484	410834	298875	-0.459012
HIL	45	0.00699301	0.610244	8.74294e+06	5.33533e+06	-0.712542
S-(Formylmethyl)glutathione	45	0.00699301	0.426001	15922.5	6783.02	-1.23107
(3S,6S)-3-(4-Hydroxybenzyl)-6-(hydroxymethyl)-2,5-piperazinedione	44	0.0110723	0.66784	947949	633078	-0.582426
2-Ethyl-5-imino-1-cyclopenten-1-ol	44	0.0110723	0.586107	92357.7	54131.5	-0.770763
N-Hydroxy-L-isoleucine	44	0.0110723	0.580963	131201	76223.1	-0.783482
LysoPC(20:5(5Z,8Z,11Z,14Z,17Z))	44	0.0110723	0.458787	5.98376e+06	2.74527e+06	-1.1241
Fenestrel	44	0.0110723	0.214514	6925.29	1485.57	-2.22086
hypaphorine	317	0.0146139	0.287217	27688.2	7952.54	-1.79979
1-Deoxy-1-(4-morpholinyl)-alpha-D-fructofuranose	315	0.0169119	0.282739	370948	104882	-1.82245
4-Methylhistamine	6	0.0174825	1.7038	382666	651986	0.768755
(-)-codeine	43	0.0174825	0.787741	27514.5	21674.3	-0.344206
SJ6300000	43	0.0174825	0.673387	206607	139127	-0.570492
Piperidione	43	0.0174825	0.572401	34668.1	19844.1	-0.804901
Propyl (9E)-12-hydroxy-9-octadecenoate	43	0.0174825	0.545245	69722.1	38015.6	-0.875025
(3R)-3-(1H-Indol-3-ylmethyl)-3H-1,4-benzodiazepine-2,5-diol	43	0.0174825	0.318114	8814.53	2804.02	-1.65239
Phenylacetylglycine	43	0.0174825	0.280592	2.40962e+06	676119	-1.83345
6-Acetamido-2-oxohexanoic acid	43	0.0174825	0.227965	108686	24776.7	-2.13311
Cassaidine	43	0.0174825	0.174459	75166.9	13113.5	-2.51904
2271703	43	0.0174825	0.117168	185454	21729.3	-3.09335
(2E)-5-[(1R)-1-(1H-Indol-3-yl)ethyl]-2-(methyliminio)-4-oxo-1,3-oxazolidin-5-ide	43	0.0174825	0.0526302	39977.5	2104.02	-4.24796
Tetrahydroharmol	43	0.0174825	0.0262773	39682.5	1042.75	-5.25004
7-Aminomethyl-7-deazaguanine	147	0.0241244	0.600788	29758.2	17878.4	-0.735072
Safingol	147	0.0241244	0.596873	206357	123169	-0.744505
Isatin	147	0.0241244	0.344744	78925.5	27209.1	-1.5364
15-Acetyldeoxynivalenol	7	0.0262238	1.95702	3049.4	5967.73	0.968655
(3S)-3-Methyl-5-[(1S,8aR)-2,5,5,8a-tetramethyl-4-oxo-1,4,4a,5,6,7,8,8a-octahydro-1-naphthalenyl]pentanoic acid	7	0.0262238	1.91074	48733.8	93117.5	0.934129
1,2-Cyclohexanediol	7	0.0262238	1.45375	1.16825e+06	1.69835e+06	0.539784
Citroflex 4	7	0.0262238	1.1243	19385.3	21794.9	0.169031
Niacin	42	0.0262238	0.837817	245877	206000	-0.255292
Ornithine	42	0.0262238	0.816672	213006	173956	-0.292171
D-(+)-Proline	42	0.0262238	0.768284	4.16688e+07	3.20135e+07	-0.380288
4-hydroxycinnamaldehyde	42	0.0262238	0.75574	1.31497e+08	9.93774e+07	-0.404038
vinyl sulfide	42	0.0262238	0.725396	4.05214e+06	2.93941e+06	-0.463159
Myristyl sulfate	42	0.0262238	0.72173	277777	200480	-0.470468
2-Aminoadipic acid	42	0.0262238	0.664135	1.47812e+06	981674	-0.590451
3,5-Diaminohexanoic acid	42	0.0262238	0.607051	35970.1	21835.7	-0.72011
(2R)-2-Hydroxy-3-(phosphonooxy)propyl henicosanoate	42	0.0262238	0.565517	32295.3	18263.6	-0.822358
Picolinic acid	42	0.0262238	0.561578	171852	96508.3	-0.832441
Dezaguanine	42	0.0262238	0.55618	87264	48534.5	-0.846377
Ageratriol	42	0.0262238	0.520064	23701.2	12326.1	-0.943239
dihomomethionine	42	0.0262238	0.453775	51134.5	23203.6	-1.13995
Biotin	42	0.0262238	0.153939	13827.1	2128.54	-2.69957
cyclo(dehydrophenylalanyl-L-leucyl)	42	0.0262238	0.0583528	16578	967.373	-4.09905
1,2,3,4-tetrahydro-beta-carboline-3-carboxylic acid	42	0.0262238	0.0519517	20043	1041.27	-4.26669
leucoline	146	0.0273955	0.635724	97992	62295.9	-0.653527
Taurocholic acid	1126	0.0288583	0.265278	1.02457e+06	271797	-1.91442
.alpha.-Apocholic acid	525	0.029123	0.0864602	995517	86072.7	-3.53182
Guanine	427	0.0291524	7.7995	28449	221888	2.96338
Phenylisocyanate	798	0.0291524	0.540621	102224	55264.3	-0.887312
PC(P-18:1(11Z)/18:4(6Z,9Z,12Z,15Z))	145	0.0310252	0.63496	49116.6	31187.1	-0.655263
(2R,3S)-3-Hydroxy-8-methyl-8-azabicyclo[3.2.1]octane-2-carboxylic acid	305	0.0335868	0.668021	94857.4	63366.7	-0.582035
Bufa-20,22-dienolide	1119	0.0338776	0.0629822	394716	24860.1	-3.98891
3-Ethoxyandrosta-3,5-dien-17beta-ol propanoate	304	0.0358314	0.010338	794946	8218.14	-6.5959
imidazole, 5-(2-aminoethyl)-1-methyl-	8	0.0378788	1.78185	258579	460749	0.833374
p-Phenylenediamine	8	0.0378788	1.54502	639374	987846	0.627627
Cyclopentanone, 2-(2-octenyl)-	8	0.0378788	1.29539	1.76323e+06	2.28406e+06	0.373383
PHENYLBUTYRIC ACID	8	0.0378788	1.02525	19496	19988.2	0.0359702
fusidic acid	41	0.0378788	0.935907	4171.41	3904.05	-0.0955633
Benzophenone	41	0.0378788	0.912839	124392	113550	-0.131568
2-n-Butyl-4-ethyl-5-methyloxazole	41	0.0378788	0.85216	136282	116134	-0.230804
Ethyl palmitoleate	41	0.0378788	0.787146	721669	568059	-0.345297
m-Cresol	41	0.0378788	0.767143	446612	342615	-0.382433
Eicosapentanoic acid	41	0.0378788	0.726341	90203.2	65518.3	-0.461282
glu-tyr	41	0.0378788	0.641397	1.57128e+06	1.00782e+06	-0.640711
AL8465000	41	0.0378788	0.605103	174601	105652	-0.724747
5?-androstane-3?,17?-diol dipropionate	41	0.0378788	0.595057	3297.04	1961.93	-0.748899
6-Chloro-5-fluoro-1H-1,2,3-benzotriazole	41	0.0378788	0.579323	89081.7	51607.1	-0.78756
Dichlorocarbene	41	0.0378788	0.578701	112409	65051.5	-0.789109
hydroxyprogesterone caproate	41	0.0378788	0.50914	6778.08	3450.99	-0.973867
PC(o-22:0/18:3(6Z,9Z,12Z))	41	0.0378788	0.450465	192138	86551.5	-1.15051
3-(Butylsulfinyl)-L-alanin	41	0.0378788	0.437787	38410.6	16815.7	-1.1917
Glycerophospho-N-palmitoyl ethanolamine	41	0.0378788	0.355287	507854	180434	-1.49294
ascopyrone M	54	0.0443691	1.21778	2.83679e+06	3.45458e+06	0.28425
Nitrendipine	142	0.0443691	0.740251	71054.5	52598.1	-0.433914
3,4-Dihydroxyphenylpropionic acid	513	0.0482737	0.70453	5.93655e+07	4.18248e+07	-0.505267
Docosahexaenoic acid ethyl ester	299	0.0490089	0.0658002	141026	9279.51	-3.92577
Indoleacetylaspartate	141	0.0497355	0.720681	56977.7	41062.8	-0.472568
L-Ergothioneine	141	0.0497355	0.395506	107799	42635.1	-1.33823
Ergocornine	55	0.0506244	1.26027	88489.9	111521	0.333731
Anibine	9	0.0530303	2.47713	7617.25	18868.9	1.30867
2491	9	0.0530303	2.04337	115756	236531	1.03095
1715064	9	0.0530303	1.51104	254238	384164	0.595543
1,3-Benzodioxolylbutanamine (BDB)	40	0.0530303	0.836755	1.77466e+06	1.48495e+06	-0.257122
N-Desmethyltramadol	40	0.0530303	0.834828	364491	304287	-0.260449
Pentahomoserine	40	0.0530303	0.80423	4.93813e+07	3.97139e+07	-0.314319
N-Benzylformamide	40	0.0530303	0.802842	2.93719e+07	2.3581e+07	-0.316811
3-(4-Methyl-3-pentenyl)thiophene	40	0.0530303	0.769843	1.18306e+07	9.10771e+06	-0.377363
D-(+)-Pyroglutamic Acid	40	0.0530303	0.75236	1.15423e+07	8.68397e+06	-0.410504
MFCD00065806	40	0.0530303	0.73506	291407	214202	-0.444065
Furaspor	40	0.0530303	0.695712	41253.9	28700.8	-0.523438
5955761	40	0.0530303	0.668197	249015	166391	-0.581654
1-(2,4-Dihydroxyquinolin-3-yl)ethan-1-one	40	0.0530303	0.654882	17792.4	11651.9	-0.610694
1-octadecanoyl-2-(4Z,7Z,10Z,13Z,16Z,19Z-docosahexaenoyl)-sn-glycero-3-phosphoethanolamine	40	0.0530303	0.647281	170949	110652	-0.627537
cis-1,2-dihydroxy-1,2-dihydrodibenzothiophene	40	0.0530303	0.635994	3827.69	2434.39	-0.652915
4147610	40	0.0530303	0.629033	492811	309995	-0.668793
UE2975000	40	0.0530303	0.583566	1.44498e+06	843240	-0.777033
L-alpha-Glutamyl-N~5~-(diaminomethylene)-L-ornithine	40	0.0530303	0.571506	314825	179925	-0.807159
DIBOA	40	0.0530303	0.547933	22825.7	12507	-0.86793
Ensulizole	40	0.0530303	0.535156	36782.2	19684.2	-0.901969
4-(2-Aminophenyl)-2,4-dioxobutanoic acid	40	0.0530303	0.522896	411916	215389	-0.935405
trans-2-Tetradecenoylcarnitine	40	0.0530303	0.468819	241036	113002	-1.0929
3,5-di-tert-Butylbenzaldehyde	40	0.0530303	0.417783	43887.5	18335.4	-1.25918
1-linoleoyl-sn-glycero-3-phosphoethanolamine	40	0.0530303	0.413843	1.12849e+06	467018	-1.27284
HMBA	40	0.0530303	0.358866	18317.7	6573.59	-1.47848
5-Phenyl-1,3-oxazinane-2,4-dione	40	0.0530303	0.313373	62170.2	19482.5	-1.67405
5-Methylcytosine	140	0.0556167	0.872163	658200	574057	-0.197331
trans,trans-2,4-Heptadienal	57	0.0620417	1.16361	974384	1.1338e+06	0.218601
Acetophenone	294	0.0659201	0.762066	746237	568682	-0.392012
cyclo-Dopa 5-O-glucoside	138	0.0690475	0.516744	72590.2	37510.6	-0.952477
2,3,4,9-Tetrahydro-1H-beta-carboline-1,3-dicarboxylic acid	148	0.0698096	1.37821	27409.1	37775.5	0.462792
DL-Mevalonic acid	10	0.0728438	1.53824	180700	277961	0.621283
Vigabatrin	10	0.0728438	1.50877	56603.1	85400.9	0.593372
3-Carboxymedetomidine	10	0.0728438	1.48332	51635.3	76591.9	0.568834
O-Arachidonoyl ethanolamine	10	0.0728438	1.44625	107017	154772	0.532312
hydroxypyridone	10	0.0728438	1.20043	60266	72344.9	0.263547
3721	10	0.0728438	1.18332	118928	140731	0.242845
Pseudoconhydrine	10	0.0728438	1.07266	58630.6	62890.6	0.10119
4-[1-Cyclohexyl-2-(2-piperidinyl)ethyl]cyclohexanol	39	0.0728438	0.876141	269380	236015	-0.190765
(2R)-1-[(13Z,16Z)-13,16-Docosadienoyloxy]-3-(phosphonooxy)-2-propanyl (4Z,7Z,10Z,13Z,16Z,19Z)-4,7,10,13,16,19-docosahexaenoate	39	0.0728438	0.855921	1.64087e+06	1.40445e+06	-0.22445
L-Kynurenine	39	0.0728438	0.715034	2.6572e+06	1.89999e+06	-0.483917
3-methyleneoxindole	39	0.0728438	0.69204	187238	129576	-0.531072
4-(3-Pyridinyl)-3-butenoic acid	39	0.0728438	0.68683	5.99277e+06	4.11602e+06	-0.541975
Elacytarabine	39	0.0728438	0.65048	1.28858e+06	838197	-0.620423
Bardoxolone methyl	39	0.0728438	0.627512	86152.2	54061.5	-0.672285
(10Z)-1,1,1-Trifluoro-19-hydroxy-10-nonadecen-3-one	39	0.0728438	0.604705	626962	379127	-0.725696
(2E)-hexadecenoylcarnitine	39	0.0728438	0.590341	899461	530988	-0.76038
OLEOYL TYROSINE	39	0.0728438	0.567378	89208.6	50615	-0.817617
2-[(1S)-1-Hydroxyethyl]-4(1H)-quinazolinone	39	0.0728438	0.56492	11611.2	6559.42	-0.823882
Nandrolone	39	0.0728438	0.563697	14087.4	7941.01	-0.827009
N-Acetylvaline	39	0.0728438	0.553471	90044.8	49837.2	-0.85342
Oxfenamide	39	0.0728438	0.501852	19341.5	9706.58	-0.994665
10-Deoxymethymycin	39	0.0728438	0.472769	13535.3	6399.08	-1.08079
FG7175000	39	0.0728438	0.441087	160660	70865.1	-1.18087
1-oleoyl-sn-glycero-3-phosphoethanolamine	39	0.0728438	0.320469	273690	87709.1	-1.64174
(+)-Estrone	39	0.0728438	0.293911	4383.05	1288.23	-1.76655
ANDROSTENEDIOL 3-TETRAHYDROPYRANYL ETHER	39	0.0728438	0.284716	970231	276240	-1.81241
Volkenin	39	0.0728438	0.216229	116441	25177.8	-2.20937
2-O-ETHYL ASCORBIC ACID	39	0.0728438	0.161277	6339.97	1022.49	-2.63239
8-METHOXYKYNURENIC ACID	39	0.0728438	0.153619	20472.1	3144.9	-2.70257
1'-Naphthoyl indole	39	0.0728438	0.109127	243470	26569.1	-3.19592
3beta,21-Dihydroxy-4,4,14-trimethyl-5alpha-pregn-8-en-20-one	39	0.0728438	0.0781386	338722	26467.3	-3.67782
7-ketodeoxycholic acid	137	0.0766636	0.12661	30243.9	3829.17	-2.98154
Benzoxazolone	290	0.0825921	0.655798	42341.6	27767.5	-0.608678
tranexamic acid	136	0.0849275	0.77283	246431	190449	-0.371777
2-Amino-6-(1,2,3-trihydroxypropyl)-5,6,7,8-tetrahydro-4(1H)-pteridinon	135	0.0938681	0.614199	93833.5	57632.5	-0.703221
3,4-dehydrothiomorpholine-3-carboxylic acid	287	0.096669	0.648832	492977	319859	-0.624083
AMCC	287	0.0968313	0.583176	405761	236630	-0.777997
trans-3-Phenylglycidic acid	11	0.0973193	2.31342	20942.6	48449	1.21003
phe-asp	11	0.0973193	2.0014	26372	52781	1.00101
1,4,5,6-tetrahydro-6-oxonicotinic acid	11	0.0973193	1.83243	26534.5	48622.7	0.873759
Bis(4-ethylbenzylidene)sorbitol	11	0.0973193	1.74229	20245	35272.7	0.800984
N-Acetyl-ala-ala-ala-methylester	11	0.0973193	1.32496	53332.2	70662.9	0.405947
Dibenzothiophene	11	0.0973193	1.28956	1.24257e+06	1.60237e+06	0.366882
1,2-Dipalmitoleoyl-sn-glycero-3-phosphocholine	38	0.0973193	0.981335	315631	309740	-0.0271821
1-(2-Deoxy-5-O-phosphono-beta-D-erythro-pentofuranosyl)-1,2-dihydropyrimidine	38	0.0973193	0.972528	1009.77	982.028	-0.0401884
2-Amino-4-methylpyrimidine	38	0.0973193	0.897676	688486	618037	-0.155733
Bibenzyl	38	0.0973193	0.888981	3342.3	2971.24	-0.169776
Lanthionine ketimine	38	0.0973193	0.885928	1925.44	1705.8	-0.174739
PPG n4	38	0.0973193	0.879372	836760	735823	-0.185455
Acridine	38	0.0973193	0.82593	971743	802592	-0.275908
1-[(8Z,11Z,14Z)-icosatrienoyl]-sn-glycero-3-phosphocholine	38	0.0973193	0.801507	1.13174e+07	9.071e+06	-0.319213
Dicyclomine	38	0.0973193	0.790596	215246	170173	-0.338988
(2S)-1-Hydroxy-3-(pentadecanoyloxy)-2-propanyl (9Z)-9-octadecenoate	38	0.0973193	0.779413	165202	128761	-0.359539
Brunfelsamidine	38	0.0973193	0.731888	163778	119867	-0.450306
5-Hydroxykynurenine	38	0.0973193	0.729187	49310.2	35956.3	-0.455639
NERIIFOLIN	38	0.0973193	0.706805	11062.7	7819.2	-0.500615
2EE5599GQS	38	0.0973193	0.701872	21583.5	15148.8	-0.510721
3, 5-Tetradecadiencarnitine	38	0.0973193	0.686946	332832	228638	-0.541731
PC(o-18:1(9Z)/20:1(11Z))	38	0.0973193	0.662445	785283	520207	-0.594127
L-Hydroxyproline	38	0.0973193	0.653415	106563	69630.1	-0.613929
(+/-)-cis-3-Methyl thiofentanyl	38	0.0973193	0.644734	26905.5	17346.9	-0.633224
Z-Leu-OH	38	0.0973193	0.63487	48114.4	30546.4	-0.655466
4149853	38	0.0973193	0.621986	1.03788e+06	645550	-0.685046
1-stearoyl-2-oleoyl-sn-glycero-3-phosphoethanolamine zwitterion	38	0.0973193	0.593852	772917	458998	-0.751825
tolimidone	38	0.0973193	0.575659	30198.7	17384.2	-0.796713
capuride	38	0.0973193	0.549534	6740.57	3704.17	-0.863721
baileyin	38	0.0973193	0.36594	11981.4	4384.49	-1.45032
Levonorgestrel	38	0.0973193	0.279521	5917.04	1653.94	-1.83897
Testosterone diacetate	38	0.0973193	0.0879678	13746.7	1209.27	-3.50688
Rimexolone	38	0.0973193	0.04451	136385	6070.48	-4.48973
Acetyl-L-carnitine	134	0.102719	0.793963	8.4042e+07	6.67263e+07	-0.332856
Isobornyl methacrylate	134	0.103523	0.560017	90477.5	50668.9	-0.836458
2,6-Dimethylpyrazine	63	0.113919	1.73138	237863	411830	0.791918
3-[(Z)-(Hydroxy{(2R,3R)-3-[hydroxy(imino)methyl]-2-oxiranyl}methylene)amino]-L-alanine	133	0.113919	0.664728	26172.6	17397.7	-0.589163
oxaloacetic acid 4-methyl ester	133	0.113919	0.438001	41824.1	18319	-1.19099
Docosahexaenoic acid methyl ester	489	0.114303	0.350285	287934	100859	-1.5134
9-Oxo-10(E),12(E)-octadecadienoic acid	747	0.115912	0.838743	281095	235767	-0.253699
Enicoflavine	132	0.125092	0.724575	53555.1	38804.7	-0.464792
Cyclododecanone	132	0.125092	0.579193	36866	21352.5	-0.787885
PD-128042	132	0.125092	0.398621	126119	50273.8	-1.32691
(1R,2S,5aR,5bR,7aS,10R,12bR)-2-Hydroxy-10-isopropenyl-3,3,5a,5b,12b-pentamethyloctadecahydrodicyclopenta[a,i]phenanthrene-1,7a(1H)-dicarboxylic acid	132	0.125092	0.315633	13578.4	4285.79	-1.66368
Ethyl docosahexaenoate	132	0.125092	0.280352	507896	142390	-1.83469
MFCD00216258	12	0.128205	1.80155	8260.97	14882.5	0.849237
N-acetyl-S-(3-oxo-3-carboxy-n-propyl)cysteine	12	0.128205	1.78586	55506.2	99126.1	0.836616
BIS-FERULAMIDOBUTANE	12	0.128205	1.52466	2057.35	3136.76	0.608492
3-Sulfinoalanine	12	0.128205	1.42554	133702	190597	0.511503
Phenacetin	12	0.128205	1.36845	21761.8	29780	0.452547
Cyclo(leucylprolyl)	12	0.128205	1.30643	360831	471399	0.385628
5-O-Methylvisamminol	37	0.128205	0.957015	1576.38	1508.62	-0.0633867
1,6,7-Trimethylnaphthalene	37	0.128205	0.914684	3122.41	2856.02	-0.128654
tuaminoheptane	37	0.128205	0.899104	292501	262989	-0.15344
Lycofawcine	37	0.128205	0.878352	142867	125488	-0.187128
Indole-3-glyoxal	37	0.128205	0.871439	42882.4	37369.4	-0.198528
2-O-methylcytosine	37	0.128205	0.844619	165365	139671	-0.243627
3-Methylene-3H-indole	37	0.128205	0.797453	945331	753857	-0.326529
(2R)-3-(Docosanoyloxy)-2-hydroxypropyl 2-(trimethylammonio)ethyl phosphate	37	0.128205	0.721554	668767	482552	-0.47082
diphthinate	37	0.128205	0.720653	148695	107158	-0.472624
Ethyl eicosapentaenoic acid	37	0.128205	0.704704	167414	117977	-0.50491
3-Thiomorpholinecarboxylic acid	37	0.128205	0.704499	1.79652e+06	1.26564e+06	-0.505331
LysoPC(22:1(13Z))	37	0.128205	0.697675	404248	282034	-0.519372
PYROQUILON	37	0.128205	0.688428	89568	61661.1	-0.538623
N-Acetyl-L-cysteine	37	0.128205	0.678195	772890	524170	-0.560227
LysoPC(22:4(7Z,10Z,13Z,16Z))	37	0.128205	0.670613	958349	642681	-0.576448
O-heptadecanoylcarnitine	37	0.128205	0.625427	20074.6	12555.2	-0.677087
Methyl (5-hydroxy-2-oxo-2,3-dihydro-1H-indol-3-yl)acetate	37	0.128205	0.606242	16952.1	10277.1	-0.722033
(2R)-1-{[(2-Aminoethoxy)(hydroxy)phosphoryl]oxy}-3-hydroxy-2-propanyl (11Z)-11-icosenoate	37	0.128205	0.599606	75560	45306.2	-0.737913
5,6-Dihydrothymidine	37	0.128205	0.58109	15649.5	9093.79	-0.783167
3633	37	0.128205	0.531291	15170.3	8059.85	-0.912427
11-Oxohexadecanoic acid	37	0.128205	0.526679	148095	77998.6	-0.925004
Pentoxyverine	37	0.128205	0.524779	69008.1	36214	-0.930218
7-Methyl-3-methylene-6-(3-oxobutyl)-3,3a,4,7,8,8a-hexahydro-2H-cyclohepta[b]furan-2-one	37	0.128205	0.49664	30240.4	15018.6	-1.00973
1,10-Diamino-4,7-dioxadecane	37	0.128205	0.463608	18056.5	8371.12	-1.10902
1-Methyl-2,3,4,9-tetrahydro-1H-beta-carboline-1,3-dicarboxylic acid	37	0.128205	0.45076	36475	16441.5	-1.14957
3-[(3-Methylbutyl)(nitroso)amino]-2-butanone	37	0.128205	0.392622	11819.8	4640.7	-1.34879
(2R,4aR,6bS,12aS)-1-Hydroxy-1,2,6b,9,9,12a-hexamethyl-10,13-dioxo-1,3,4,5,6,6a,6b,7,8,8a,9,10,11,12,12a,12b,13,14b-octadecahydro-4a(2H)-picenecarboxylic acid	37	0.128205	0.381794	10719.9	4092.79	-1.38913
DL-Carbidopa	37	0.128205	0.378954	45960.2	17416.8	-1.3999
2-[(8E,11E,14Z)-8,11,14-Heptadecatrien-1-yl]-6-hydroxybenzoic acid	37	0.128205	0.0112215	284687	3194.6	-6.4776
glu-thr	281	0.131023	0.828317	350711	290500	-0.271746
8-Amino-7-oxononanoic acid	741	0.133341	0.918566	83540.5	76737.5	-0.122544
DL-Cerulenin	65	0.137068	1.74349	29516.4	51461.7	0.801981
(1R,5S,6R,7R,9S,11S,12S,13S,14S)-3-Amino-14-methyl-8,10-dioxa-2,4-diazatetracyclo[7.3.1.1~7,11~.0~1,6~]tetradec-2-ene-5,9,12,13,14-pentol	65	0.137068	1.20471	588081	708470	0.268691
Pro-Hyp	131	0.137068	0.764381	22029.8	16839.2	-0.387636
Tryptophol	131	0.137068	0.720185	67854.4	48867.7	-0.47356
Hydroxypropionylcarnitine	131	0.137068	0.394062	201597	79441.6	-1.3435
1,3,7-Octanetriol	280	0.138928	0.967625	139258	134749	-0.04748
meprobamate	482	0.143417	0.724328	608522	440770	-0.465284
O-heptanoylcarnitine	279	0.145859	0.244127	12341.2	3012.82	-2.0343
4-Hydroxybenzaldehyde	481	0.146972	0.690161	4.68886e+06	3.23607e+06	-0.534996
2-palmitoyl-sn-glycero-3-phosphocholine	130	0.149881	0.835076	1.35054e+08	1.1278e+08	-0.260021
2-Methylnaphthalene	130	0.149881	0.678639	3642.43	2471.89	-0.559285
Aniline	130	0.149881	0.652774	51912.2	33886.9	-0.615346
Laurolactam	999	0.153865	1.24798	540771	674871	0.319594
Isoleucine	479	0.156341	0.800776	5.07159e+07	4.06121e+07	-0.32053
1-[(9Z)-octadecenoyl]-2-[(4Z,7Z,10Z,13Z,16Z,19Z)-docosahexaenoyl]-sn-glycero-3-phosphocholine	129	0.163552	0.68877	32487.5	22376.4	-0.537905
LysoPC(18:3(9Z,12Z,15Z))	129	0.163552	0.537536	2.81997e+06	1.51584e+06	-0.895566
3-[(1E)-3-Oxo-1-propen-1-yl]phenyl hydrogen sulfate	13	0.164918	1.94098	24512.6	47578.4	0.956782
(6S,7R)-2-Azaspiro[5.5]undecan-7-ol	13	0.164918	1.80395	36017.8	64974.4	0.85116
GLYCERYL 2-LINOLENATE	13	0.164918	1.39913	375919	525960	0.484531
Pivagabine	13	0.164918	1.37916	55487.4	76525.8	0.463786
Terpestacin	13	0.164918	1.3635	223582	304854	0.447316
1-(5-Acetyl-2-hydroxyphenyl)-3-methyl-1-butanone	13	0.164918	1.23908	74690.2	92547.3	0.309271
(2E,6Z)-N-Ethyl-2,6-nonadienamide	13	0.164918	1.17023	1.03191e+06	1.20757e+06	0.226796
DL-Leucineamide	36	0.164918	1.11308	20854.3	23212.5	0.154554
N-(2,2,4,4-Tetramethyl-3-thietanyl)alaninamide	13	0.164918	1.07675	262580	282733	0.106683
2,5,5,8a-Tetramethyloctahydro-7H-chromen-7-one	36	0.164918	0.941964	2.17239e+06	2.04632e+06	-0.0862561
N'-(6-Oxo-1,6-dihydro-2-pyridinyl)-N,N-dipropylimidoformamide	36	0.164918	0.936074	2344.18	2194.33	-0.0953051
(19R,31R,42Z)-22,25,28-Trihydroxy-22,28-dioxido-16,34-dioxo-31-(palmitoyloxy)-17,21,23,27,29,33-hexaoxa-22lambda~5~,28lambda~5~-diphosphanonatetracont-42-en-19-yl (9Z)-9-octadecenoate	36	0.164918	0.863263	66254.8	57195.2	-0.212129
1-(4Z,7Z,10Z,13Z,16Z,19Z-docosahexaenoyl)-sn-glycero-3-phosphocholine	36	0.164918	0.83161	3.25567e+07	2.70745e+07	-0.266021
1-Methyladenosine	36	0.164918	0.819651	1.13667e+06	931674	-0.286918
(5R)-5-(7-Amino-6-methyl-6H-pyrazolo[4,3-d]pyrimidin-3-yl)-2,5-anhydro-D-ribitol	36	0.164918	0.819651	1.13667e+06	931674	-0.286918
1-[(11Z)-octadecenoyl]-sn-glycero-3-phosphocholine	36	0.164918	0.777066	9.06248e+07	7.04214e+07	-0.363891
7,8-Dihydrobiopterin	36	0.164918	0.764872	590656	451776	-0.386709
gambieric acid A	36	0.164918	0.733002	93338.5	68417.2	-0.448112
7alpha-Hydroxy-3-oxo-4-cholestenoic acid	36	0.164918	0.723162	1.31034e+07	9.47588e+06	-0.467609
3-hydroxyoctanoylcarnitine	36	0.164918	0.707282	147854	104575	-0.499644
(3,4-Dihydroxyphenyl)(hydroxy)acetonitrile	36	0.164918	0.703693	25218.4	17746	-0.506983
Palmitoylcarnitine	36	0.164918	0.695634	2.60446e+06	1.81175e+06	-0.5236
Acetylcarnitine	36	0.164918	0.654159	732922	479448	-0.612286
Decanoylcarnitine	36	0.164918	0.65036	278210	180937	-0.62069
Dioxy-creatinine	36	0.164918	0.641497	1.80218e+06	1.15609e+06	-0.640487
stearoylcarnitine	36	0.164918	0.617629	662279	409043	-0.695187
S-[(1Z)-N-Hydroxy-7-(methylsulfanyl)heptanimidoyl]-L-cysteine	36	0.164918	0.57864	238722	138134	-0.789263
4-Vinylpyridine	36	0.164918	0.569064	103467	58879.2	-0.813337
dihydromethanophenazine	36	0.164918	0.563939	168113	94805.8	-0.826388
lysophosphatidic acid 0:0/18:2(9Z,12Z)	36	0.164918	0.514121	325763	167482	-0.95982
hydrocortisone cypionate	36	0.164918	0.483374	8265.22	3995.2	-1.04879
salinosporamide B	36	0.164918	0.20488	74245.6	15211.4	-2.28715
3-(6,7-Dimethoxy-1,3-benzodioxol-5-yl)propanal	36	0.164918	0.0751693	11678.9	877.892	-3.73371
Vibegron	36	0.164918	0.0668749	38818.6	2595.99	-3.90239
4-Hydroxyindole	276	0.168202	0.429089	1.97128e+06	845855	-1.22065
cholic acid	276	0.168202	0.0839508	876715	73601	-3.57431
5-Hydroxy-DL-tryptophan	730	0.170392	0.819204	245952	201484	-0.287706
Triisobutyl phosphate	68	0.178112	1.19612	54367.6	65030.2	0.258363
ALA-PRO	128	0.178112	0.802977	94100.2	75560.3	-0.316569
4-methylthio-2-oxobutanoic acid	128	0.178112	0.785422	1.30579e+06	1.0256e+06	-0.34846
N-Acetyl-1-aspartylglutamic acid	472	0.192613	1.00833	102811	103667	0.011965
MFCD00037215	472	0.192651	0.723579	1.29129e+06	934352	-0.466778
Arachidonic acid	127	0.193579	0.621912	170324	105927	-0.685218
(8E)-2-Amino-8-octadecene-1,3,4-triol	471	0.199978	0.879311	4.49059e+06	3.94862e+06	-0.185555
α-Linolenoyl ethanolamide	272	0.201766	0.847915	463533	393037	-0.238009
Guanosine	14	0.208625	30.8158	12852.4	396057	4.9456
Heterodendrin	14	0.208625	3.21019	56649.4	181855	1.68266
Epirizole	14	0.208625	1.73306	9512.45	16485.6	0.79332
Coumarone	14	0.208625	1.57749	21162.8	33384.3	0.657635
Lys-Pro	14	0.208625	1.42452	122830	174974	0.510479
2,7-Oxepanedione	14	0.208625	1.21748	446761	543923	0.283897
Betaine	14	0.208625	1.14205	4.32234e+07	4.93635e+07	0.191632
DEET	14	0.208625	1.08652	116332	126397	0.11972
4-Heptylphenol	14	0.208625	1.06023	193905	205585	0.0843799
4-Pyridoxic acid	35	0.208625	0.9682	86140.5	83401.2	-0.0466228
Threonyl-4-hydroxyproline	35	0.208625	0.894022	21289.2	19033	-0.161618
Butenylcarnitine	35	0.208625	0.87797	1.10008e+06	965838	-0.187756
17-Propyl-5alpha-androst-2-en-17beta-ol	35	0.208625	0.83947	7.25282e+06	6.08853e+06	-0.252449
2,6-DIMETHYLNAPHTHALENE	35	0.208625	0.824936	2690.35	2219.37	-0.277646
(2R)-3-Hydroxy-2-[(9Z,12E)-9,12-octadecadienoyloxy]propyl 2-(trimethylammonio)ethyl phosphate	35	0.208625	0.808047	2.84168e+07	2.29621e+07	-0.307489
imicyafos	35	0.208625	0.804699	7532.85	6061.68	-0.313479
trp-gln	35	0.208625	0.802771	45786.5	36756.1	-0.316939
2-oleoyl-sn-glycero-3-phosphocholine	35	0.208625	0.783739	3.08571e+06	2.41839e+06	-0.351555
N-(4-Oxobutyl)-L-glutamine	14	0.208625	0.783701	547309	428927	-0.351624
2-methylcitric acid	35	0.208625	0.771807	339554	262070	-0.373688
(2S,3S)-2,3-dihydro-3-hydroxyanthranilic acid zwitterion	35	0.208625	0.765455	60021	45943.4	-0.38561
L-(+)-Aspartic acid	35	0.208625	0.753573	182431	137475	-0.408181
Ipronidazole-OH	35	0.208625	0.750632	9.28625e+06	6.97056e+06	-0.413821
6-Methylquinoline	35	0.208625	0.749915	2.21735e+06	1.66283e+06	-0.415201
Indole-3-acetaldehyde	35	0.208625	0.747555	423287	316430	-0.419748
ethylbenzoate	35	0.208625	0.747323	39367.7	29420.4	-0.420196
Aceglutamide	35	0.208625	0.740599	1.1649e+06	862722	-0.433236
(5xi)-Abieta-8(14),9(11),12-triene-18,18-diol	35	0.208625	0.738135	123203	90940.5	-0.438044
D-(+)-Octopine	35	0.208625	0.677618	1.33267e+06	903040	-0.561455
3-Hydroxystachydrine	35	0.208625	0.662153	450620	298379	-0.594764
9,10-DiHODE	35	0.208625	0.641533	179650	115252	-0.640405
(2S)-7-Hydroxy-3-oxo-3,4-dihydro-2H-1,4-benzoxazin-2-yl β-D-glucopyranoside	35	0.208625	0.607078	8286.49	5030.54	-0.720046
DV5460000	35	0.208625	0.556448	3140.06	1747.28	-0.845682
Cyclohexanone	35	0.208625	0.492377	25669.7	12639.2	-1.02217
2-(1,2-Dihydroxy-2-propanyl)-9-hydroxy-6,10-dimethylspiro[4.5]dec-6-en-8-one	35	0.208625	0.491105	24513.1	12038.5	-1.0259
(S)-4-amino-4,5-dihydro-2-thiophenecarboxylic acid	35	0.208625	0.443297	205165	90949	-1.17366
(3S,6S)-3-(Hydroxymethyl)-6-{4-[(3-methyl-2-buten-1-yl)oxy]benzyl}-2,5-piperazinedione	35	0.208625	0.355926	57689.5	20533.2	-1.49035
Benzenepentol	35	0.208625	0.291146	71592.2	20843.8	-1.78019
Linamarin	35	0.208625	0.269139	16869.5	4540.25	-1.89358
5-Formyl-2-furoic acid	35	0.208625	0.186937	59417.3	11107.3	-2.41938
2-amino-5-chloro-cis,cis-muconic 6-semialdehyde	70	0.209978	1.35226	36525.3	49391.7	0.435374
1-(beta-D-glycero-Pentofuranosyl)-5-{[(2-sulfoethyl)amino]methyl}-2-thioxo-2,3-dihydro-4(1H)-pyrimidinone	126	0.209978	0.806027	49988.2	40291.9	-0.3111
DL-TYROSINE	126	0.209978	0.765778	19685.6	15074.8	-0.385001
Osthol	126	0.209978	0.759865	74256	56424.5	-0.396186
LysoPC(22:5(7Z,10Z,13Z,16Z,19Z))	126	0.209978	0.704107	2.28114e+06	1.60617e+06	-0.506134
2-octadecanoyl-sn-glycero-3-phosphoethanolamine	126	0.209978	0.674952	1.43847e+06	970899	-0.567144
Hydroxyhexanoycarnitine	126	0.209978	0.657032	79634.9	52322.7	-0.605965
NECA	126	0.209978	0.163799	1.24873e+06	204541	-2.61
Pyridoxamine	171	0.217546	1.22598	120431	147646	0.29394
2-methylbutyrylcarnitine	270	0.220232	0.716305	835387	598392	-0.481355
TDIQ	125	0.227321	0.77016	89434	68878.4	-0.376771
2-Hexenoylcarnitine	125	0.227321	0.747779	26494	19811.6	-0.419316
Methionine	125	0.227321	0.71819	2.62596e+07	1.88594e+07	-0.477563
Boc-Asn-Oh	125	0.227321	0.595225	83520.7	49713.6	-0.748494
4-hydroxy-4-(indol-3-ylmethyl)glutamic acid	125	0.227321	0.56839	39368.2	22376.5	-0.815047
ANAGESTONE ACETATE	268	0.239853	0.075889	1.29985e+06	98644.5	-3.71996
Bis(2-ethylhexyl) phthalate	1014	0.240812	0.592409	1.33461e+06	790634	-0.755334
1726196	72	0.24563	1.13853	1.32817e+07	1.51217e+07	0.187176
Tiglylcarnitine	124	0.24563	0.74798	51054.8	38188	-0.418928
Kynurenic acid	124	0.24563	0.640053	260179	166528	-0.643736
1-[(Carboxyacetyl)amino]cyclopropanecarboxylic acid	15	0.259324	1.91224	65495.9	125244	0.935261
(2S)-3-Hydroxy-2-(pentadecanoyloxy)propyl (6Z,9Z,12Z,15Z)-6,9,12,15-octadecatetraenoate	15	0.259324	1.84924	12242.5	22639.3	0.886929
2-Hydroxy-22-methyltetracosanoic acid	15	0.259324	1.63512	120956	197776	0.709394
3-Methylhistamine	15	0.259324	1.52257	151390	230502	0.60651
3-demethylubiquinol-7	15	0.259324	1.33319	38427.3	51230.8	0.41488
4-Hydroxyprolylvaline	15	0.259324	1.29686	62540.8	81106.5	0.375019
1560550	15	0.259324	1.2242	1.96509e+06	2.40566e+06	0.291836
3'-DEOXYTHYMIDINE	15	0.259324	1.217	173078	210636	0.283326
N-(3-acetamidopropyl)pyrrolidin-2-one	15	0.259324	1.21336	25664.2	31140	0.279008
Isovalerylglutamic acid	15	0.259324	1.20634	41008.7	49470.6	0.27064
Imidazol-4-one-5-propionic acid	15	0.259324	1.19126	91860.2	109429	0.252489
Desthiobiotin	15	0.259324	1.12734	53121.7	59886.1	0.17292
(4E)-2-Amino-3-oxo-4-nonenoic acid	15	0.259324	0.986158	48335.3	47666.3	-0.0201087
Pinolenic acid ethyl ester	34	0.259324	0.970601	695349	674907	-0.0430493
gamma-Aminobutyric acid	34	0.259324	0.965487	439981	424796	-0.0506717
2080745	34	0.259324	0.92135	1.11949e+06	1.03144e+06	-0.118179
5-Acetamidopentanoic acid	34	0.259324	0.903729	7.65378e+06	6.91694e+06	-0.146038
(2R)-2-[(7Z,10Z,13Z,16Z,19Z)-7,10,13,16,19-Docosapentaenoyloxy]-3-[(5Z,8Z,11Z,14Z,17Z)-5,8,11,14,17-icosapentaenoyloxy]propyl 2-(trimethylammonio)ethyl phosphate	34	0.259324	0.892873	559225	499317	-0.163473
Diethylene glycol	34	0.259324	0.882649	76407.7	67441.2	-0.180088
N-Heptadecanoylglycine	34	0.259324	0.872435	388422	338873	-0.19688
2-[Amino(carboxy)methyl]cyclopropanecarboxylic acid	34	0.259324	0.864578	565558	488968	-0.209933
phenylpropiolic acid	34	0.259324	0.859539	169366	145577	-0.218365
Ricinoleic Acid	34	0.259324	0.848065	846822	718160	-0.237753
Acetyl-L-methionine	34	0.259324	0.847084	477279	404296	-0.239422
(8E,15Z)-1,8,15-Heptadecatriene-11,13-diyne	34	0.259324	0.834578	3056.45	2550.85	-0.260882
4-aminocatechol	34	0.259324	0.831285	1.19744e+06	995417	-0.266585
5-Fluoro-3,5-AB-PFUPPYCA	34	0.259324	0.831227	30851.5	25644.6	-0.266686
Tilarginine	34	0.259324	0.823811	223689	184277	-0.279614
Methyl alpha-aspartylphenylalaninate	34	0.259324	0.822976	2.05336e+06	1.68987e+06	-0.281078
1-[(11Z,14Z)]-icosadienoyl-sn-glycero-3-phosphocholine	34	0.259324	0.821447	195512	160603	-0.28376
geroquinol	34	0.259324	0.816776	27562.8	22512.6	-0.291987
2-Propylfuran	34	0.259324	0.815683	368587	300650	-0.293919
Xanthurenic acid	34	0.259324	0.806309	74654.5	60194.6	-0.310596
benzodepa	34	0.259324	0.793411	10214.3	8104.14	-0.33386
3-oxopalmitic acid	34	0.259324	0.784048	132074	103552	-0.350986
Thymidine	34	0.259324	0.781246	1.50621e+06	1.17672e+06	-0.356152
anticapsin	34	0.259324	0.780947	32917.5	25706.8	-0.356703
L-alpha-lysophosphatidylcholine	34	0.259324	0.771078	2.374e+06	1.83054e+06	-0.375051
N-Acetylcytidine	34	0.259324	0.768999	111454	85707.9	-0.378947
N-[(2S)-2-Hydroxypropanoyl]-L-phenylalanine	34	0.259324	0.768635	503235	386804	-0.379629
Idrocilamide	34	0.259324	0.749223	85192.6	63828.3	-0.416533
Glu-Gly	34	0.259324	0.742805	456198	338866	-0.428944
11-(3,4-Dimethyl-5-pentyl-2-furyl)undecanoic acid	34	0.259324	0.727788	19945.7	14516.3	-0.45841
3-Phenylpropanoic acid	34	0.259324	0.723993	36140.1	26165.2	-0.465952
Succinyl proline	34	0.259324	0.708315	50838.6	36009.8	-0.497537
Sparfloxacin	34	0.259324	0.704502	8973.3	6321.71	-0.505324
1-[(6Z,9Z,12Z)-octadecatrienoyl]-2-[(15Z)-tetracosenoyl]-sn-glycero-3-phosphocholine	34	0.259324	0.700752	53437.8	37446.7	-0.513024
Estrone glucuronide	34	0.259324	0.669587	15277.2	10229.4	-0.578656
Sulfosalicylic Acid	34	0.259324	0.654128	51999.5	34014.4	-0.612355
5-Methoxy-1H-indol-6-yl beta-D-glucopyranosiduronic acid	34	0.259324	0.644798	57232.9	36903.6	-0.633081
1,3-dimethyluracil	34	0.259324	0.611245	360989	220652	-0.710178
Oxatomide	34	0.259324	0.600199	2906.92	1744.73	-0.736488
Argininosuccinic acid	34	0.259324	0.598264	94946	56802.8	-0.741145
(2S)-4-Methyl-2-({[(3S,4S,5R)-2,3,4-trihydroxy-5-(hydroxymethyl)tetrahydro-2-furanyl]methyl}amino)pentanoic acid (non-preferred name)	34	0.259324	0.567815	1.92019e+07	1.09031e+07	-0.816507
entecavir	34	0.259324	0.521986	85890.6	44833.7	-0.937916
5,8a-Dimethyl-3-methylene-3,3a,5,6,8,8a,9,9a-octahydronaphtho[2,3-b]furan-2,7-dione	34	0.259324	0.497603	21323.3	10610.6	-1.00693
Quillaic Acid	34	0.259324	0.451628	7145.89	3227.28	-1.14679
Methionyl-4-hydroxyproline	34	0.259324	0.395114	8124.35	3210.05	-1.33966
hexahydro-2-oxo-1h-thieno(3,4-d)imidazole-4-pentanoic acid	34	0.259324	0.380576	10003.7	3807.16	-1.39374
Fenfuram	34	0.259324	0.371256	32437.4	12042.6	-1.42951
NPPB	34	0.259324	0.296767	24830.5	7368.88	-1.7526
Budesonide	34	0.259324	0.29382	45530.7	13377.8	-1.76699
N4,5-Diphenyl-1,3-oxazole-4-carboxamide	34	0.259324	0.170431	835584	142409	-2.55274
3-(4-Hydroxy-5-oxo-3-phenyl-2,5-dihydro-2-furanyl)propanoic acid	34	0.259324	0.117974	54593.6	6440.64	-3.08345
7A-METHYLTESTOSTERONE PROPIONATE	34	0.259324	0.0383172	181936	6971.29	-4.70586
Alitame anhydrous	34	0.259324	0.0323819	495144	16033.7	-4.94867
Triisopropanolamine	73	0.259763	1.23482	96857.7	119602	0.304302
Glucuronamide	461	0.263928	0.856521	96998.7	83081.4	-0.22344
Acetanilide	123	0.26491	0.792576	1.25429e+07	9.94118e+06	-0.335379
Formylkynurenine	123	0.26491	0.773707	308676	238825	-0.37014
4-Aminobenzoic acid	123	0.26491	0.769715	146321	112625	-0.377605
Sorbic acid	708	0.266306	0.798936	50070.6	40003.2	-0.323848
2-Aminoacetophenone	460	0.271011	0.573686	4.55896e+06	2.61541e+06	-0.801667
2062850	265	0.271486	0.0532572	123427	6573.34	-4.23088
9S,13R-12-Oxophytodienoic acid	705	0.279849	0.841475	73221.9	61614.4	-0.249008
Eucalyptol	177	0.282625	1.86217	288446	537136	0.896985
Codonopsine	74	0.285176	1.0846	76142.3	82583.8	0.11716
N-Docosanoylglycine	122	0.285176	0.758477	160887	122029	-0.398822
(-)-swainsonine	122	0.285176	0.548213	380661	208683	-0.867192
3-oxyindole	122	0.285176	0.437207	1.39981e+06	612009	-1.19361
5-Hydroxy-2-furoic acid	703	0.292426	0.840993	1.1569e+06	972946	-0.249835
(1S,2R,5S)-2-Isopropyl-5-methylcyclohexyl 3-oxobutanoate	702	0.297847	0.725378	193256	140183	-0.463196
(R)-3-hydroxybutyrylcarnitine	2197	0.300931	0.730009	736207	537438	-0.454013
L-Norleucine	262	0.302262	0.813623	7.86993e+07	6.40316e+07	-0.297567
alpha-Aspartyl-4-hydroxyproline	75	0.306426	1.13578	134427	152679	0.18368
Indole-3-carbidol	121	0.306426	0.911383	2.51198e+06	2.28938e+06	-0.13387
N-palmitoylserinol	121	0.306426	0.853605	639071	545514	-0.228359
astromicin	121	0.306426	0.808797	49218.9	39808.1	-0.30615
3-hydroxydodecanoylcarnitine	121	0.306426	0.761812	44922	34222.1	-0.392493
N-[(15Z)-tetracosenoyl]sphinganine-1-phosphocholine	121	0.306426	0.751013	299561	224974	-0.413091
asp-leu	769	0.31595	0.940922	340474	320359	-0.0878534
Hypoxanthin	16	0.317599	5.34464	2079.44	11113.9	2.41809
Adenosine	16	0.317599	4.04023	76193.6	307840	2.01444
Desoxycortone	16	0.317599	2.09816	42421.3	89006.6	1.06912
N-[(2S)-2-Hydroxypropanoyl]-L-leucine	16	0.317599	1.93694	50526.1	97865.9	0.953776
β-Cortolone	16	0.317599	1.56163	92399.4	144294	0.643056
6-[2-(1,3-Benzodioxol-5-yl)ethyl]-4-hydroxy-5,6-dihydro-2H-pyran-2-one	16	0.317599	1.45622	64474.5	93888.9	0.542228
Batilol	16	0.317599	1.43293	216292	309930	0.518963
(1-Methoxy-1H-indol-3-yl)acetonitrile	16	0.317599	1.38155	390383	539334	0.466288
N-Acetylhistamine	16	0.317599	1.37514	108110	148666	0.459577
Guanadrel	16	0.317599	1.34591	94185.6	126765	0.42858
Adenosine 5'-monophosphate	16	0.317599	1.33697	84568.1	113065	0.418964
SJ5700000	16	0.317599	1.32828	83985.4	111556	0.409564
hydroxypyrone	16	0.317599	1.27484	1.4267e+06	1.81882e+06	0.35032
MFCD00025555	16	0.317599	1.26096	719190	906868	0.33452
2-Arachidonoyl glycerol	16	0.317599	1.22746	536423	658437	0.295674
(2R)-3-[(7Z,10Z,13Z,16Z)-7,10,13,16-Docosatetraenoyloxy]-2-(tetracosanoyloxy)propyl 2-(trimethylammonio)ethyl phosphate	16	0.317599	1.15328	242007	279102	0.205745
Octyl decyl phthalate	16	0.317599	1.14944	3001.76	3450.34	0.200931
Geranylacetone	16	0.317599	1.13608	1.26036e+06	1.43187e+06	0.184068
Acetylcholine	16	0.317599	1.11662	5.37981e+06	6.00723e+06	0.159144
Synephrine	16	0.317599	1.08388	170711	185030	0.116204
Oxybuprocaine	16	0.317599	1.05925	16014.7	16963.5	0.0830385
N-PALMITOYLDIHYDROSPHINGOMYELIN	16	0.317599	1.01464	23977.3	24328.3	0.0209617
Ceramide (d18:1/12:0)	33	0.317599	1.0077	133132	134157	0.011065
N~5~-Carbamothioylornithine	33	0.317599	0.991204	140466	139231	-0.0127464
Valrocemide	33	0.317599	0.968158	514270	497894	-0.0466862
2H-1,4-Benzoxazin-3(4H)-one	16	0.317599	0.96123	81179.9	78032.6	-0.0570458
Terbacil	33	0.317599	0.955327	905.07	864.638	-0.065933
7-(3-Methyl-5-propyl-2-furyl)heptanoic acid	33	0.317599	0.954465	49604.9	47346.1	-0.0672364
MFCD01111382	33	0.317599	0.954286	7932.82	7570.18	-0.0675066
(5Z)-5-[(1,6-Dihydroxy-2,4-cyclohexadien-1-yl)imino]-5-hydroxy-L-norvaline	33	0.317599	0.944467	145534	137452	-0.0824284
Imidazole-4-acetate	33	0.317599	0.92291	49079.4	45295.8	-0.115739
Calystegin A3	33	0.317599	0.915682	1.5732e+07	1.44055e+07	-0.127081
Tetrahydrofuran	33	0.317599	0.907572	942875	855727	-0.139916
Lumichrome	16	0.317599	0.900565	305591	275204	-0.151098
4-ACETAMIDOBUTYRIC ACID	33	0.317599	0.898881	8.51361e+06	7.65273e+06	-0.153798
Succinic acid	16	0.317599	0.882064	6.04824e+06	5.33493e+06	-0.181044
4,8,12-trimethyltrideca 1,3,7,11-tetraene	33	0.317599	0.87381	258335	225736	-0.194608
L-Glutamine	33	0.317599	0.866627	592131	513157	-0.206517
cetoniacytone A	16	0.317599	0.866029	15779.3	13665.3	-0.207514
2,4-Dimethyloxazole	33	0.317599	0.863217	5.55564e+06	4.79572e+06	-0.212205
4-Phenylbutyric acid	33	0.317599	0.859382	340662	292759	-0.218629
(2E,4E,14E)-13-Hydroperoxy-N-(2-methylpropyl)icosa-2,4,14-trienamide	33	0.317599	0.857849	392760	336928	-0.221205
2-Hydroxycinnamic acid	33	0.317599	0.849121	2.32687e+06	1.97579e+06	-0.235957
(2S)-1-Hydroxy-3-(pentadecanoyloxy)-2-propanyl stearate	33	0.317599	0.836879	403168	337403	-0.256909
(2S)-2-Piperazinecarboxamide	33	0.317599	0.836332	74407.8	62229.6	-0.257853
(2R)-2-[(4Z,7Z,10Z,13Z,16Z,19Z)-4,7,10,13,16,19-Docosahexaenoyloxy]-3-[(11Z,14Z)-11,14-icosadienoyloxy]propyl 2-(trimethylammonio)ethyl phosphate	16	0.317599	0.834243	29671.8	24753.5	-0.26146
THREO-SPHINGOSINE, (-)-	33	0.317599	0.82959	318505	264229	-0.269529
2'-O-Methylguanosine	33	0.317599	0.8271	104284	86253.5	-0.273866
2-Oxo-1-pyrrolidinecarboxamide	33	0.317599	0.808348	1.63813e+06	1.32418e+06	-0.306951
ST2975000	33	0.317599	0.794674	41539.3	33010.2	-0.331565
6?-methyl-11-oxoprogesterone	33	0.317599	0.768961	9562.3	7353.03	-0.379018
N-Stearoyltyrosine	33	0.317599	0.739916	351006	259715	-0.434567
Omadacycline	33	0.317599	0.711149	215861	153509	-0.491775
3-hydroxytetradecanoylcarnitine	33	0.317599	0.704209	56466.3	39764.1	-0.505924
3-[(3-Hydroxydecanoyl)oxy]-4-(trimethylammonio)butanoate	33	0.317599	0.70203	94275.6	66184.3	-0.510395
Kynurenine	33	0.317599	0.69981	123463	86400.9	-0.514964
trans-2-Dodecenoylcarnitine	33	0.317599	0.689257	78929.3	54402.5	-0.536886
Brassicanal A	33	0.317599	0.673321	19965.5	13443.2	-0.570633
Lynestrenol	33	0.317599	0.659954	255020	168302	-0.599562
(+/-)-Methoprene	33	0.317599	0.650513	98046	63780.2	-0.62035
5-amino-5-deoxy-3-dehydroshikimic acid	33	0.317599	0.641359	602919	386687	-0.640795
N-(Carboxymethyl)norleucine	33	0.317599	0.632697	395698	250357	-0.660413
Cys-pro	33	0.317599	0.622869	25448	15850.8	-0.682999
1-(3-Amino-3-carboxypropyl)-5-oxoproline	33	0.317599	0.608375	53963.2	32829.9	-0.716966
PC(P-18:1(11Z)/22:2(13Z,16Z))	33	0.317599	0.607366	433142	263076	-0.719361
(2S)-3-Phenyl-2-({[(3S,4S,5R)-2,3,4-trihydroxy-5-(hydroxymethyl)tetrahydro-2-furanyl]methyl}amino)propanoic acid (non-preferred name)	33	0.317599	0.466955	3.80258e+06	1.77564e+06	-1.09865
carnosine	33	0.317599	0.465641	126076	58706.3	-1.10271
triacetic acid	33	0.317599	0.438136	57784	25317.3	-1.19055
N~2~-Acetylornithine	33	0.317599	0.431689	83302.6	35960.8	-1.21194
linatine	33	0.317599	0.407115	127068	51731.2	-1.29649
(7Z,17Z,21R)-27-Amino-24-hydroxy-24-oxido-19,23,25-trioxa-24lambda~5~-phosphaheptacosa-7,17-dien-21-yl (5Z,8Z,11Z,14Z,17Z)-5,8,11,14,17-icosapentaenoate	33	0.317599	0.300862	124895	37576	-1.73283
SR-49498	33	0.317599	0.154305	8958.02	1382.27	-2.69614
3-(Sulfooxy)butanoic acid	33	0.317599	0.0997936	39305.5	3922.44	-3.32491
Phenylpiracetam	33	0.317599	0.082019	74611.9	6119.59	-3.6079
(2S)-2,3-Dihydroxypropyl (9Z)-9-hexadecenoate	76	0.328667	1.22901	214434	263541	0.297496
N8-Acetylspermidine	76	0.328667	1.13908	139288	158660	0.187865
Citric acid	76	0.328667	1.07354	9.96866e+06	1.07017e+07	0.102371
8-Hydroxyquinoline	120	0.328667	0.893523	333364	297868	-0.162423
1,2-di-O-arachidonoyl-sn-glycero-3-phosphocholine	120	0.328667	0.7784	1.16634e+06	907877	-0.361417
Methyl 3-formyl-1H-indole-2-sulfinate	120	0.328667	0.724591	124384	90127.5	-0.464761
1-[(9Z)-hexadecenoyl]-sn-glycero-3-phosphocholine	120	0.328667	0.720795	8.82697e+06	6.36243e+06	-0.47234
3-hydroxyhexadecanoylcarnitine	120	0.328667	0.603991	499994	301992	-0.7274
O-adipoylcarnitine	120	0.328667	0.383408	179658	68882.6	-1.38305
quinbolone	120	0.328667	0.170557	137307	23418.8	-2.55167
Hopantenic acid	260	0.330173	0.85717	120736	103491	-0.222346
n-Amylbenzene	452	0.332262	0.880994	706648	622553	-0.182796
9-Decenoylcarnitine	451	0.340493	0.864077	78951.5	68220.2	-0.210768
L-(-)-Threonine	259	0.342808	0.838373	1.65982e+06	1.39154e+06	-0.254337
N,N-Diethyl-4-methyl-1-piperazinecarboxamide 4-oxide	334	0.345977	1.26037	128011	161340	0.333842
Coumarin	693	0.349601	0.628464	1.26799e+06	796889	-0.670098
Octylamine	77	0.35189	0.805254	140352	113019	-0.312483
1-(1Z-hexadecenyl)-sn-glycero-3-phosphocholine	119	0.35189	0.771279	385720	297498	-0.374675
2-Methylthiazolidine	119	0.35189	0.752194	2.24632e+06	1.68967e+06	-0.410824
Anisole	449	0.357337	0.881513	283805	250178	-0.181946
thr-pro	184	0.368971	1.01132	595340	602081	0.0162436
callystatin A	257	0.368971	0.682169	53559.4	36536.6	-0.551799
N-Acetylneuraminic acid	78	0.370198	1.4073	358990	505208	0.492934
5-Hydroxy-10,10-dimethyl-6-methylenebicyclo[7.2.0]undecan-2-one	1327	0.372278	0.910064	45010.2	40962.2	-0.135959
DL-Glutamic acid	118	0.376095	1.02598	38414.5	39412.6	0.0370031
2,3-Methyleneglutaric acid	118	0.376095	0.790814	75941.8	60055.8	-0.338591
Lovastatin	118	0.376095	0.788154	3935.21	3101.55	-0.343451
D-1,2,3,4-Tetrahydroisoquinoline-3-carboxylic acid	118	0.376095	0.702584	66757.9	46903	-0.509257
Myriocin	118	0.376095	0.654472	84045	55005.1	-0.611596
cis-5-Tetradecenoylcarnitine	118	0.376095	0.636543	448833	285702	-0.65167
9,12-Hexadecadienoylcarnitine	118	0.376095	0.624334	171788	107253	-0.679609
Lotaustralin	688	0.378241	0.559636	1.73973e+06	973616	-0.837438
Sedanolide	256	0.382495	0.930147	16080.6	14957.3	-0.104469
2,6-di-tert-butylhydroquinone	256	0.382495	0.818059	36202.6	29615.9	-0.289723
Timonacic	32	0.382867	1.77036	48306.4	85519.9	0.824045
Bucillamine	32	0.382867	1.61586	84277.3	136180	0.692298
Leu-arg	17	0.382867	1.3025	10848.9	14130.6	0.381279
Buterizine	17	0.382867	1.26723	2095.08	2654.95	0.341681
Succinimide	17	0.382867	1.24798	40750	50855.1	0.319591
Nadolol	17	0.382867	1.24463	53619.5	66736.3	0.315714
SM6750000	17	0.382867	1.23452	385106	475419	0.303945
2,3,4,9-Tetrahydro-1H-β-carboline-3-carboxylic acid	17	0.382867	1.23056	70392.3	86622	0.299317
4-Piol	17	0.382867	1.21319	312949	379667	0.278809
1-hexadecanoyl-2-octadecanoyl-sn-glycero-3-phosphocholine	17	0.382867	1.19558	63023.7	75349.8	0.25771
4-Methyleneglutamic acid	17	0.382867	1.14186	398519	455055	0.191392
Glycocyamine	17	0.382867	1.13045	241855	273405	0.176895
4-[(3-Acetamidopropyl)amino]butanoic acid	17	0.382867	1.09545	130883	143376	0.131529
Leucine	17	0.382867	1.093	3.85096e+06	4.20908e+06	0.128288
NX4900000	17	0.382867	1.08806	4513.53	4910.97	0.121752
2-Keto-glutaramic acid	17	0.382867	1.08021	38200.7	41264.9	0.111316
N-acetyl-LL-2,6-diaminopimelic acid	17	0.382867	1.06223	49963.6	53072.9	0.0870989
306	17	0.382867	1.04263	1.17529e+06	1.22539e+06	0.0602318
1774244	32	0.382867	1.04067	305469	317892	0.0575105
4-amino-2-methyl-5-phosphooxymethylpyrimidine	32	0.382867	0.995762	271251	270102	-0.00612767
Docosatetraenoic acid	32	0.382867	0.986785	72529.2	71570.7	-0.0191927
MFCD00041932	32	0.382867	0.955363	276952	264589	-0.0658796
Sulfamethazine	32	0.382867	0.951377	173304	164877	-0.071911
1,2-Dimethylnaphthalene	32	0.382867	0.937522	2509.51	2352.72	-0.0930756
Coenzyme Q1	32	0.382867	0.936824	13447.5	12597.9	-0.0941497
Gly-Ile	17	0.382867	0.936037	101311	94830.5	-0.0953628
1-{[(Z)-(3-Methyl-1,3-dihydro-2H-imidazo[4,5-f]quinolin-2-ylidene)amino]oxy}ethanone	17	0.382867	0.921419	14307.5	13183.2	-0.118071
(3Z,6E)-N-Hydroxy-2,4,4,7-tetramethyl-6,8-nonadien-3-imine	32	0.382867	0.910364	2.19066e+06	1.9943e+06	-0.135484
(2E,4E,7Z)-2,4,7-Tridecatrienal	32	0.382867	0.902323	3.60921e+06	3.25668e+06	-0.148283
5-guanidino-3-methyl-2-oxopentanoic acid	32	0.382867	0.897102	143871	129067	-0.156655
Methyl 3-isobutyryl-4-methyl-1,5-bis(3-methyl-2-buten-1-yl)-4-(4-methyl-3-penten-1-yl)-2-oxocyclohexanecarboxylate	32	0.382867	0.889734	33267.8	29599.4	-0.168555
2-methoxy-6Z-hexadecenoic acid	32	0.382867	0.883375	125433	110804	-0.178902
1-tetradecanoyl-2-[(9Z)-octadecenoyl]-sn-glycero-3-phosphocholine	32	0.382867	0.880157	3.24118e+06	2.85275e+06	-0.184167
Sangivamycin	32	0.382867	0.855464	273112	233637	-0.225222
D-α-Tocopherol	32	0.382867	0.84921	124932	106093	-0.235807
5-Pentylresorcinol	32	0.382867	0.848314	56158.4	47640	-0.237329
Clidinium	32	0.382867	0.848302	136138	115486	-0.23735
107939	32	0.382867	0.842467	202754	170814	-0.247307
Arachidonoyl amide	32	0.382867	0.841004	4.3044e+07	3.62002e+07	-0.249815
D-Erythro-sphingosine 1-phosphate	32	0.382867	0.840717	3.1353e+06	2.6359e+06	-0.250308
Pyridoxamine 5-phosphate	32	0.382867	0.839642	274608	230572	-0.252153
N-[(1S)-1-Carboxy-2-methylpropyl]-D-glutamic acid	32	0.382867	0.838909	76949.6	64553.7	-0.253414
Secnidazole	32	0.382867	0.836888	64755	54192.7	-0.256893
N-Acetyl-D-glucosaminitol	32	0.382867	0.830911	318524	264665	-0.267234
octadecenedioic acid	32	0.382867	0.817179	350194	286171	-0.291277
Zanamivir	32	0.382867	0.806134	68141.6	54931.3	-0.310908
N-Acetylserotonin	32	0.382867	0.799615	33499.9	26787.1	-0.322623
Oxaceprol	32	0.382867	0.795532	30351.1	24145.3	-0.330008
2-Furoic acid	32	0.382867	0.792552	124270	98490.3	-0.335423
hexadecasphing-4-enine-1-phosphate	32	0.382867	0.790547	72905.2	57635	-0.339077
3957	32	0.382867	0.785091	72933.5	57259.4	-0.349068
1-arachidonoyl-sn-glycerol 3-phosphate	32	0.382867	0.770309	168609	129881	-0.376491
Adrafinil	32	0.382867	0.752577	199022	149779	-0.41009
2-Amino-6-[(3-carboxypropanoyl)amino]heptanedioic acid	32	0.382867	0.748105	24071.8	18008.2	-0.418688
3-(5-Hydroxy-1H-imidazol-4-yl)propanoic acid	32	0.382867	0.743609	432755	321801	-0.427383
Trabodenoson	32	0.382867	0.706323	121402	85749	-0.501599
D-ribosylnicotinate	32	0.382867	0.703475	48318.2	33990.7	-0.507429
MFCD22416941	32	0.382867	0.680149	2.34083e+06	1.59211e+06	-0.556077
12,13-DiHOME	32	0.382867	0.676103	97160.6	65690.6	-0.564685
(2S)-2-Hydrazino-3-(4-hydroxy-3-methoxyphenyl)-2-methylpropanoic acid	32	0.382867	0.664293	44912.7	29835.2	-0.590108
2-methoxyacetaminophen sulfate	32	0.382867	0.650226	299846	194968	-0.620987
methyl aminolevulinate	32	0.382867	0.64907	782502	507899	-0.623555
1-(1Z-octadecenyl)-2-(8Z,11Z,14Z-icosatrienoyl)-sn-glycero-3-phosphoethanolamine	32	0.382867	0.644398	50415	32487.3	-0.633977
3-[4-Hydroxy-3-(sulfooxy)phenyl]propanoic acid	32	0.382867	0.640871	8615.32	5521.31	-0.641893
3-indole carboxylic acid glucuronide	32	0.382867	0.630468	43867.5	27657	-0.665505
Lemobiline	32	0.382867	0.59449	39878.3	23707.3	-0.750275
Capryloylglycine	32	0.382867	0.594135	109590	65111.5	-0.751136
Threonylglutamine	32	0.382867	0.593166	82278.9	48805.1	-0.753492
Indole-5,6-quinone	32	0.382867	0.415777	172298	71637.6	-1.26612
cis-2-Carboxycyclohexyl-acetic acid	32	0.382867	0.230593	9002.32	2075.87	-2.11658
Sudan I	32	0.382867	0.0512488	121610	6232.39	-4.28634
3-Hydroxyhexadecadienoylcarnitine	32	0.382867	0.026555	111262	2954.56	-5.23487
glutaral	446	0.383552	0.845126	133203	112573	-0.242762
2,4,6-Octatriyn-1-ol	686	0.391151	0.857018	1.24342e+07	1.06564e+07	-0.222602
L-Tyrosine	686	0.393521	0.722645	2.28071e+07	1.64815e+07	-0.46864
4-Vinylcyclohexene	1321	0.39553	1.00272	449255	450476	0.00391594
(4E)-2-Amino-3-oxo-4-decenoic acid	255	0.396313	1.08416	54309	58879.8	0.116581
L-Histidine	255	0.396313	0.840521	1.15553e+06	971251	-0.250645
Estrane	1081	0.399489	1.14939	2.0253e+06	2.32786e+06	0.200873
UNII:OUT5YHB7BO	79	0.401263	1.26177	2.67015e+06	3.36913e+06	0.335452
Benzoyldehydro-2,3-dihydroxy-benzone	79	0.401263	1.23314	15956.4	19676.5	0.302334
Atagabalin	117	0.401263	0.942116	242497	228460	-0.0860227
7-Methylguanine	117	0.401263	0.903929	560055	506250	-0.145719
N6-Acetyl-L-lysine	117	0.401263	0.831377	1.28403e+06	1.06751e+06	-0.266425
1-oleoyl-2-linoleoyl-sn-glycero-3-phosphocholine	117	0.401263	0.819872	1.09682e+07	8.99249e+06	-0.286529
3,4-dihydroxystyrene	117	0.401263	0.788386	2.91845e+06	2.30086e+06	-0.343026
Caprolactam	444	0.401655	0.925568	2.99376e+06	2.77093e+06	-0.11159
Drostanolone propionate	444	0.401655	0.401612	246219	98884.6	-1.31613
3-dehydrosphingosine	187	0.410422	1.04917	5.63568e+06	5.91277e+06	0.0692421
Trimethoprim	254	0.410422	0.907236	31915.6	28955	-0.14045
N,N-Bis(2-hydroxyethyl)dodecanamide	254	0.410422	0.853238	54669.3	46645.9	-0.22898
DL-Lysine	973	0.420131	0.680843	882470	600823	-0.554607
Octahydrochromen-2-one	342	0.420253	1.15133	126414	145544	0.203297
2,5-Furandicarboxylic acid	253	0.424818	0.865059	567991	491345	-0.20913
2-[(5Z)-5-Tetradecen-1-yl]cyclobutanone	2148	0.42643	0.903429	3.91761e+08	3.53928e+08	-0.146517
1-Linoleoyl glycerol	80	0.427387	1.51086	5.36153e+06	8.10053e+06	0.595372
Phenobarbital	80	0.427387	1.17665	288061	338947	0.234687
PC(o-18:1(9Z)/18:2(9Z,12Z))	80	0.427387	0.970908	732196	710895	-0.0425939
Herniarin	116	0.427387	0.917152	95522.4	87608.5	-0.124767
2-Heptyl-3-(2,4-pentadiyn-1-yl)oxirane	116	0.427387	0.887908	31395.9	27876.7	-0.171519
Gly-Lys	116	0.427387	0.876177	514045	450394	-0.190706
3,6,9,12-tetraoxatridecan-1-ol	116	0.427387	0.822915	142066	116908	-0.281186
Azelnidipine	116	0.427387	0.758994	75387.6	57218.7	-0.397841
4-Indolecarbaldehyde	116	0.427387	0.729757	2.65332e+06	1.93628e+06	-0.454511
N-Acetylvanilalanine	116	0.427387	0.719608	139700	100529	-0.474716
Hexanoylcarnitine	116	0.427387	0.659308	461513	304279	-0.600976
Pelargonidin	116	0.427387	0.653025	41765.3	27273.8	-0.61479
L-gamma-Glutamyl-L-lysine	116	0.427387	0.484244	183782	88995.2	-1.04619
Nootkatone	968	0.446325	0.908203	252235	229081	-0.138914
(2R)-3-(Docosanoyloxy)-2-[(15Z)-15-tetracosenoyloxy]propyl 2-(trimethylammonio)ethyl phosphate	81	0.448245	1.0762	105211	113228	0.105947
(2S)-2-Amino-8-hydroxyoctanoic acid	439	0.449063	0.839889	1.0318e+06	866593	-0.25173
(4R)-5-Hydroxy-L-leucine	81	0.454438	1.93428	60507.1	117038	0.951797
Docosanamide	81	0.454438	1.04498	2.2478e+07	2.3489e+07	0.0634701
Calcitriol	81	0.454438	1.01622	33729.9	34277.1	0.023218
11-Nitro-1-undecene	115	0.454438	0.944321	165538	156321	-0.0826501
(+)-Alantolactone	115	0.454438	0.909783	16027.6	14581.6	-0.136406
(2Z)-3-[4,5-Dihydroxy-2-(2-hydroxy-2-propanyl)-2,3-dihydro-1-benzofuran-7-yl]acrylic acid	115	0.454438	0.908757	18456	16772	-0.138033
Leucylproline	115	0.454438	0.903019	726627	656158	-0.147171
5-methyldeoxycytidine	115	0.454438	0.815011	80494.7	65604.1	-0.295108
epsilon-Caprolactone	115	0.454438	0.802995	66983.1	53787.1	-0.316537
dehydro-D-arabinono-1,4-lactone	115	0.454438	0.773352	1.59892e+06	1.23653e+06	-0.370803
3-Oxotetradecanoic acid	115	0.454438	0.717163	277006	198658	-0.479626
Zalcitabine	115	0.454438	0.707591	101091	71530.8	-0.499013
2-[(5Z,8Z,11Z,14Z,17Z)-eicosapentaenoyl]-sn-glycerol	115	0.454438	0.0325188	296300	9635.3	-4.94258
1-S-[(1E)-N-Hydroxy-6-(methylsulfanyl)hexanimidoyl]-1-thio-beta-D-glucopyranose	31	0.455711	3.64695	1302.87	4751.49	1.86669
(1R,4aS)-7-(2-Hydroxypropan-2-yl)-1,4a-dimethyl-9-oxo-3,4,10,10a-tetrahydro-2H-phenanthrene-1-carboxylic acid	18	0.455711	2.86549	29949.3	85819.5	1.51878
Asiatic acid	18	0.455711	1.63187	64485.5	105232	0.706528
Inosine	18	0.455711	1.61158	871081	1.40382e+06	0.688478
Cyclohexylamine	18	0.455711	1.46251	69404.4	101505	0.548451
pargyline	18	0.455711	1.37966	3345.48	4615.64	0.464318
Methylimidazoleacetic acid	18	0.455711	1.36342	891970	1.21613e+06	0.447228
2-[(2E)-5-(3,3-Dimethyl-2-oxiranyl)-3-methyl-2-penten-1-yl]-1,3,5-benzenetriol	18	0.455711	1.35304	312735	423141	0.436201
Palmitic Acid	31	0.455711	1.3341	4691.92	6259.48	0.415865
Monoolein	18	0.455711	1.31075	2.97733e+06	3.90252e+06	0.390387
2-(dimethylamino)-5,6-dimethylpyrimidin-4-ol	18	0.455711	1.2482	29421.7	36724.4	0.319855
riboflavin cyclic 4',5'-phosphate	18	0.455711	1.23887	21533.6	26677.4	0.309024
Phentermine	18	0.455711	1.22956	1981.84	2436.79	0.298141
4-Acetamidobenzoic acid	18	0.455711	1.21743	22363.4	27225.9	0.283843
2509	18	0.455711	1.18822	6611	7855.32	0.248801
D-Erythritol 4-phosphate	18	0.455711	1.18725	58154.3	69043.6	0.247622
Glycyl-4-hydroxyproline	18	0.455711	1.13281	2.92878e+06	3.31774e+06	0.1799
1-(4-Amino-4-deoxy-beta-D-glucopyranuronosyl)-4-imino-1,4-dihydro-2-pyrimidinol	18	0.455711	1.11852	197785	221226	0.161593
N-(2-Cyanoethyl)-L-glutamine	18	0.455711	1.09908	60819.3	66845.3	0.136295
Sorbaldehyde	18	0.455711	1.06929	875190	935836	0.0966593
2-Ethyltoluene	18	0.455711	1.06447	618343	658209	0.0901388
3a,7a-Dihydroxycholanoic acid	18	0.455711	1.06051	35115.4	37240.1	0.0847554
2CX9CN85QM	31	0.455711	1.05153	16529.6	17381.3	0.0724832
gamma-Glutamyl-3-[(1E)-1-propen-1-ylsulfinyl]alanine	18	0.455711	1.05032	46514.2	48854.8	0.0708271
indospicine	31	0.455711	1.02814	81647.6	83945	0.0400346
Funtumine	31	0.455711	0.981558	1894.76	1859.82	-0.0268551
Benzoic acid	31	0.455711	0.967676	208996	202240	-0.0474041
Flurandrenolide	18	0.455711	0.966316	16367	15815.7	-0.0494327
2-Heptylfuran	31	0.455711	0.957831	2.17794e+06	2.0861e+06	-0.0621567
3-amino-2,3-dideoxy-scyllo-inosose	31	0.455711	0.947842	52504.9	49766.4	-0.0772811
isoetarine	31	0.455711	0.941971	8632.77	8131.82	-0.0862452
{4-Ethyl-6-[(3E)-2-ethyl-3-hexen-1-yl]-6-methyl-1,2-dioxan-3-yl}acetic acid	31	0.455711	0.933412	39942.1	37282.5	-0.0994139
Crotanecine	31	0.455711	0.929572	109077	101395	-0.105362
Dicyclohexylamine	31	0.455711	0.923821	76137.1	70337	-0.114314
N,N-Dimethylguanosine	31	0.455711	0.918737	77473.6	71177.8	-0.122277
3?-hydroxy-5-androsten-16-one	31	0.455711	0.911597	132885	121138	-0.133532
Methyl 2-[(4,6-dimethoxy-2-pyrimidinyl)oxy]-6-[(1E)-N-methoxyethanimidoyl]benzoate	31	0.455711	0.904551	32290.9	29208.8	-0.144726
3,4-Diaminopyridine	31	0.455711	0.900582	284754	256445	-0.15107
1733342	31	0.455711	0.882582	256444	226333	-0.180198
nylon cyclic dimer	31	0.455711	0.852291	5567.01	4744.71	-0.230582
3-Mercaptopropane-1,2-diol	31	0.455711	0.835535	78098.5	65254	-0.259229
TI0889000	31	0.455711	0.834952	13841.5	11557	-0.260235
4-Benzoylbiphenyl	31	0.455711	0.802912	44068.3	35383	-0.316686
guaiazulene	31	0.455711	0.792332	32833.5	26015	-0.335823
(+)-Nootkatone	31	0.455711	0.781654	18969.1	14827.3	-0.355398
Poly THF n3	31	0.455711	0.771713	144514	111523	-0.373865
S-Adenosylmethionine	31	0.455711	0.760981	76829.6	58465.9	-0.394068
pentobarbital	31	0.455711	0.749559	16230.4	12165.7	-0.415887
ile-asp	31	0.455711	0.737301	221755	163500	-0.439675
spectinomycin	31	0.455711	0.735401	3823.43	2811.75	-0.443397
3-Hydroxy-cis-5-tetradecenoylcarnitine	31	0.455711	0.73111	87101.4	63680.7	-0.45184
MFCD00045907	31	0.455711	0.726064	100929	73280.9	-0.461831
Pyrogallol-2-O-glucuronide	31	0.455711	0.680703	212465	144626	-0.554903
Eicosapentaenoic acid methyl ester	31	0.455711	0.664466	227865	151408	-0.589733
propionylcarnitine	31	0.455711	0.664456	75518.1	50178.5	-0.589755
N-Acetyl-6-oxo-L-norleucine	31	0.455711	0.658664	52347.9	34479.7	-0.602385
pro-asn	18	0.455711	0.639808	29167.7	18661.8	-0.644289
Citroflex 2	31	0.455711	0.576155	345292	198942	-0.79547
4-(2-Aminoethyl)phenyl beta-D-glucopyranosiduronic acid	31	0.455711	0.508518	84254.2	42844.7	-0.97563
5-HIAA	438	0.458905	0.782157	1.01279e+06	792162	-0.35447
Benzaldehyde	964	0.465925	0.846272	288619	244250	-0.240807
MA4000000	191	0.469697	1.10747	363164	402195	0.147272
Edoxudine	250	0.469697	1.05686	151760	160389	0.0797834
(6Z)-6-Tetradecene-1,3-diyne-5,8-diol	250	0.469697	0.734436	36121.5	26528.9	-0.445292
7alpha-Hydroxy-3-oxochol-4-en-24-oic acid	250	0.469697	0.210763	89264.3	18813.6	-2.2463
Cytidine	348	0.478942	1.13076	1.62212e+06	1.83422e+06	0.177288
allylestrenol	82	0.482401	1.32557	186404	247090	0.406609
5-[2-(3-Furyl)ethyl]-8-hydroxy-5,6,8a-trimethyl-3,4,4a,5,6,7,8,8a-octahydro-1-naphthalenecarboxylic acid	82	0.482401	1.26882	150770	191300	0.343489
D-Raffinose	82	0.482401	1.11163	109291	121492	0.15268
PEG n5	82	0.482401	0.944101	1.15815e+06	1.09341e+06	-0.0829876
ZVYQ1	114	0.482401	0.933978	2.79137e+06	2.60708e+06	-0.0985401
N-Acetyl-L-phenylalanine	114	0.482401	0.91564	389666	356794	-0.127147
PEG n13	114	0.482401	0.911666	36732.1	33487.3	-0.133423
Tridemorph	114	0.482401	0.880474	3.28989e+06	2.89666e+06	-0.183648
L-(+)-Citrulline	114	0.482401	0.866041	1.17543e+07	1.01797e+07	-0.207493
PALGLY	114	0.482401	0.859617	397523	341717	-0.218235
S-(2-Hydroxyethyl)glutathione	114	0.482401	0.79409	130349	103508	-0.332626
3-(2,4-Cyclopentadien-1-ylidene)-5alpha-androstan-17beta-ol	114	0.482401	0.777539	128455	99878.7	-0.363014
Prolinamide	114	0.482401	0.776645	1.02155e+06	793379	-0.364672
(-)-Rhododendrin	114	0.482401	0.739337	222082	164193	-0.435696
3-[(12-Hydroxyoctadecanoyl)oxy]-4-(trimethylammonio)butanoate	114	0.482401	0.679255	26394.5	17928.6	-0.557974
2,4-Quinolinediol	114	0.482401	0.537179	114695	61611.8	-0.896526
(2S)-4-(Methylsulfanyl)-2-({[(3S,4S,5R)-2,3,4-trihydroxy-5-(hydroxymethyl)tetrahydro-2-furanyl]methyl}amino)butanoic acid	114	0.482401	0.382618	1.1923e+06	456194	-1.38602
Alfentanil	114	0.482401	0.0749869	147796	11082.7	-3.73722
Glycylprolylhydroxyproline	249	0.485207	0.851632	150257	127964	-0.231699
1722018	349	0.489134	0.841684	286755	241357	-0.248649
Benzene	248	0.500984	0.754846	4.31976e+07	3.26075e+07	-0.405747
PC(o-18:2(9Z,12Z)/18:2(9Z,12Z))	83	0.511239	1.23295	232641	286835	0.302114
Fenipentol	83	0.511239	1.19624	1.06341e+06	1.27209e+06	0.258506
2'-Deoxycytidine	83	0.511239	1.14351	713402	815786	0.193474
Valpromide	83	0.511239	1.11132	961181	1.06818e+06	0.15228
Decanamide	83	0.511239	1.09238	2.85438e+06	3.11806e+06	0.127469
N,N'-Dicyclohexylurea	113	0.511239	0.983092	62491.9	61435.3	-0.0246023
Gly-l-pro	113	0.511239	0.962041	123646	118952	-0.0558293
Cinnamyl alcohol	113	0.511239	0.925322	127416	117900	-0.111973
1,7-Dihydroxy-12-methyl-13-vinyl-2,10-dioxatetracyclo[5.4.1.1~8,11~.0~4,12~]tridecan-9-one	113	0.511239	0.916627	83482.4	76522.3	-0.125593
8-Azabicyclo[3.2.1]octane-3,6-diol	113	0.511239	0.848568	234530	199015	-0.236898
Ureidosuccinic acid	113	0.511239	0.738766	23026.4	17011.1	-0.43681
Adenine	809	0.516587	1.08184	110585	119636	0.11349
Butopyronoxyl	247	0.517022	0.658324	28846.8	18990.5	-0.60313
{3-Oxo-2-[(2E)-2-penten-1-yl]-1-cyclopenten-1-yl}acetic acid	19	0.534965	1.30006	122542	159312	0.378579
O-[Hydroxy(2-{[13-(3-methyl-5-pentyl-2-furyl)tridecanoyl]oxy}-3-{[11-(3-methyl-5-propyl-2-furyl)undecanoyl]oxy}propoxy)phosphoryl]serine	19	0.534965	1.19922	148224	177754	0.262098
N,N-Diisopropylethylamine (DIPEA)	19	0.534965	1.18669	1.02597e+06	1.21751e+06	0.246943
5'-S-Methyl-5'-thioadenosine	19	0.534965	1.15239	399158	459986	0.204631
(2R)-2-Hydroxy-3-(phosphonooxy)propyl (4Z,7Z,10Z,13Z,16E,19E)-4,7,10,13,16,19-docosahexaenoate	19	0.534965	1.1417	93413.6	106650	0.19118
2,4-dihydroxyheptadec-16-enyl acetate	19	0.534965	1.10297	159028	175403	0.141393
alpha,beta-Didehydrotryptophan	19	0.534965	1.08878	528019	574896	0.12271
(2Z,4E)-2,4-Pentadecadienal	19	0.534965	1.07166	1.37774e+06	1.47647e+06	0.0998478
2707	19	0.534965	1.06663	4.42638e+06	4.72129e+06	0.0930544
exalamide	19	0.534965	1.06366	83106.9	88397.5	0.0890361
2-Keto-6-aminocaproic acid	19	0.534965	1.06252	977471	1.03858e+06	0.0874877
N-Cyclohexylidene-2-carbamylcyclohex-1-enylamine	19	0.534965	1.05955	154450	163647	0.08345
N-[(13Z)-docosenoyl]sphing-4-enine-1-phosphocholine	30	0.534965	1.0244	1.1572e+06	1.18543e+06	0.0347732
leu-ile	30	0.534965	0.994928	1188.36	1182.34	-0.00733568
PEG n14	19	0.534965	0.994555	58500.7	58182.1	-0.00787739
4-Hydroxyphenylpyruvate	30	0.534965	0.993018	7.7328e+06	7.6788e+06	-0.0101084
imazamethabenz-methyl	19	0.534965	0.990098	24725.5	24480.7	-0.014357
CAY10401	30	0.534965	0.986532	34054.2	33595.5	-0.0195621
2-Fluoro acrylfentanyl	19	0.534965	0.984405	58364.8	57454.6	-0.0226767
MPTP	30	0.534965	0.977838	1966.42	1922.84	-0.0323326
(-)-akuammicine	30	0.534965	0.971581	4852.78	4714.87	-0.0415933
1-Linoleoyl-sn-glycero-3-phosphocholine	30	0.534965	0.967544	1.4149e+08	1.36898e+08	-0.0476005
(2E,4Z)-2,4-Decadienal	30	0.534965	0.961842	3.41045e+06	3.28031e+06	-0.0561284
Dodecenoic acid	30	0.534965	0.958306	209932	201179	-0.0614413
3-oxostearic acid	30	0.534965	0.952547	214077	203918	-0.0701384
11-(2,3-Dihydroxycyclopentyl)undecanoic acid	30	0.534965	0.95157	481207	457903	-0.0716176
Salbutamol	30	0.534965	0.94966	32150.3	30531.9	-0.0745172
2-Acetylcyclohexanone	30	0.534965	0.940961	13227.2	12446.3	-0.0877934
5-Aminonorleucine	30	0.534965	0.93814	232822	218419	-0.0921243
Uric acid	30	0.534965	0.931429	5.3381e+07	4.97206e+07	-0.102483
L-(-)-Methionine	30	0.534965	0.929169	2.0428e+06	1.89811e+06	-0.105987
THTC	30	0.534965	0.928249	2.7338e+06	2.53765e+06	-0.107416
2-Methyl-S-benzothiazole	30	0.534965	0.921639	11006.9	10144.4	-0.117726
Gentioflavine	30	0.534965	0.92108	1.21673e+07	1.12071e+07	-0.118601
N-Acetyl-DL-tryptophan	30	0.534965	0.913665	1.14018e+06	1.04174e+06	-0.130264
Arginic acid	30	0.534965	0.912158	264215	241006	-0.132644
Pyridoxal	19	0.534965	0.910453	144434	131500	-0.135344
5-hydroxyisouric acid	30	0.534965	0.909724	425157	386776	-0.1365
Hordenine	30	0.534965	0.90817	343845	312270	-0.138966
Harmalol	30	0.534965	0.906403	144206	130708	-0.141775
240I539PWQ	30	0.534965	0.905679	6.9065e+06	6.25507e+06	-0.142928
Tetranor 12-HETE	30	0.534965	0.905232	100695	91152.2	-0.143641
Testate	30	0.534965	0.899563	23607.1	21236.1	-0.152704
Serotonin	30	0.534965	0.898069	1.45223e+07	1.30421e+07	-0.155102
Tetramethylpyrazine	30	0.534965	0.897523	708750	636119	-0.155979
PC(P-16:0/22:6(4Z,7Z,10Z,13Z,16Z,19Z))	19	0.534965	0.893779	25226	22546.5	-0.16201
HET0016	30	0.534965	0.893481	33841.8	30237	-0.162491
2-Aminomuconic acid	30	0.534965	0.892105	351015	313142	-0.164715
Dihydrojasmone	30	0.534965	0.889813	499696	444636	-0.168427
Z-Maleylacetic acid	30	0.534965	0.883294	93892.4	82934.7	-0.179034
(4S)-4-[(2E)-2-Octenoyloxy]-4-(trimethylammonio)butanoate	30	0.534965	0.882052	47793.7	42156.6	-0.181065
Dehydroglycine	30	0.534965	0.871538	1.08611e+06	946585	-0.198365
ZV4	30	0.534965	0.858633	52680.9	45233.5	-0.219886
3-[(4E,7E,10E,13E,16E)-4,7,10,13,16-Docosapentaenoyloxy]-4-(trimethylammonio)butanoate	30	0.534965	0.857347	35694.4	30602.5	-0.222048
MFCD00871363	30	0.534965	0.853446	1.2506e+06	1.06732e+06	-0.228628
VS1150000	30	0.534965	0.850969	850517	723764	-0.232821
1-methyl-1,2,3,4-tetrahydro-beta-carboline-3-carboxylic acid	30	0.534965	0.847399	12119.7	10270.2	-0.238887
L-alpha-Glycerylphosphorylcholine	30	0.534965	0.846614	1.20723e+06	1.02206e+06	-0.240224
4-Guanidinobutyric acid	30	0.534965	0.846064	1.63583e+06	1.38402e+06	-0.241162
Muscimol	30	0.534965	0.845208	1.11994e+06	946585	-0.242622
dapdiamide A	19	0.534965	0.83864	304914	255713	-0.253876
(3S,5S)-carbapenam-3-carboxylic acid	30	0.534965	0.834725	47599.2	39732.2	-0.260627
trans-Aconitic acid	30	0.534965	0.832447	502854	418600	-0.264569
β-Alanine	30	0.534965	0.832099	412290	343066	-0.265174
1-(3-Hydroxypropyl)-2-azetidinecarboxylic acid	30	0.534965	0.829559	218350	181134	-0.269583
N-((4-AMINO-2-METHYL-5-PYRIMIDINYL)METHYL)FORMAMIDE	30	0.534965	0.822921	38551.9	31725.2	-0.281174
1-(Hydroxymethyl)hexahydro-1H-pyrrolizin-2-yl (2Z)-2-methyl-2-butenoate	30	0.534965	0.819965	46505.8	38133.1	-0.286366
(2Z)-8-Hydroxy-2-octene-4,6-diynoic acid	30	0.534965	0.80943	33299.9	26954	-0.305022
L-(+)-Alanine	30	0.534965	0.805175	45193.7	36388.8	-0.312626
.alpha.-Aminoadipic acid	30	0.534965	0.800716	458884	367436	-0.320637
(2R)-7-Methoxy-3-oxo-3,4-dihydro-2H-1,4-benzoxazin-2-yl β-D-glucopyranoside	30	0.534965	0.800408	9312.17	7453.53	-0.321193
Pro-Pro	30	0.534965	0.8004	38597.2	30893.2	-0.321206
ACETYL ARGININE	30	0.534965	0.782456	260381	203737	-0.353918
Alminoprofen	30	0.534965	0.781717	34225.7	26754.8	-0.355282
(E)-Dacarbazine	30	0.534965	0.778409	234929	182871	-0.361401
3-[(1S,4R)-4-Hydroxy-2-cyclohexen-1-yl]-L-alanine	30	0.534965	0.777761	17726.8	13787.3	-0.3626
1-(alpha-D-Glucopyranosyluronosyl)-3-[(2S)-1-methyl-5-oxo-2-pyrrolidinyl]pyridinium	30	0.534965	0.771922	157313	121433	-0.373473
Butorphanol	30	0.534965	0.759539	21364.9	16227.4	-0.396804
dacisteine	30	0.534965	0.739726	181696	134406	-0.434937
3-O-Sulfogalactosylceramide	30	0.534965	0.735939	56371.8	41486.2	-0.442342
4-(5,6-Dihydroxy-6-methyl-1-hepten-2-yl)-1-methyl-1,2-cyclohexanediol	30	0.534965	0.727335	18485.9	13445.4	-0.459308
beta-Aspartylleucine	30	0.534965	0.714465	125854	89918.2	-0.485065
1,5-Dimethyl-8-[(1E)-3-oxo-1-buten-1-yl]-6-oxabicyclo[3.2.1]octan-3-one	30	0.534965	0.695744	44949.4	31273.3	-0.523372
Linoleyl carnitine	30	0.534965	0.694269	59615.7	41389.4	-0.526432
ZINGEROL	30	0.534965	0.684428	30554.9	20912.6	-0.54703
Dyphylline	30	0.534965	0.679676	1.31376e+06	892931	-0.55708
N-(4-Amino-1-carboxybutyl)glutamic acid	30	0.534965	0.666184	61472.4	40951.9	-0.586008
terpendole J	30	0.534965	0.622894	90686.9	56488.3	-0.682941
Norepinephrine sulfate	30	0.534965	0.619878	100501	62298.5	-0.689944
Adaprolol	30	0.534965	0.583028	4954.21	2888.44	-0.778364
6-Hydroxy-3,6,9-trimethyl-2-oxo-2,3,3a,4,5,6,6a,7,9a,9b-decahydroazuleno[4,5-b]furan-4-yl acetate	30	0.534965	0.572564	22143.9	12678.8	-0.80449
(2S)-3-(4-Hydroxyphenyl)-2-({[(3S,4S,5R)-2,3,4-trihydroxy-5-(hydroxymethyl)tetrahydro-2-furanyl]methyl}amino)propanoic acid (non-preferred name)	30	0.534965	0.492698	2.69771e+06	1.32915e+06	-1.02123
N-[(6-Hydroxy-1,3-benzodioxol-5-yl)carbonyl]glycine	30	0.534965	0.338844	28987.1	9822.11	-1.56131
Noracetildenafil	30	0.534965	0.260065	15664.9	4073.89	-1.94306
(1R,9S)-11-(1-Acetyl-4-piperidinyl)-5-{2-[(dimethylamino)methyl]phenyl}-7,11-diazatricyclo[7.3.1.02,7]trideca-2,4-dien-6-one	30	0.534965	0.221837	21854.4	4848.11	-2.17243
Adipic acid	19	0.534965	0.126171	296969	37468.9	-2.98655
2-(p-Isopropylphenyl)propene	666	0.535902	0.976862	171277	167314	-0.0337733
Cytosine	354	0.538804	1.2678	2.75659e+06	3.49482e+06	0.342331
Phenol	430	0.538853	0.439758	2.74619e+06	1.20766e+06	-1.18522
3-Methylsulfolene	84	0.540927	1.31314	2.64244e+07	3.46991e+07	0.393025
Tremetone	84	0.540927	1.11428	48001.9	53487.6	0.156112
(5R)-5-(Phosphonooxy)-L-lysine	84	0.540927	1.10555	48286.7	53383.3	0.144761
Trigonelline	112	0.540927	1.0735	4.30105e+06	4.61718e+06	0.102325
COSMENE	84	0.540927	1.00506	633076	636282	0.00728653
Bis(methylbenzylidene)sorbitol	112	0.540927	0.957091	2.91347e+06	2.78845e+06	-0.0632721
Decarbamoyl-neosaxitoxin	112	0.540927	0.832063	28816.6	23977.2	-0.265234
Clavamycin B	112	0.540927	0.831783	267265	222306	-0.265722
N-Acetyl-L-leucine	112	0.540927	0.823788	749189	617173	-0.279654
Citroflex A-4	112	0.540927	0.741824	2.10662e+06	1.56274e+06	-0.430851
Glycylglutamine	561	0.551425	1.16757	2.23023e+06	2.60394e+06	0.223507
DA9185000	663	0.556996	1.00066	2.79309e+07	2.79493e+07	0.000948622
1792886	1467	0.558662	1.10823	140543	155754	0.148259
Dihydrothymine	244	0.566651	0.897434	259607	232980	-0.156122
N-methylethanolamine phosphate	244	0.566651	0.716282	183897	131722	-0.4814
2908	85	0.57142	1.17067	1.63915e+07	1.9189e+07	0.227339
Thymol	85	0.57142	1.16726	955893	1.11578e+06	0.22313
6-{4-Oxo-5-[(2E)-2-penten-1-yl]-2-cyclopenten-1-yl}hexanoic acid	111	0.57142	1.02251	116712	119340	0.0321173
4121	111	0.57142	0.964417	49779.5	48008.2	-0.0522711
1-Isopropenyl-3-isopropylbenzene	111	0.57142	0.938134	799882	750397	-0.0921346
5-Methyl-2-octyl-3(2H)-furanone	111	0.57142	0.932396	1.92579e+06	1.7956e+06	-0.100985
Bis(2-ethylhexyl) amine	111	0.57142	0.902505	46209.8	41704.6	-0.147993
3-Hydroxy-3-[(3-methylbutanoyl)oxy]-4-(trimethylammonio)butanoate	111	0.57142	0.864756	556984	481655	-0.209635
3-(imidazol-4-yl)-2-oxopropyl dihydrogen phosphate	111	0.57142	0.848924	502424	426520	-0.236293
8-Azabicyclo[3.2.1]octan-3-ol	111	0.57142	0.813218	153208	124591	-0.298287
ophthalmic acid	111	0.57142	0.728101	269587	196287	-0.457789
UNII:6S7S02945H	357	0.574634	1.16901	786170	919038	0.225282
Heptylbenzene	357	0.574634	1.10533	165849	183317	0.144478
N,N-dimethylarginine	243	0.583676	0.872323	2.93824e+06	2.56309e+06	-0.197066
Docosahexaenoic acid	243	0.583676	0.868379	359621	312287	-0.203604
Acetyl-β-methylcholine	243	0.583676	0.797376	1.97135e+07	1.57191e+07	-0.326668
trans-3-Indoleacrylic acid	243	0.583676	0.699154	5.55915e+07	3.8867e+07	-0.516318
Elaidolinolenic acid	359	0.597046	1.48997	228912	341072	0.575282
threonylphenylalanine	242	0.600931	1.12826	152951	172568	0.174099
1-arachidonoyl-sn-glycero-3-phosphocholine	242	0.600931	0.86287	1.6161e+07	1.39449e+07	-0.212785
Cortisone	86	0.602685	1.96329	29312.1	57548.2	0.973274
Acetylhistamine	86	0.602685	1.54358	702505	1.08438e+06	0.626285
Methyl indole-3-acetate	86	0.602685	1.33855	1.14243e+06	1.52921e+06	0.420673
3-(1-hydroxyethyl)-2,3,6,7,8,8a-hexahydropyrrolo[1,2-a]pyrazine-1,4-dione	86	0.602685	1.24939	46405.7	57978.7	0.321222
prohydrojasmon	86	0.602685	1.03397	23599.4	24401	0.0481893
1-hexadecyl-2-[(4Z,7Z,10Z,13Z,16Z,19Z)-docosahexaenoyl]-sn-glycero-3-phosphocholine	86	0.602685	1.01623	979850	995752	0.0232253
Hexadecasphinganine	110	0.602685	0.964383	134092	129316	-0.0523216
3298883	110	0.602685	0.814139	3.46289e+06	2.81927e+06	-0.296652
Daidzein	110	0.602685	0.755833	197482	149263	-0.403861
Oglufanide	110	0.602685	0.741963	247746	183818	-0.43058
(2S)-3-Methyl-2-({[(3S,4S,5R)-2,3,4-trihydroxy-5-(hydroxymethyl)tetrahydro-2-furanyl]methyl}amino)butanoic acid (non-preferred name)	110	0.602685	0.526958	1.01664e+07	5.35727e+06	-0.924241
Homocarnosine	110	0.602685	0.420038	94086.6	39520	-1.25141
Creatine	424	0.605719	0.915089	7.05045e+07	6.45178e+07	-0.128017
3-Methyl-1-phenyl-2-butene	568	0.60741	1.23848	187311	231981	0.308573
Indole	657	0.60741	0.755887	1.31997e+06	997748	-0.403757
3422	424	0.608397	0.985551	1.25607e+06	1.23792e+06	-0.0209979
Linoleamide	2089	0.611849	0.927248	1.7489e+08	1.62167e+08	-0.108973
Edaravone	241	0.618407	0.889027	37489	33328.7	-0.169702
(23R)-29-Amino-26-hydroxy-26-oxido-20-oxo-21,25,27-trioxa-26lambda~5~-phosphanonacosan-23-yl (4Z,7Z,10Z,13Z,16Z,19Z)-4,7,10,13,16,19-docosahexaenoate	241	0.618407	0.713452	290859	207514	-0.487113
Valylvaline	361	0.619841	1.04537	394368	412260	0.064013
Methylsulfonylmethane	20	0.620047	1.91814	851204	1.63273e+06	0.939712
4-Hydroxymethylcatechol	29	0.620047	1.86811	28188.6	52659.5	0.90158
(11beta)-11,21-Dihydroxy-3,20-dioxo-19-norpregn-4-en-18-al	20	0.620047	1.55826	7502.51	11690.9	0.639936
20 β-Dihydrocortisol	20	0.620047	1.48395	12538.1	18605.9	0.569439
(4R,4aS,8aS)-4-Hydroxy-4-(hydroxymethyl)-3,4a,8,8-tetramethyl-4a,5,6,7,8,8a-hexahydro-1(4H)-naphthalenone	20	0.620047	1.357	32394.5	43959.3	0.440417
MFCD00083305	20	0.620047	1.34995	13303.8	17959.5	0.432906
UQ1000000	20	0.620047	1.30848	767505	1.00426e+06	0.387889
4-[(E)-2-(Allyloxy)vinyl]-1,2-dimethoxybenzene	20	0.620047	1.30384	35093.2	45756	0.38277
6-Methylnicotinamide	20	0.620047	1.24723	641801	800473	0.318728
Veronal	20	0.620047	1.22486	751046	919929	0.292622
2,4-Dioxo-1,2,3,4-tetrahydro-5-pyrimidinediazonium	20	0.620047	1.18887	1.04439e+06	1.24165e+06	0.249593
promolate	20	0.620047	1.18499	50809.7	60208.8	0.244871
N-(1H-Indol-3-ylcarbonyl)glycine	20	0.620047	1.12935	1.31302e+06	1.48286e+06	0.175488
g-Butyrobetaine	20	0.620047	1.12696	45269.6	51017.3	0.172443
[(4Z,6E,10Z,13Z)-1-Carboxy-4,6,10,13-nonadecatetraen-8-yl]dioxidanyl	20	0.620047	1.12429	170586	191788	0.169016
3-(2-Furylmethyl)-1H-pyrrole	20	0.620047	1.11764	35505.8	39682.5	0.16045
5-Phenylcyclohexane-1,3-dione	20	0.620047	1.11561	49754.2	55506.4	0.157834
Phenazone	20	0.620047	1.10196	134004	147667	0.140071
3-(3,4-Dihydroxyphenyl)-N-(3-oxopropyl)propanamide	29	0.620047	1.088	89726.1	97621.6	0.121673
MFCD00056023	20	0.620047	1.07745	810137	872884	0.107623
BZ7175000	20	0.620047	1.07716	91436	98491.5	0.107236
gamma-Glu-Gly	20	0.620047	1.0674	240250	256441	0.0940943
Mexacarbate	20	0.620047	1.05754	40988.8	43347.4	0.0807151
6-Ethyl-2,10,10-trimethyl-1-oxaspiro[4.5]deca-3,6-diene	20	0.620047	1.04856	3.1363e+06	3.28859e+06	0.0684072
7alpha,25-Dihydroxycholesterol	20	0.620047	1.04812	296482	310749	0.0678045
Muramic acid	20	0.620047	1.04727	7.78071e+06	8.14851e+06	0.0666341
N-(1-Benzothiophen-3-yl)-N'-(3-cyclopropyl-1-methyl-1H-pyrazol-5-yl)urea	20	0.620047	1.04424	112193	117156	0.0624477
5-Acetyldihydro-2(3H)-furanone	20	0.620047	1.04239	393029	409688	0.0598885
Istamycin B1	29	0.620047	1.03487	113965	117939	0.0494477
saxagliptin	20	0.620047	1.03476	108653	112430	0.0493
11-(Hydroxymethyl)-4,4,6b,8a,11,12b,14b-heptamethyl-1,2,3,4,4a,5,6b,7,8,8a,9,10,11,12,12a,12b,13,14b-octadecahydro-3-picenyl 4-aminobenzoate	20	0.620047	1.01815	710088	722980	0.0259567
Fingolimod	29	0.620047	1.01797	103966	105835	0.0256984
3-oxocholest-4-en-26-ol	20	0.620047	1.01258	70220.8	71103.9	0.0180289
1-Cyclohexenecarboxylic Acid	29	0.620047	1.0033	27351.4	27441.7	0.00475561
Styrallyl acetate	29	0.620047	1.00191	92141	92317	0.00275336
1,12-Dihydroxy-1,6,12,17-tetraazacyclodocosane-2,5,13,16-tetrone	29	0.620047	0.99902	25852	25826.7	-0.00141386
Carnidazole	29	0.620047	0.994667	45453.7	45211.3	-0.0077144
(Z)-3-butylidene-7-hydroxyphthalide	29	0.620047	0.992075	38944.8	38636.1	-0.0114786
Hydroxyamphetamine	29	0.620047	0.97863	589248	576656	-0.0311639
Leucylasparagine	20	0.620047	0.976831	28876.4	28207.4	-0.0338191
3,4,5,6-TETRAHYDROHIPPURATE	29	0.620047	0.974852	77002.3	75065.8	-0.0367453
L-(-)-methionine	29	0.620047	0.96888	58299.4	56485.1	-0.0456103
Phenylethyl alcohol	29	0.620047	0.962104	1.02568e+06	986811	-0.0557346
RG7900000	29	0.620047	0.954581	528839	504820	-0.0670603
1-(2,3-Dihydro-1H-pyrrol-1-yl)ethanone	29	0.620047	0.95173	322890	307304	-0.0713758
(10S)-Juvenile hormone III diol	29	0.620047	0.949346	316799	300752	-0.0749945
3-Ureidopropionic acid	29	0.620047	0.943039	4.05017e+06	3.81947e+06	-0.0846111
L-(-)-Serine	29	0.620047	0.940314	1.51599e+07	1.42551e+07	-0.0887851
Coumarin 120	29	0.620047	0.934075	645697	603129	-0.0983892
Cinnamyldenafil	29	0.620047	0.933016	46968.5	43822.3	-0.100027
(2E,4E,7E)-2,4,7-Decatrienoic acid	29	0.620047	0.929552	391591	364004	-0.105392
Cinnamoylglycine	20	0.620047	0.921395	603224	555807	-0.118108
3-oxolauric acid	29	0.620047	0.91385	174934	159864	-0.129971
N-(5-Hydroxypentanoyl)glycine	29	0.620047	0.913697	41430.3	37854.8	-0.130212
3-Phenyl-2-oxiranecarbaldehyde	29	0.620047	0.910988	4.245e+06	3.86715e+06	-0.134496
Methyl O-sulfo-L-tyrosinate	29	0.620047	0.909016	31198.7	28360.1	-0.137622
Acanthicifoline	29	0.620047	0.908147	179081	162632	-0.139002
Picolinamide	29	0.620047	0.903187	61967.3	55968.1	-0.146903
NI3378200	20	0.620047	0.900329	87508.9	78786.8	-0.151475
(2R)-2-Acetoxy-3-[(9Z)-9-octadecen-1-yloxy]propyl 2-(trimethylammonio)ethyl phosphate	20	0.620047	0.899041	3.11696e+06	2.80228e+06	-0.153541
(2E)-3-(3,4-Dimethoxyphenyl)acrylic acid	29	0.620047	0.897506	12772.6	11463.5	-0.156006
2-[3-carboxylato-3-(methylammonio)propyl]-L-histidine dizwitterion	20	0.620047	0.896906	860125	771452	-0.156971
5-hydroxyindole acetaldehyde	29	0.620047	0.894818	62143.1	55606.8	-0.160334
Tetraacetylethylenediamine	29	0.620047	0.85734	593024	508423	-0.22206
(8Z)-Oxacycloheptadec-8-en-2-one	29	0.620047	0.854576	105699	90327.5	-0.226719
asn-val	29	0.620047	0.849841	57573.6	48928.4	-0.234735
Resazurin	29	0.620047	0.848575	31499	26729.3	-0.236887
(4E)-4-Tridecenal	29	0.620047	0.845974	16765.2	14182.9	-0.241314
Ethyl lactate	29	0.620047	0.837465	82990.8	69501.9	-0.255899
(2Z)-2-Benzylidenehexanal	29	0.620047	0.824133	30677.4	25282.3	-0.27905
4-Hydroxybenzhydrazide	29	0.620047	0.818228	2.50219e+06	2.04736e+06	-0.289426
(+/-)12-HpETE	29	0.620047	0.798822	108703	86834.4	-0.324053
streptidine	29	0.620047	0.79024	1.97401e+06	1.55994e+06	-0.339637
N-Acetyl-L-tyrosine	29	0.620047	0.775022	251262	194733	-0.367691
Itaconic acid	29	0.620047	0.760888	537225	408768	-0.394244
Homosalate	29	0.620047	0.760526	38699.9	29432.2	-0.394931
5-Hydroxytryptophol	29	0.620047	0.750607	49872	37434.2	-0.413871
Estradiol undecylate	29	0.620047	0.74222	22508.8	16706.4	-0.430081
(±)-Promethazine	29	0.620047	0.741646	54214.6	40208	-0.431197
lysophosphatidylcholine 14:1(9Z)/0:0	29	0.620047	0.729041	117801	85881.7	-0.455929
(4S)-4-{[(9Z)-3-Hydroxy-9-hexadecenoyl]oxy}-4-(trimethylammonio)butanoate	29	0.620047	0.722293	57634.5	41629	-0.469343
N-Acetyltyramine	29	0.620047	0.667084	12486.2	8329.35	-0.584059
15-Deoxy-Δ12,14-prostaglandin A1	29	0.620047	0.603009	1.96063e+06	1.18228e+06	-0.729749
Vitamin C	29	0.620047	0.597115	611523	365150	-0.743918
Pexacerfont	29	0.620047	0.576467	926445	534065	-0.79469
Baicalin	29	0.620047	0.572791	131098	75091.6	-0.80392
Retinal 2	29	0.620047	0.550332	190052	104592	-0.861626
Carboprost Methyl	29	0.620047	0.357523	35146.4	12565.7	-1.48389
Taurine	827	0.627579	1.10773	763511	845763	0.147603
1-Hexadecanoylpyrrolidine	1885	0.629067	1.0105	1.99328e+07	2.0142e+07	0.015066
N-[(2S)-2-Hydroxypropanoyl]methionine	422	0.631376	0.744698	75183.4	55988.9	-0.425273
MFCD00137562	571	0.632147	0.873665	34783.8	30389.4	-0.194849
11-Aminoundecanoic acid	201	0.632569	1.08567	144969	157388	0.118582
Oleamide	3097	0.63337	0.984766	5.40907e+08	532666384	-0.0221478
Fludrocortisone acetate	109	0.634669	1.0316	65990.1	68075.6	0.0448878
1-Methyl-4-(1-methyl-2-propenyl)-benzene	87	0.634669	1.01921	47521.6	48434.3	0.0274451
Isocytosine	109	0.634669	0.978834	3.72756e+06	3.64867e+06	-0.0308632
PEG n12	109	0.634669	0.933975	35763.6	33402.3	-0.0985437
PEG-4	87	0.634669	0.92718	2.66538e+06	2.47129e+06	-0.109078
2-Methyl-6-phenylpyrimidin-4-ol	87	0.634669	0.857725	3.65452e+06	3.13457e+06	-0.221413
2-{[3-Methyl-3-(4-methyl-3-penten-1-yl)-2-oxiranyl]methyl}-1,3,5-benzenetriol	109	0.634669	0.857189	1.08804e+06	932653	-0.222315
1,7-Dihydroxy-6,6-dimethyl-3,5,5a,6,7,8,9a,9b-octahydronaphtho[1,2-c]furan-9(1H)-one	109	0.634669	0.840977	101001	84939.4	-0.249862
O-glutaroyl-L-carnitine	109	0.634669	0.838494	79913.6	67007.1	-0.254127
N-Acetyl-L-carnosine	109	0.634669	0.542775	3.18503e+06	1.72876e+06	-0.881573
ARN1203	240	0.636097	0.75386	370421	279246	-0.407631
Stearamide	1889	0.642989	0.981145	7.95831e+07	7.80826e+07	-0.0274617
(2R)-2-[(4Z,7Z,10Z,13Z,16Z,19Z)-4,7,10,13,16,19-Docosahexaenoyloxy]-3-[(9Z)-9-hexadecenoyloxy]propyl 2-(trimethylammonio)ethyl phosphate	421	0.643001	0.977628	2.69668e+06	2.63635e+06	-0.0326422
ACPC	421	0.643001	0.883596	559050	493974	-0.178541
DL-Arginine	1135	0.644195	0.899111	2.18218e+06	1.96202e+06	-0.153428
Fasoracetam	420	0.654712	1.01258	51881.4	52533.9	0.0180314
Succinic anhydride	932	0.657876	0.692266	1.74715e+06	1.20949e+06	-0.530601
L-Glutamic acid	365	0.666507	0.951926	3.06708e+06	2.91964e+06	-0.0710781
8-Hydroxy-2-quinolinyl beta-D-glucopyranosiduronic acid	108	0.667331	2.24226	17671.8	39624.8	1.16496
Tetrahydrocortisone	88	0.667331	1.54836	88086.7	136390	0.630743
(4S)-4-[(6-Carboxyhexanoyl)oxy]-4-(trimethylammonio)butanoate	108	0.667331	1.24652	49413.3	61594.8	0.317909
3377	108	0.667331	0.97242	1.74036e+06	1.69236e+06	-0.040349
Stearoylethanolamide	88	0.667331	0.970557	170766	165739	-0.0431145
Platelet-activating factor	108	0.667331	0.91406	6.02261e+07	5.50503e+07	-0.129639
Leu-Val	88	0.667331	0.874115	63598.5	55592.4	-0.194104
4-Sulfanyldihydro-3(2H)-furanone	108	0.667331	0.838624	160824	134871	-0.253904
(2S)-3-(1H-Imidazol-4-yl)-2-({[(3S,4S,5R)-2,3,4-trihydroxy-5-(hydroxymethyl)tetrahydro-2-furanyl]methyl}amino)propanoic acid (non-preferred name)	108	0.667331	0.834116	156593	130617	-0.261681
N-[(2S)-2-Hydroxypropanoyl]-L-tryptophan	108	0.667331	0.821067	83848.6	68845.3	-0.284429
1-octadecanoyl-2-(7Z,10Z,13Z,16Z)-docosatetraenoyl-sn-glycero-3-phosphoethanolamine	88	0.667331	0.788811	576742	454940	-0.342249
N-STEAROYLSPHINGOMYELIN	88	0.667331	0.760098	552992	420328	-0.395743
(2S)-3-Hydroxy-2-({[(3S,4S,5R)-2,3,4-trihydroxy-5-(hydroxymethyl)tetrahydro-2-furanyl]methyl}amino)butanoic acid (non-preferred name)	108	0.667331	0.709551	598752	424845	-0.495022
Nicotine glucuronide	203	0.668769	1.00046	476242	476461	0.000662461
N-(Carboxyacetyl)alanine	203	0.672085	1.06674	842741	898986	0.0932093
(E)-p-coumaric acid	238	0.672085	0.712588	80807	57582.1	-0.488861
Dibutyl phthalate	834	0.672454	1.00971	7.68515e+06	7.75974e+06	0.0139356
Aceturic acid	366	0.676041	1.14743	1.12062e+06	1.28583e+06	0.198406
4-Methylene-L-glutamine	418	0.678384	0.903168	2.1224e+06	1.91688e+06	-0.146935
17α-Methyl-androstan-3-hydroxyimine-17β-ol	929	0.678964	0.840305	5.52309e+06	4.64108e+06	-0.251015
1-Methyl-1-benzylidene-acetone	577	0.682835	1.10992	46858.2	52009	0.150457
Propofol	648	0.682835	0.820475	161446	132462	-0.285469
N-α-L-Acetyl-arginine	204	0.687298	1.0606	225756	239436	0.0848762
α-Eleostearic acid	204	0.690365	1.27981	1.57322e+06	2.01342e+06	0.355925
N-Acetyl-L-glutamic acid	237	0.690365	1.02149	363302	371111	0.0306805
L-Glutathione (reduced)	237	0.690365	0.955819	538403	514616	-0.065191
Thymine	237	0.690365	0.813321	889383	723354	-0.298103
L-Glutathione oxidized	926	0.697151	0.861084	1.02153e+07	8.79622e+06	-0.215774
α-Hydroxyalprazolam	89	0.700611	1.74522	58263	101682	0.803412
L-alpha-Glutamyl-L-glutamine	89	0.700611	1.03068	1.85759e+06	1.91458e+06	0.0435935
Drofenine	107	0.700611	0.929126	2.744e+06	2.54952e+06	-0.106054
ON1225000	107	0.700611	0.904944	48828.8	44187.3	-0.1441
Glycyl-L-leucine	89	0.700611	0.83397	138414	115433	-0.261933
(+)-a(S)-butyr-amido-r-butyrolactone	107	0.700611	0.792772	91113.8	72232.4	-0.335022
Fenpropimorph	925	0.703783	1.02242	2.10499e+08	2.15219e+08	0.0319919
Desaminotyrosine	205	0.708824	1.06354	40345.4	42909	0.0888768
3-Methylcyclopentene	205	0.708824	1.01222	628749	636429	0.0175158
(Z)-isoambrettolide	236	0.708824	0.953071	203060	193530	-0.0693443
2-ETHYL-4,5-DIMETHYLOXAZOLE	236	0.708824	0.641628	179416	115118	-0.64019
(3R,4S)-6,8-Dihydroxy-3,4,5-trimethyl-1-oxo-3,4-dihydro-1H-isochromene-7-carboxylic acid	28	0.710373	2.01704	8421.88	16987.3	1.01224
5'-O-beta-D-Glucosylpyridoxine	28	0.710373	1.63403	22137.3	36173.1	0.708438
9-Tetradecenal	28	0.710373	1.43168	3045.99	4360.86	0.517705
3,5-Dioxooctanedioic acid	21	0.710373	1.41419	8280.68	11710.5	0.499975
UNII:596C064IG4	21	0.710373	1.33437	55084.1	73502.4	0.416157
Pyroquilon	21	0.710373	1.27147	6670.65	8481.52	0.346495
2444643WXK	21	0.710373	1.23346	26181.4	32293.8	0.302715
Lysylvaline	21	0.710373	1.22553	242565	297272	0.29341
(3beta,4alpha,5alpha)-3-Hydroxy-4,14-dimethylcholest-8-en-7-one	21	0.710373	1.22196	115461	141088	0.289195
(+)-Riboflavin	21	0.710373	1.18972	26705.1	31771.7	0.250628
6-Quinolinecarboxylic acid	21	0.710373	1.17331	23289.2	27325.5	0.230589
Diazinon	21	0.710373	1.16172	13129.9	15253.3	0.216263
2,6-Di-tert-butyl-1,4-benzoquinone	28	0.710373	1.14734	62309	71489.8	0.198298
S-methylglutathione	21	0.710373	1.13927	86000.9	97978.3	0.188111
Bromobenzene	21	0.710373	1.1382	19478.4	22170.4	0.18676
ser-pro	21	0.710373	1.13792	1.26123e+07	1.43518e+07	0.186404
471693	21	0.710373	1.12583	597848	673073	0.170983
Tetraxetan	21	0.710373	1.12498	315080	354458	0.169893
1-Ethyl-7-(hydroxymethyl)-4-oxo-1,4-dihydro-1,8-naphthyridine-3-carboxylic acid	21	0.710373	1.11775	342190	382484	0.160602
1-octadecanoyl-2-(7Z,10Z,13Z,16Z-docosatetraenoyl)-sn-glycero-3-phosphocholine	21	0.710373	1.10811	250443	277519	0.148103
MFCD00667669	21	0.710373	1.10734	37826.5	41886.7	0.147096
2,6,10,10-Tetramethyl-1-oxaspiro[4.5]dec-6-en-8-one	21	0.710373	1.08874	7828.03	8522.65	0.122654
MFCD02728197	21	0.710373	1.08693	15946.8	17333.1	0.120256
2-Hydroxy-2,3-dimethylsuccinic acid	21	0.710373	1.08497	105045	113971	0.117658
1-(6-Hydroxy-5-methoxy-3,8-dihydropyrrolo[2,3-b]indol-1(2H)-yl)ethanone	21	0.710373	1.08436	16701.7	18110.8	0.116849
5-(2-Carboxyethyl)-4,6-dioxo-1,4,5,6-tetrahydro-2-pyridinecarboxylic acid	21	0.710373	1.08301	10062.9	10898.2	0.115047
Iminodiacetic acid	21	0.710373	1.08115	333964	361064	0.11256
13S-hydroxyoctadecadienoic acid	21	0.710373	1.07938	5917.83	6387.56	0.110197
hexapropymate	21	0.710373	1.07619	19207.3	20670.7	0.10593
gamma-Valerolactone	21	0.710373	1.0755	22434.8	24128.6	0.105006
Decahydro-2-naphthalenecarboxylic acid	21	0.710373	1.07362	20248.1	21738.7	0.102477
2-Butylfuran	28	0.710373	1.07102	29661.5	31768.1	0.0989879
Meglutol	21	0.710373	1.06693	270921	289053	0.0934639
L-(-)-Asparagine	21	0.710373	1.06502	349425	372145	0.0908796
L-2-Aminoadipic acid	21	0.710373	1.06343	49494.9	52634.5	0.0887286
N-(5-Methyl-3-oxohexyl)alanine	21	0.710373	1.05694	371918	393097	0.0798973
Betaxolol	21	0.710373	1.04248	26765.4	27902.3	0.0600167
4-(Aminomethyl)-2-methoxyphenol	21	0.710373	1.03861	33741.1	35043.7	0.0546484
Aplotaxene	21	0.710373	1.03782	69629.4	72263.1	0.0535631
3-Methyl-19-nor-17alpha-pregna-1,3,5(10)-trien-17-ol	21	0.710373	1.02565	628466	644588	0.036542
11343172	28	0.710373	1.02346	20360.3	20838	0.0334566
Dibenzylamine	28	0.710373	1.01892	260061	264982	0.0270443
lys-gln	21	0.710373	1.0154	127348	129309	0.0220416
Pro-tyr	28	0.710373	1.01355	350615	355368	0.0194232
4-Ethoxy ethylbenzoate	21	0.710373	1.01021	154173	155747	0.0146548
(2R)-3-(Icosanoyloxy)-2-[(9Z,12Z)-9,12-octadecadienoyloxy]propyl 2-(trimethylammonio)ethyl phosphate	21	0.710373	1.00694	813074	818718	0.00997977
N-lauroylglycine	21	0.710373	1.00529	45972.8	46216.1	0.0076151
6-[(6-Aminohexanoyl)amino]hexanoic acid	21	0.710373	0.992181	13112.8	13010.3	-0.0113255
Sulfanilic acid	28	0.710373	0.989095	1034.19	1022.91	-0.0158195
(+/-)-Eucalyptol	28	0.710373	0.984758	18954.6	18665.7	-0.0221583
N~6~-(5-Oxo-D-isoleucyl)-L-lysine	28	0.710373	0.983734	596541	586837	-0.0236594
Tricyclazole	28	0.710373	0.981217	407624	399967	-0.0273557
(2E,4Z)-Heptadienal	28	0.710373	0.974424	1.78048e+06	1.73494e+06	-0.0373781
3beta-Fluoro-5beta-pregnan-20-one	28	0.710373	0.973948	1.12692e+06	1.09756e+06	-0.0380831
UR2456000	28	0.710373	0.973419	936.3	911.412	-0.0388671
3-Oxalomalic acid	21	0.710373	0.963962	431548	415996	-0.0529517
8222943	28	0.710373	0.963335	335973	323654	-0.0538901
Bifonazole	28	0.710373	0.961321	35363	33995.2	-0.0569096
D-(-)-Glutamine	28	0.710373	0.950251	2.19334e+07	2.08422e+07	-0.0736194
pentabamate	28	0.710373	0.944881	134260	126860	-0.0817948
2361	28	0.710373	0.939823	46780.5	43965.4	-0.089539
Deanol	28	0.710373	0.937471	280136	262619	-0.0931546
Carbaprostacyclin	28	0.710373	0.935559	24918.2	23312.5	-0.0960996
5-Methylcytidine	28	0.710373	0.935542	706032	660523	-0.0961255
T-2 Triol	28	0.710373	0.924837	89146.2	82445.7	-0.112728
Diethyl 2,4,6-trimethyl-1,4-dihydropyridine-3,5-dicarboxylate	28	0.710373	0.92351	51834.7	47869.8	-0.1148
Promegestone	28	0.710373	0.922691	42026.9	38777.8	-0.116081
Bemegride	28	0.710373	0.909266	110213	100213	-0.137226
N,N′-Diethylthiourea	28	0.710373	0.908916	1.24162e+07	1.12853e+07	-0.137782
3475	28	0.710373	0.908776	279256	253781	-0.138004
Ibuprofen	28	0.710373	0.908766	46283.5	42060.9	-0.138019
?-Emtbl	28	0.710373	0.901704	2.18897e+06	1.9738e+06	-0.149274
2-Amino-6-({[2,3,4-trihydroxy-5-(hydroxymethyl)tetrahydro-2-furanyl]methyl}amino)hexanoic acid (non-preferred name)	28	0.710373	0.889306	516429	459263	-0.169248
2'-Deoxyuridine	28	0.710373	0.881141	800333	705206	-0.182555
PC(P-16:0/16:0)	28	0.710373	0.868667	137030	119034	-0.203126
pro-thr	28	0.710373	0.82652	129434	106980	-0.274879
4-[(3-Aminopropyl)amino]butanoic acid	28	0.710373	0.793741	153422	121777	-0.333259
(4S)-4-{[(9Z)-3-Hydroxy-9-octadecenoyl]oxy}-4-(trimethylammonio)butanoate	28	0.710373	0.793117	79425.1	62993.4	-0.334395
(+)-Flesinoxan	28	0.710373	0.790573	36584.9	28923	-0.339029
Arachidonic acid methyl ester	28	0.710373	0.788685	258578	203936	-0.342479
Pipecolic acid	28	0.710373	0.741446	1.64867e+06	1.2224e+06	-0.431586
S-(-)-Cathinone	28	0.710373	0.659591	17313.8	11420	-0.600356
N-(4-Aminobutyl)-3-(4-hydroxyphenyl)-2-oxiranecarboxamide	28	0.710373	0.623323	20217.6	12602.1	-0.681948
N-Tetracosanoylglycine	28	0.710373	0.602925	110181	66430.6	-0.72995
val-asn	28	0.710373	0.596979	462037	275827	-0.744248
Anserine	28	0.710373	0.591166	418906	247643	-0.758365
1-(1Z-hexadecenyl)-2-(9Z,12Z-octadecadienoyl)-sn-glycero-3-phosphocholine	28	0.710373	0.587748	718881	422521	-0.766731
Tranexamic acid	28	0.710373	0.570788	696314	397447	-0.808973
4,4'-Thiobis-2-butanone	28	0.710373	0.559906	34666.6	19410.1	-0.836743
3-Hexaprenyl-4-amino-5-hydroxybenzoate	28	0.710373	0.534918	190732	102026	-0.902611
7,8-dihydro-8-oxoguanine	28	0.710373	0.460509	39746	18303.4	-1.1187
1,1,6-Trimethyl-1,2-dihydronaphthalene	28	0.710373	0.453675	8794.52	3989.85	-1.14027
Coprine	28	0.710373	0.400189	63938.1	25587.4	-1.32124
Gemfibrozil	28	0.710373	0.282273	12871.4	3633.24	-1.82484
Trimethylamine N-oxide	28	0.710373	0.214741	4.68603e+06	1.00628e+06	-2.21933
Propionylcarnitine	415	0.71233	0.974833	1.96687e+06	1.91737e+06	-0.0367723
17β-Hydroxy-androstano[3,2-c]isoxazole	415	0.714479	0.907339	1.32747e+06	1.20446e+06	-0.140287
Aminolevulinic acid	581	0.715757	1.08387	308100	333941	0.116195
5-(6-Carboxy-2-piperidinyl)-1,2,3,4-tetrahydro-2-pyridinecarboxylic acid	923	0.717111	0.80931	73755	59690.7	-0.305235
3635	923	0.718513	0.80715	343469	277231	-0.309092
L-Pyroglutamic acid	643	0.726193	0.89991	5.99267e+06	5.39286e+06	-0.152148
IN00458	370	0.726657	1.00231	757430	759182	0.00333318
DL-Histidine	921	0.73187	0.680995	196569	133862	-0.554284
Cinnamic acid	106	0.73446	1.25335	16334.7	20473.1	0.32579
Cortisol	90	0.73446	1.21664	138431	168421	0.282907
Glycitein	90	0.73446	1.15448	36086.7	41661.5	0.207248
Pyrone	106	0.73446	1.12	249658	279617	0.163497
3beta-hydroxy-4beta-methyl-5alpha-cholest-7-ene-4alpha-carboxylic acid	90	0.73446	1.07915	19393.7	20928.7	0.109894
Asparaginyl-4-hydroxyproline	90	0.73446	1.03634	545518	565341	0.0514954
nicotianamine	90	0.73446	1.0305	323695	333567	0.0433414
4-(Stearoylamino)butanoic acid	90	0.73446	1.02389	425108	435263	0.0340561
D-PANTOTHENIC ACID	106	0.73446	0.998575	3.56879e+06	3.5637e+06	-0.00205786
D-(+)-Maltose	90	0.73446	0.943779	169993	160436	-0.0834788
Naphthalene	106	0.73446	0.94368	86714.6	81830.8	-0.0836308
Alanylclavam	106	0.73446	0.929574	163303	151802	-0.105358
pyroglutamylglutamine	106	0.73446	0.920872	153013	140906	-0.118927
3-Methyl-3-phenylazetidine	106	0.73446	0.893124	12649.4	11297.5	-0.163068
1-Pentofuranosyl-2,4(1H,3H)-pyrimidinedione	106	0.73446	0.879619	1.65651e+06	1.4571e+06	-0.18505
1783697	106	0.73446	0.730054	44633	32584.5	-0.453924
Phosphoric acid	106	0.73446	0.712225	503423	358551	-0.489594
4-Octylphenol	413	0.738902	1.02549	58379.5	59867.7	0.0363148
1776172	845	0.745308	1.13951	1.32487e+06	1.50971e+06	0.188419
4-(5-Hydroxy-2-methyl-2-azabicyclo[2.2.2]oct-5-yl)-3-methylbutanoic acid	234	0.746237	1.05447	97645.8	102964	0.0765155
6-Methyl-3,5-heptadien-2-one	234	0.746237	0.989532	1.49452e+06	1.47887e+06	-0.0151813
gamma-Glutamyl-N~5~-acetylornithine	207	0.746237	0.974877	193590	188727	-0.0367084
Indole-3-acrylic acid	234	0.746237	0.973379	138556	134868	-0.038927
2-Ammonio-4-{4-[(2S)-2-ammonio-2-carboxylatoethyl]-1H-imidazol-2-yl}butanoate	372	0.751214	0.909425	214151	194754	-0.136973
4230434	411	0.763588	1.01328	134393	136178	0.0190344
Hexylbenzene	411	0.763588	0.97473	368336	359029	-0.0369249
(10E,12Z)-10,12-Hexadecadienal	208	0.765173	1.19658	6.39203e+06	7.64855e+06	0.258912
Furaneol	233	0.765173	1.05651	149954	158428	0.0793078
Methionine sulfoxide	233	0.765173	0.886091	1.04308e+06	924268	-0.174473
(-)-Camphor	91	0.768812	1.16958	961800	1.1249e+06	0.225991
(2E)-2-Cyclotetradecen-1-one	91	0.768812	1.12772	147584	166434	0.173413
Asarone	91	0.768812	1.08826	17479.3	19022.1	0.12203
3-BHA	105	0.768812	0.976823	48558.8	47433.3	-0.0338312
Aprobarbital	105	0.768812	0.972476	99687	96943.2	-0.040266
n-propylbenzene	105	0.768812	0.830275	76243.3	63302.9	-0.268339
1-{[(3S,4S,5R)-2,3,4-Trihydroxy-5-(hydroxymethyl)tetrahydro-2-furanyl]methyl}-2-pyrrolidinecarboxylic acid (non-preferred name)	91	0.768812	0.790568	293933	232374	-0.339039
3beta-hydroxy-4beta-methyl-5alpha-cholest-7-ene-4alpha-carbaldehyde	91	0.768812	0.789997	694192	548409	-0.340081
N-Methylisopelletierine	1160	0.77723	1.04033	701586	729881	0.0570409
Imagabalin	209	0.784246	1.06223	32801.7	34842.8	0.0870919
1-hexadecyl-2-[(9Z,12Z)-octadecadienoyl]-sn-glycero-3-phosphocholine	209	0.784246	1.04309	1.62166e+06	1.69154e+06	0.0608698
1,3-Bis[(9Z)-9-octadecenoyloxy]-2-propanyl (9Z,12Z)-9,12-octadecadienoate	232	0.784246	0.998973	238864	238619	-0.00148211
1872050	232	0.784246	0.987942	67736.8	66920.1	-0.0175012
Skatole	232	0.784246	0.748803	694901	520344	-0.417341
1-palmitoyl-2-[(9Z,12Z,15Z)-octadecatrienoyl]-sn-glycero-3-phosphocholine	232	0.784246	0.694641	1.1016e+06	765216	-0.52566
DL-Tryptophan	409	0.788512	0.740532	4.95821e+07	3.67171e+07	-0.433366
Palmitoyl sphingomyelin	911	0.799791	0.921448	4.53944e+06	4.18286e+06	-0.118026
N-Nitrosoguvacoline	104	0.800437	0.959881	124585	119587	-0.0590719
(-)-Lupinine	408	0.801056	0.981359	1.2206e+06	1.19785e+06	-0.0271478
LU3453000	408	0.801056	0.931388	987271	919532	-0.102546
Stearidonic acid	408	0.801056	0.867418	140671	122020	-0.205201
Nor-9-carboxy-δ9-THC	92	0.803613	1.57662	179655	283246	0.656832
LT9970000	92	0.803613	1.25463	26334.3	33039.8	0.327263
N-Methylhexanamide	92	0.803613	1.21858	79241.5	96562.3	0.285204
1-octadecyl-2-[(4Z,7Z,10Z,13Z,16Z,19Z)-docosahexaenoyl]-sn-glycero-3-phosphocholine	92	0.803613	1.14356	729730	834493	0.193536
Clavam-2-carboxylate	92	0.803613	1.08993	1.88279e+06	2.05211e+06	0.124237
(1R,5R)-3,3,5-Trimethylcyclohexyl 5-oxo-L-prolinate	104	0.803613	1.05402	140915	148527	0.0759044
Oxibendazole	104	0.803613	1.05292	112976	118955	0.0743986
Dalcotidine	92	0.803613	0.992923	3.48454e+06	3.45987e+06	-0.010247
1792831	104	0.803613	0.909398	40410.2	36749	-0.137017
4-Hydroxyprolylleucine	104	0.803613	0.900718	446877	402510	-0.150853
2-[(2Z,4E,6E,8Z,10E)-12-Hydroxy-6,11-dimethyl-2,4,6,8,10-dodecapentaen-2-yl]-4,4,7a-trimethyl-2,4,5,6,7,7a-hexahydro-1-benzofuran-6-ol	92	0.803613	0.844596	35996.7	30402.7	-0.243667
(2S)-5-Carbamimidamido-2-(2-oxo-1-azetidinyl)pentanoic acid	104	0.803613	0.83222	523824	435936	-0.264964
(23R)-29-Amino-26-hydroxy-26-oxido-20-oxo-21,25,27-trioxa-26lambda~5~-phosphanonacosan-23-yl (11Z,14Z)-11,14-icosadienoate	104	0.803613	0.814935	1.59395e+06	1.29897e+06	-0.295243
(2R)-2-[(8Z,11Z,14Z)-8,11,14-Icosatrienoyloxy]-3-(pentadecanoyloxy)propyl 2-(trimethylammonio)ethyl phosphate	104	0.803613	0.794154	284666	226069	-0.33251
Adenosine 3'5'-cyclic monophosphate	22	0.804779	2.58804	730.859	1891.49	1.37186
Menbutone	22	0.804779	2.10034	24855.7	52205.5	1.07062
Azelaic acid	22	0.804779	1.94389	9147.48	17781.7	0.958949
benzoquinone	27	0.804779	1.90267	44080.3	83870.1	0.928023
4'-Methoxy-α-pyrrolidinopropiophenone	22	0.804779	1.77621	19250.8	34193.4	0.828802
Cytidine 5'-monophosphate (hydrate)	22	0.804779	1.36596	20039.7	27373.3	0.449913
Phthalic acid	22	0.804779	1.35977	485096	659620	0.443365
246I1D7TDL	27	0.804779	1.28763	39377	50702.9	0.364713
MFCD18695608	22	0.804779	1.25596	58612.1	73614.7	0.328796
3-Amino-5-morpholinomethyl-2-oxazolidinone (AMOZ)	22	0.804779	1.19628	947989	1.13406e+06	0.258553
N-methyl-2-oxoglutaramic acid	22	0.804779	1.19387	235568	281236	0.25564
(6Z)-6-Octenal	22	0.804779	1.15707	48066.8	55616.7	0.210478
Myrmicacin	22	0.804779	1.15361	218631	252215	0.206156
N-(4-Aminobutyl)-3-(3,4-dihydroxyphenyl)propanamide	22	0.804779	1.14658	14322.9	16422.4	0.197341
Amphetamine	22	0.804779	1.12924	2846.97	3214.91	0.175354
6-Methyl-6-(5-methyl-furan-2-yl)-hept-3-en-2-one	27	0.804779	1.11422	27040	30128.5	0.156035
Biopterin	22	0.804779	1.10366	34178	37721.1	0.142301
1-[(1Z,9Z)-octadecadienyl]-sn-glycero-3-phosphocholine	22	0.804779	1.09905	169773	186589	0.136252
Maltol	22	0.804779	1.09129	322509	351952	0.126037
(3S)-3-(Pentanoyloxy)-4-(trimethylammonio)butanoate	27	0.804779	1.08579	78798.7	85559	0.118747
Putaminoxin	22	0.804779	1.07587	154118	165810	0.1055
9,15-Octadecadienoic acid	27	0.804779	1.06267	71617.2	76105.6	0.087696
CY9070000	27	0.804779	1.06224	1.03489e+06	1.0993e+06	0.0871144
5,8,12-Trihydroxy-2-oxododecanoic acid	22	0.804779	1.05694	76464.6	80818.8	0.0798975
Maraniol	22	0.804779	1.04993	3.9508e+06	4.14806e+06	0.0702945
513992	22	0.804779	1.04741	56556.9	59238.4	0.0668297
3222	22	0.804779	1.0472	25329.7	26525.3	0.0665439
Histamine	22	0.804779	1.04692	73056.6	76484.6	0.0661548
6185892	22	0.804779	1.04196	189234	197174	0.0592991
phe-gln	22	0.804779	1.0412	33346.6	34720.3	0.0582423
7-Methylguanosine	22	0.804779	1.03586	353878	366567	0.0508246
Orotic acid	27	0.804779	1.023	71109.6	72745.3	0.0328103
N-Acetyl-L-Citrulline	27	0.804779	1.01819	377075	383935	0.0260124
(13Z,16Z,19Z)-docosatrienoic acid	22	0.804779	1.0091	4.50319e+06	4.54416e+06	0.0130654
3-Hydroxy-4-pentenenitrile	22	0.804779	1.0054	222560	223762	0.00776908
6-Hydroxy-1-(hydroxymethyl)-5-{2-[2-(hydroxymethyl)-1-pyrrolidinyl]-2-oxoethyl}-1,4a-dimethyldecahydro-2-naphthalenyl phenylcarbamate	27	0.804779	1.00418	70518.8	70813.3	0.00601316
(+/-)5(6)-EET Ethanolamide	22	0.804779	1.00412	325252	326591	0.00592738
2-Amino-4-cresol	27	0.804779	1.00373	33333.2	33457.7	0.00537578
Heptanophenone	27	0.804779	0.99997	85087.1	85084.5	-4.39e-05
Glutaminyl-4-hydroxyproline	27	0.804779	0.999847	61558	61548.5	-0.000220862
2-({2-[(1-Benzylpiperidin-4-yl)amino]-2-oxoethyl}thio)acetic acid	22	0.804779	0.996783	60295	60101.1	-0.00464905
Juvabione	22	0.804779	0.996565	414079	412657	-0.00496349
3,3,5,5-Tetramethylpyrroline-N-oxide	27	0.804779	0.994903	1.79109e+06	1.78196e+06	-0.00737251
Northienamycin	22	0.804779	0.991837	84790.3	84098.2	-0.0118249
3580	27	0.804779	0.989523	710632	703187	-0.0151949
LysoPC(P-18:0)	27	0.804779	0.982673	75009.9	73710.2	-0.025217
AMPA	27	0.804779	0.981223	3.24053e+06	3.17968e+06	-0.0273478
4-Hydroxyprolylalanine	27	0.804779	0.980368	904608	886850	-0.028604
3-[(6-Oxodecanoyl)oxy]-4-(trimethylammonio)butanoate	27	0.804779	0.978676	39165.9	38330.7	-0.0310968
2376	27	0.804779	0.978522	7346.48	7188.69	-0.0313238
8-(5-Pentyl-2-furyl)octanoic acid	22	0.804779	0.975315	298015	290658	-0.0360597
Valerophenone	22	0.804779	0.971378	158912	154364	-0.0418951
Tyrosyl-4-hydroxyproline	27	0.804779	0.971184	14421	14005.5	-0.0421838
Penicillic acid	27	0.804779	0.968957	81050	78533.9	-0.0454956
Nigrifactin	27	0.804779	0.961939	1201.24	1155.52	-0.0559826
N-Acetylornithine	27	0.804779	0.961675	3.17656e+07	3.05482e+07	-0.0563792
Deferiprone	22	0.804779	0.958125	67243.7	64427.9	-0.0617137
(9Z)-9-Cycloheptadecen-1-ol	27	0.804779	0.957348	59413	56879	-0.0628844
L-Alanyl-L-proline	27	0.804779	0.956572	42339.9	40501.2	-0.0640539
Nicotinuric acid	27	0.804779	0.954783	28660.4	27364.4	-0.0667553
N-(2-Aminopropanoyl)glutamine	27	0.804779	0.954367	33584.6	32052	-0.0673836
(2E)-N-(4-Amino-2,3-dihydroxybutyl)-3-(4-hydroxyphenyl)acrylamide	27	0.804779	0.947561	46205.4	43782.5	-0.077709
9-Pentofuranosyl-3,9-dihydro-1H-purine-2,6-dione	27	0.804779	0.946062	837024	791877	-0.079993
2-(6-Hydroxy-1H-indol-3-yl)acetamide	27	0.804779	0.943175	120223	113391	-0.0844025
3-(1H-Imidazol-1-yl)-2-oxopropanoic acid	27	0.804779	0.939105	36008	33815.2	-0.090642
Levetiracetam	27	0.804779	0.933017	109135	101825	-0.100025
3138020	22	0.804779	0.92838	10657.3	9894.02	-0.107213
(3E,5E)-6-Phenyl-3,5-hexadien-2-one	27	0.804779	0.926054	154307	142897	-0.110833
7-Oxobenz[de]anthracene	27	0.804779	0.925581	51569.2	47731.4	-0.111569
N-LINOLEOYL-4-AMINOBUTYRIC ACID	27	0.804779	0.925168	334477	309447	-0.112213
3-Hydroxyhexanoic acid	27	0.804779	0.923913	75174.4	69454.6	-0.114171
(5-Benzyl-3,6-dioxo-2-piperazinyl)acetic acid	27	0.804779	0.9237	121968	112662	-0.114503
Norcapillene	27	0.804779	0.923667	54874.5	50685.7	-0.114555
3-Indoleacetamide	27	0.804779	0.91949	63456.2	58347.3	-0.121094
Hippuric acid	27	0.804779	0.915569	3.36696e+06	3.08269e+06	-0.127259
Ozagrel	22	0.804779	0.910472	36990.3	33678.6	-0.135313
Sebacic acid	27	0.804779	0.907824	503986	457531	-0.139515
Ricinoleic acid methyl ester	27	0.804779	0.907514	65918.4	59821.9	-0.140008
Aleglitazar	27	0.804779	0.902199	45752.9	41278.3	-0.148482
S-formylglutathione	27	0.804779	0.898032	89666.8	80523.7	-0.155161
AminoDHQ	27	0.804779	0.895511	67939.7	60840.8	-0.159217
S-Adenosylhomocysteine	27	0.804779	0.889512	174969	155637	-0.168914
3-Allylcyclohexene	27	0.804779	0.889285	71607.5	63679.5	-0.169283
MFCD18781916	27	0.804779	0.885578	16249.8	14390.5	-0.175309
6-[(4Z,8E)-3,7-Dihydroxy-6,8-dimethyl-4,8-decadien-2-yl]-4-hydroxy-2H-pyran-2-one	27	0.804779	0.875227	70563.1	61758.7	-0.192271
Heptylparaben	27	0.804779	0.872164	226818	197823	-0.197328
phe-thr	27	0.804779	0.857659	29698.4	25471.1	-0.221523
norhaman	22	0.804779	0.852014	129483	110321	-0.231051
N6-METHYLLYSINE	27	0.804779	0.844412	53431.3	45118	-0.243981
(2R)-2-[(4Z,7Z,10Z,13Z,16Z,19Z)-4,7,10,13,16,19-Docosahexaenoyloxy]-3-[(1Z,11Z)-1,11-octadecadien-1-yloxy]propyl 2-(trimethylammonio)ethyl phosphate	27	0.804779	0.844049	63643.2	53717.9	-0.244602
(2Z,4E,8Z)-N-Isobutyl-2,4,8-icosatrienamide	22	0.804779	0.836489	168213	140709	-0.257582
3-Aminosalicylic acid	27	0.804779	0.8334	866270	721949	-0.262919
Clopidol	27	0.804779	0.829733	2.32209e+06	1.92672e+06	-0.26928
PEG n7	27	0.804779	0.817918	286098	234005	-0.289971
L-Tyrosine methyl ester	27	0.804779	0.81065	26213.7	21250.1	-0.302849
Anisomycin	27	0.804779	0.809887	18445.3	14938.6	-0.304208
Batrachotoxin	27	0.804779	0.784806	18472.2	14497.1	-0.349592
2-[2,4-Dihydroxy-3-(3-methyl-2-buten-1-yl)phenyl]propanoic acid	22	0.804779	0.777762	27087	21067.2	-0.3626
2,6-Diamino-4-methyleneheptanedioic acid	27	0.804779	0.773879	117866	91213.8	-0.36982
3-(1-Hydroxyethyl)-4a,5-dimethyl-4a,5,6,7,8,8a-hexahydro-2(1H)-naphthalenone	27	0.804779	0.76795	47798.5	36706.8	-0.380916
1-Methyluric acid	27	0.804779	0.765217	48865.4	37392.6	-0.38606
Nojirimycin	27	0.804779	0.759996	64019.8	48654.8	-0.395936
2140	27	0.804779	0.707285	37985.5	26866.6	-0.499636
Thiabendazole	27	0.804779	0.704032	30802.4	21685.9	-0.506286
MM3670000	27	0.804779	0.673918	802241	540644	-0.569355
pentahomomethionine	27	0.804779	0.452035	45552.4	20591.3	-1.14549
Choline	16808	0.80678	0.952184	8.81052e+06	8.38924e+06	-0.070687
Hexadecanamide	1235	0.809956	1.00991	173110088	1.74825e+08	0.0142203
2-Methyl-2-phenyl-undecane	377	0.813651	1.02711	189434	194570	0.0385946
Styrene	1234	0.815444	1.00774	226729	228484	0.011123
Myristamide	856	0.820489	1.05671	6.27928e+06	6.6354e+06	0.0795844
Paracetamol	230	0.822765	0.954963	91594.4	87469.3	-0.0664829
6-Methoxyquinoline	230	0.822765	0.94317	6.40287e+06	6.039e+06	-0.0844101
thr-tyr	230	0.822765	0.749442	36797.3	27577.5	-0.41611
Tetralin	406	0.826293	0.921584	85160.7	78482.8	-0.117812
3-Methylbutanoic acid	406	0.826293	0.888769	1.32914e+06	1.1813e+06	-0.17012
Homocitrulline	1231	0.831201	1.05719	129671	137087	0.0802371
1,4-Dimethylimidazole	103	0.836172	1.00419	91356	91739	0.00603567
Tris(hydroxymethyl)aminomethane	93	0.83879	2.49293	6692.82	16684.7	1.31784
Progesterone	103	0.83879	1.75113	19336.9	33861.5	0.808289
1-STEAROYL-2-DOCOSAHEXANOYL-SN-GLYCERO-3-PHOSPHOCHOLINE	93	0.83879	1.1105	336798	374012	0.151203
(5Z,8Z)-5,8-Tetradecadienoic acid	103	0.83879	1.08422	100740	109224	0.116653
Binapacryl	93	0.83879	1.05993	82480.4	87423.1	0.0839631
DL-α-Aminocaprylic acid	93	0.83879	1.01468	248727	252379	0.0210255
3,5-di-tert-Butyl-4-hydroxybenzaldehyde	93	0.83879	1.01415	586392	594688	0.0202682
fMet	103	0.83879	0.985192	1.46985e+06	1.44808e+06	-0.0215229
MFCD00129083	93	0.83879	0.975827	1.58213e+06	1.54388e+06	-0.0353029
2-Hydroxy-8-(2-octyl-1-cyclopropen-1-yl)octanoic acid	93	0.83879	0.953624	93127.6	88808.8	-0.0685068
Υ-L-Glutamyl-L-glutamic acid	103	0.83879	0.942947	217320	204921	-0.0847519
Atrazine	103	0.83879	0.866634	864296	749028	-0.206506
Pyridoxine	93	0.83879	0.853713	18739.3	15998	-0.228177
N-oleoylsphingosine-1-phosphocholine	103	0.83879	0.739404	571381	422481	-0.435566
Diethyl phthalate	405	0.83898	1.02679	466517	479015	0.0381405
OPEO	229	0.842189	1.10675	82829.5	91671.4	0.146328
Lauramide	904	0.848278	0.974415	3.89452e+06	3.79487e+06	-0.0373924
Cyprodenate	1228	0.848552	0.885883	885719	784644	-0.174812
1,2-dioleoyl-sn-glycero-3-phospho-N,N-dimethylethanolamine	380	0.850522	0.740581	1.5932e+06	1.17989e+06	-0.43327
Indane	380	0.851709	1.03491	325970	337350	0.0495075
5-Pentyl-2(5H)-furanone	404	0.851709	0.970882	581220	564296	-0.0426328
DL-Glutamine	629	0.851869	0.888915	168727	149984	-0.169882
Capsi-amide	1599	0.859126	1.08612	1.82454e+06	1.98166e+06	0.11918
(2,7-Dimethyloctahydro-1H-cyclopenta[c]pyridin-4-yl)methanol	628	0.860142	0.971733	1.09184e+06	1.06098e+06	-0.0413682
(+/-)-C75	597	0.861031	0.987392	95856.5	94648	-0.0183047
2,2,6,6-Tetramethyl-1-piperidinol (TEMPO)	213	0.861707	1.03061	720252	742298	0.0434972
PC(P-16:0/20:4(8Z,11Z,14Z,17Z))	213	0.861707	0.864848	751110	649596	-0.209481
(2E)-decenoic acid	403	0.864475	1.03323	47728.4	49314.2	0.0471567
(+/-)12(13)-DiHOME	1224	0.870777	0.829874	659620	547401	-0.269036
(2Z)-3,7-Dimethyl-2,6-octadien-1-yl 3-oxobutanoate	94	0.874287	1.31548	44677.3	58772.3	0.395594
Metolachlor morpholinone	102	0.874287	1.23609	7117.67	8798.09	0.305785
1,3,5-Heptatriene	94	0.874287	1.05972	926584	981921	0.0836847
N,N-Dimethylglycine	102	0.874287	1.02607	458425	470376	0.037127
4-Amino-1,3-benzenediol	102	0.874287	0.998422	289874	289417	-0.00227899
Butoctamide semisuccinate	102	0.874287	0.992191	50843.1	50446	-0.0113105
13-oxotrideca-9,11-dienoic acid	102	0.874287	0.961473	203919	196063	-0.0566819
(6Z,10E)-2,6,11,15-Tetramethyl-2,6,10,14-hexadecatetraene	102	0.874287	0.954727	778449	743207	-0.0668394
Indole-3-pyruvic acid	94	0.874287	0.902916	120853	109120	-0.147336
1-icosanoyl-sn-glycero-3-phosphocholine	94	0.874287	0.883141	1.64009e+06	1.44843e+06	-0.179285
Jasmonic acid	102	0.874287	0.824334	208660	172006	-0.278699
N-(tert-Butoxycarbonyl)-L-leucine	102	0.874287	0.810751	1.33073e+06	1.07889e+06	-0.302669
5,5'-[(6Z)-6-Tetradecene-1,14-diyl]bis(1,3-benzenediol)	102	0.874287	0.320491	24880.4	7973.94	-1.64164
2210856	626	0.879409	0.816032	1.64777e+06	1.34463e+06	-0.293303
PC	214	0.881308	1.19997	606784	728124	0.263002
DL-Carnitine	866	0.889715	1.00482	9.28929e+06	9.33403e+06	0.00693283
Levulinic acid	401	0.890109	1.00626	302304	304198	0.00900881
(2E,4E,12Z)-N-Isobutyl-2,4,12-octadecatrienamide	401	0.890109	0.884875	3.98654e+06	3.52758e+06	-0.176455
DL-Dipalmitoylphosphatidylcholine	383	0.890109	0.879585	1.99794e+06	1.75735e+06	-0.185106
(Z)-N-{(2S)-2-Amino-1-hydroxy-3-[(Z)-(hydroxy{(2R,3R)-3-[hydroxy(imino)methyl]-2-oxiranyl}methylene)amino]propylidene}-L-valine	401	0.890109	0.619655	65093.2	40335.4	-0.690462
p-cymene	1591	0.895829	0.947371	59114.9	56003.7	-0.0779992
delta-guanidinovaleric acid	624	0.897186	1.08246	55687.4	60279.1	0.114308
Tetranor-12(S)-HETE	215	0.90098	0.992571	247037	245202	-0.0107575
Naphthalen-2-amine	226	0.90098	0.807882	72512.4	58581.5	-0.307783
1-[(1Z)-octadecenyl]-2-[(5Z,8Z,11Z,14Z)-icosatetraenoyl]-sn-glycero-3-phosphocholine	215	0.90098	0.736215	1.50327e+06	1.10673e+06	-0.4418
Inosine-5'-monophosphate (IMP)	23	0.901515	5.50193	2024.33	11137.7	2.45994
3,4-Dihydroxyphenylglycol	26	0.901515	2.15095	14071.2	30266.5	1.10497
3,5,6-Indolinetriol	23	0.901515	1.86606	15073.8	28128.6	0.899997
N-(Aminoacetyl)glutamine	23	0.901515	1.58386	187275	296616	0.663441
O-Acetyl-L-serine	26	0.901515	1.34169	43520.9	58391.7	0.424054
Methyl (2R,3S)-3-hydroxy-8-methyl-8-azabicyclo[3.2.1]octane-2-carboxylate	23	0.901515	1.27963	71714.8	91768.4	0.355727
N-Benzyl-4-piperidone	23	0.901515	1.23442	11723.7	14472	0.303838
Propylparaben	23	0.901515	1.21961	42141	51395.5	0.286417
1-(3,5-Dihydroxyphenyl)-12-hydroxy-2-tridecanyl acetate	26	0.901515	1.20243	30420.2	36578.2	0.265953
4-Methylumbelliferyl glucuronide	23	0.901515	1.18716	6243.97	7412.59	0.247513
Allyl cyclohexanecaproate	23	0.901515	1.17958	21162.9	24963.4	0.238276
Aspartyl-L-proline	23	0.901515	1.17546	175443	206227	0.233226
Piracetam	23	0.901515	1.15851	522258	605038	0.212265
1-Decen-3-one, 1-(4-hydroxy-3-methoxyphenyl)-	26	0.901515	1.15435	48471.2	55952.7	0.207079
malonamic acid	23	0.901515	1.13611	460472	523148	0.184105
1-Vinylimidazole	23	0.901515	1.11889	122310	136852	0.162074
N-(4-Heptanyl)-1,3-benzodioxole-5-carboxamide	26	0.901515	1.09042	18519.4	20193.9	0.12488
GLYCERYL 1-(5-HYDROXYDODECANOATE)	23	0.901515	1.08704	198677	215969	0.1204
Cyclohexyl phenyl ketone	26	0.901515	1.08268	19023.5	20596.4	0.114608
alpha-Glutamyl-4-hydroxyproline	23	0.901515	1.08141	11922.3	12893	0.112918
Hexyl 2-methyl-4-pentenoate	23	0.901515	1.07997	14463.1	15619.8	0.110997
NSC 3363	26	0.901515	1.07424	50790.4	54561.3	0.103322
8-Azabicyclo[3.2.1]octane-1,2,4,7-tetrol	23	0.901515	1.06194	76142.2	80858.3	0.0866997
Wortmannin	23	0.901515	1.06193	76828.6	81586.4	0.0866843
N-Caffeoylputrescine	26	0.901515	1.05454	34887.1	36789.7	0.0766081
Vorinostat	23	0.901515	1.05344	13154.9	13857.9	0.0751036
tyr-thr	23	0.901515	1.05214	21493.3	22614	0.0733301
5-(2-Thienyl)-3,4,7,7a-tetrahydrocyclopenta[b]pyran-6(2H)-one	23	0.901515	1.04666	1.09764e+08	1.14885e+08	0.0657906
PGB1	26	0.901515	1.04102	922761	960609	0.0579927
2-Aminodecanoic acid	23	0.901515	1.04076	98749.7	102775	0.057643
o-sec-Butylphenol	26	0.901515	1.03865	384350	399205	0.0547101
AM2201 Benzimidazole analog	23	0.901515	1.03737	191892	199062	0.0529237
Histidyl-4-hydroxyproline	23	0.901515	1.03425	353086	365178	0.04858
387122	23	0.901515	1.03126	3.06113e+06	3.15681e+06	0.044405
Vinylbital	26	0.901515	1.03121	104036	107283	0.0443425
4329	23	0.901515	1.01676	1.32381e+06	1.346e+06	0.0239777
DG(18:2(9Z,12Z)/20:4(5Z,8Z,11Z,14Z)/0:0)[iso2]	23	0.901515	1.01657	29072.4	29554.2	0.0237133
Tyrosylalanine	26	0.901515	1.01366	61673.6	62516.2	0.0195781
Tretinoin	26	0.901515	1.01184	171230	173258	0.0169875
1-Benzylquinolinium	23	0.901515	1.00516	112682	113264	0.00742547
12-Aminododecanoic acid	26	0.901515	0.995706	617166	614516	-0.00620775
(8S,9Z)-9-Heptadecene-4,6-diyne-1,8-diol	23	0.901515	0.99461	822117	817685	-0.00779761
28396EFO9I	26	0.901515	0.993446	1.48677e+06	1.47702e+06	-0.00948646
Carbocloral	26	0.901515	0.991998	362185	359287	-0.0115907
Sorbic oil	26	0.901515	0.983055	17187.4	16896.2	-0.0246554
1-O-Hexadecyl-lyso-sn-glycero-3-phosphocholine	26	0.901515	0.981656	4.42769e+06	4.34647e+06	-0.0267107
Monoethyl malonic acid	26	0.901515	0.979946	46207.9	45281.2	-0.0292264
Pent-1-ene	26	0.901515	0.977246	255229	249422	-0.0332062
UNII:DPF682Q08V	26	0.901515	0.977087	1751.77	1711.63	-0.0334417
2,4-Dimethyl-5,6,7,8-tetrahydroquinoline	26	0.901515	0.971475	1231.31	1196.18	-0.0417517
Adipoin	23	0.901515	0.970057	71403.3	69265.3	-0.0438581
Stearidonoyl glycine	23	0.901515	0.966401	1.12655e+06	1.0887e+06	-0.0493057
1,6-Dihydroxy-4-methyl-2,4-cyclohexadiene-1-carboxylic acid	26	0.901515	0.961101	117470	112900	-0.0572403
Docosapentaenoic acid	23	0.901515	0.961091	204647	196684	-0.0572551
10-oxo-8-decenoic acid	26	0.901515	0.958555	68491.3	65652.7	-0.0610661
2,4-NONADIEN-1-OL	26	0.901515	0.9562	22219.4	21246.2	-0.0646162
MFCD00014276	26	0.901515	0.95572	25475.5	24347.5	-0.0653408
Octadecanamine	26	0.901515	0.95315	81002.6	77207.6	-0.0692244
C4-Carnitine	26	0.901515	0.951864	5.53428e+06	5.26788e+06	-0.0711732
MFCD00674434	26	0.901515	0.950402	103413	98284.2	-0.0733905
DL-N-Acetyltryptophan	26	0.901515	0.945933	53003.6	50137.9	-0.0801896
TIGESTOL	26	0.901515	0.945735	2.126e+06	2.01063e+06	-0.0804925
3688	26	0.901515	0.945672	113577	107407	-0.080589
Maltotetraose	23	0.901515	0.94417	145989	137838	-0.0828815
5-Hydroxydecanoic acid	26	0.901515	0.936167	126958	118853	-0.0951625
4-Isopropyl-1,6-dimethyl-1,2-dihydronaphthalene	26	0.901515	0.935176	77967.6	72913.5	-0.0966898
(S)-(+)-allantoin	26	0.901515	0.934337	1.69501e+06	1.58371e+06	-0.0979855
Cinnamaldehyde	26	0.901515	0.922	13620.4	12558	-0.117161
O-Acetyl-DL-serine	26	0.901515	0.920298	65194.7	59998.5	-0.119828
N-(3-Carboxypropyl)glutamine	23	0.901515	0.918328	117500	107904	-0.122918
p-Xylene	26	0.901515	0.910991	49382.2	44986.7	-0.134491
2-Isobutoxynaphthalene	26	0.901515	0.908404	291576	264869	-0.138594
n-Propyl GalIate	26	0.901515	0.905183	169617	153535	-0.143719
N-Methyltryptamine	23	0.901515	0.903611	34022.9	30743.5	-0.146226
lys-tyr	26	0.901515	0.902651	53743	48511.2	-0.14776
hercynine	26	0.901515	0.899382	254236	228655	-0.152995
4-(Heptyloxy)benzoic acid	26	0.901515	0.897197	8672.46	7780.91	-0.156503
2,4-Diaminotoluene	26	0.901515	0.89315	3705.98	3310	-0.163025
Tetradecanedioic acid	23	0.901515	0.892772	14090.6	12579.7	-0.163637
Bis(2-ethylhexyl)adipate	26	0.901515	0.887657	75356.9	66891.1	-0.171926
Dihydrouridine	26	0.901515	0.887611	516718	458645	-0.172001
Istamycin C1	23	0.901515	0.884161	79007.8	69855.6	-0.17762
asp-gln	23	0.901515	0.883307	69492.3	61383	-0.179014
(2Z)-2-(2-Hydroxybenzylidene)heptanal	26	0.901515	0.868368	290151	251958	-0.203621
Methylone	23	0.901515	0.863891	331388	286283	-0.211079
DL-Ala-DL-Phe	26	0.901515	0.849834	71483.4	60749	-0.234747
(3aR,4R,5R,6aS)-5-Hydroxy-4-[(1E,3S)-3-hydroxy-1-octen-1-yl]hexahydro-2H-cyclopenta[b]furan-2-one	26	0.901515	0.845029	64456.5	54467.5	-0.242928
17B-HYDROXY-4A-METHYL-5A-ANDROSTAN-3-ONE	26	0.901515	0.841657	777729	654581	-0.248696
Cyclooctatin	26	0.901515	0.8336	1.11341e+06	928139	-0.262572
lamtidine	26	0.901515	0.826812	362213	299482	-0.274368
1-(2,4-Dihydroxyphenyl)-1-butanone	26	0.901515	0.823689	104576	86137.9	-0.279828
(S)-2-methylbutanal	26	0.901515	0.810654	6.28483e+06	5.09482e+06	-0.302842
Crotetamide	26	0.901515	0.806934	29684.2	23953.2	-0.309478
Pfaffic acid	23	0.901515	0.806038	34391.1	27720.5	-0.31108
606546	26	0.901515	0.804521	15252.5	12271	-0.313797
Paradol	23	0.901515	0.802487	47809.8	38366.7	-0.317451
lycopsamine	26	0.901515	0.758004	115546	87584.2	-0.399723
musk ambrette	23	0.901515	0.754317	39449.5	29757.4	-0.406757
5-Methyltetrahydrofolic acid	23	0.901515	0.748348	33424.2	25012.9	-0.418218
Tiaprofenic acid	23	0.901515	0.699719	433659	303439	-0.515153
1beta-Hydroxycholic acid	23	0.901515	0.688367	147001	101191	-0.53875
2-Methoxy-2-methyldihydro-3(2H)-thiophenone	26	0.901515	0.644932	104005	67076.3	-0.632782
Pirbuterol	23	0.901515	0.493087	34835.5	17176.9	-1.02009
(2Z)-3-(1,3-Benzodioxol-5-yl)acrylaldehyde	26	0.901515	0.417939	28106.8	11746.9	-1.25864
2475675	26	0.901515	0.11911	19436.7	2315.1	-3.06964
DAUDA	26	0.901515	0.035643	147319	5250.88	-4.81024
Gabapentin	896	0.904385	0.976972	414656	405107	-0.033611
L-gamma-Glutamyl-L-leucine	623	0.907095	0.787589	1.10222e+06	868096	-0.344486
Uracil	623	0.907095	0.783393	2.72716e+06	2.13644e+06	-0.352192
5-Dodecyldihydro-2(3H)-furanone	95	0.910026	1.25645	1.04597e+06	1.3142e+06	0.329351
4-Imino-1-(beta-D-ribofuranosyl)-1,4-dihydro-3-pyridinecarboxylic acid	95	0.910026	1.11002	154979	172031	0.150592
Temozolomide	95	0.910026	1.07171	24614.6	26379.7	0.0999133
Toluene	95	0.910026	1.04626	205200	214693	0.0652446
3-Hydroxy-2-methylpyridine	95	0.910026	1.02152	455283	465080	0.0307166
8-Methyl-8-azabicyclo[3.2.1]octan-3-ol	95	0.910026	1.01015	171902	173647	0.0145727
octadiene	95	0.910026	1.00746	117014	117887	0.0107296
N-Butylbenzenesulfonamide	95	0.910026	0.995716	177348	176588	-0.00619372
Diphenylamine	95	0.910026	0.990462	126354	125148	-0.0138261
navenone A	101	0.910026	0.955754	247272	236332	-0.0652881
Ethanoic anhydride	101	0.910026	0.953705	4.38439e+06	4.18141e+06	-0.0683849
Ethylbenzene	101	0.910026	0.949722	26887.2	25535.3	-0.0744235
(E)-2-Butenyl-4-methyl-threonine	101	0.910026	0.945269	647593	612150	-0.0812025
D-Nopaline	101	0.910026	0.923312	446493	412252	-0.115111
1-octadecanoyl-2-[(8Z,11Z,14Z)-eicosatrienoyl]-sn-glycero-3-phosphocholine	95	0.910026	0.902792	2.2549e+06	2.03571e+06	-0.147534
1-octadecanoyl-2-(4Z,7Z,10Z,13Z,16Z-docosapentaenoyl)-sn-glycero-3- phosphocholine	95	0.910026	0.829056	1.36701e+06	1.13332e+06	-0.270459
1-Methylhistidine	95	0.910026	0.79409	499055	396294	-0.332625
14(S)-HDHA	101	0.910026	0.780059	898111	700579	-0.358345
(2Z,4E)-2,4-Octadien-1-ol	101	0.910026	0.743868	97188.3	72295.3	-0.426881
2,5,7-Trimethyl-6-(2-thienylmethyl)-2,6-dihydro-1H-pyrrolo[3,4-d]pyridazin-1-one	101	0.910026	0.51705	25397	13131.5	-0.951623
L-Phenylalanine	1587	0.914269	0.78716	1.90696e+07	1.50109e+07	-0.345272
N-Acetyl-L-histidine	216	0.920712	1.01303	731196	740725	0.0186783
2-Decylfuran	216	0.920712	1.00528	981887	987069	0.00759378
Gly-Leu	216	0.920712	0.859921	4.01593e+06	3.45338e+06	-0.217724
nalidixic acid	216	0.920712	0.814952	7.0405e+06	5.73767e+06	-0.295213
(2E,4Z)-N-Isobutyl-2,4-octadecadienamide	604	0.925616	0.90103	1.50989e+07	1.36045e+07	-0.150352
C8-HSL	892	0.932635	1.16576	47102.6	54910.4	0.221272
2-[(5E,8E)-5,8-Tetradecadien-1-yl]cyclobutanone	873	0.939385	1.04391	6.67499e+07	6.96807e+07	0.0619936
Valyl-4-hydroxyproline	217	0.940492	0.914094	268122	245089	-0.129585
Nicotinamide	224	0.940492	0.801187	6.18954e+06	4.95898e+06	-0.319788
Xanthine	397	0.941691	0.946848	2.18929e+06	2.07292e+06	-0.078795
Thiamine	96	0.945015	0.969583	153843	149164	-0.0445638
Metronidazole	96	0.945946	1.4157	127704	180791	0.501516
1-[(3-Carboxypropyl)amino]-1-deoxy-beta-D-fructofuranose	100	0.945946	1.2044	76280.9	91873	0.26832
N~2~-Acetyl-L-ornithine	100	0.945946	1.17541	1.11168e+06	1.30668e+06	0.233159
Pinolenic acid	96	0.945946	1.15287	964160	1.11155e+06	0.205231
Octadecyl 3-(3,5-di-tert-butyl-4-hydroxyphenyl)propionate	96	0.945946	1.05236	1.18957e+06	1.25186e+06	0.0736286
N-Vinyl-2-pyrrolidone	96	0.945946	1.03924	2.90326e+06	3.0172e+06	0.0555356
Ectoine	96	0.945946	1.02979	171352	176456	0.0423433
(+)-[6]-Gingerol	100	0.945946	1.02731	607921	624521	0.0388677
gamma-thiomethyl glutamate	100	0.945946	1.00752	206415	207967	0.0108035
1-(2,3-Dichlorophenyl)piperazine	100	0.945946	0.994187	217445	216181	-0.00841119
palmitoleoyl ethanolamide	100	0.945946	0.989446	2.29953e+07	2.27526e+07	-0.0153065
(3E)-4,8-Dimethyl-1,3,7-nonatriene	100	0.945946	0.975682	221591	216202	-0.0355168
Benzylideneacetone	100	0.945946	0.973437	163918	159564	-0.0388401
DL-Stachydrine	100	0.945946	0.902088	6.03286e+06	5.44217e+06	-0.14866
3-(3,4-Dimethyl-5-pentyl-2-furyl)propanoic acid	96	0.945946	0.89498	1.11418e+06	997165	-0.160073
N-Methyl-2-pyrrolidone	100	0.945946	0.891945	3.93143e+06	3.50662e+06	-0.164973
Myristoleic acid	100	0.945946	0.820275	23005.2	18870.6	-0.285821
1,2-di-[(9Z)-octadecenoyl]-sn-glycero-3-phosphoethanolamine	96	0.945946	0.711474	729086	518726	-0.491117
Pyrogallol	396	0.954262	1.0345	1.62829e+06	1.68447e+06	0.0489387
acebutolol	396	0.954633	1.02828	182749	187917	0.0402328
N-Undecanoylglycine	388	0.954633	0.986482	664301	655321	-0.0196349
Creatinine	388	0.954633	0.954376	1.27791e+07	1.21961e+07	-0.0673701
Corticosterone	218	0.960308	1.38004	826659	1.14082e+06	0.464712
1,2,3,4-Tetramethyl-1,3-cyclopentadiene	218	0.960308	0.939004	6.76257e+06	6.35008e+06	-0.0907974
6-Oxo-pipecolinic acid	223	0.960308	0.881271	1.72096e+07	1.51663e+07	-0.182342
Erucamide	2461	0.965096	1.02508	1.60112e+08	1.64128e+08	0.0357432
Cumene	389	0.967587	0.982626	322240	316642	-0.025286
7-Benzyl-4-[(2-hydroxy-4-methylpentanoyl)amino]-3-isopropyl-5,8-dioxo-2-oxa-6,9-diazabicyclo[10.2.2]hexadeca-1(14),12,15-triene-10-carboxylic acid	395	0.967587	0.925048	666022	616102	-0.1124
LQ1825000	219	0.980148	1.01144	667900	675539	0.0164066
7-Octene-3,5-diyn-1-ol	222	0.980148	0.99461	321459	319726	-0.00779762
Indole-3-acetic acid	222	0.980148	0.567488	353936	200854	-0.817339
Oleoylethanolamide	390	0.980549	1.04432	233320	243660	0.0625586
Shogaol	390	0.980549	1.00799	272800	274980	0.0114837
Gln-Gln	99	0.981651	1.00433	218834	219782	0.00623865
N-(3-Aminopropyl)-3-(3,4-dihydroxyphenyl)propanamide	97	0.981969	1.15247	89233	102838	0.204728
ionene	97	0.981969	1.03084	504103	519647	0.0438149
4-amino-2-hydroxyamino-6-nitrotoluene	99	0.981969	0.986333	1957845	1.93109e+06	-0.0198529
1-(beta-D-ribofuranosyl)thymine	97	0.981969	0.974302	400210	389926	-0.0375584
Urocanic acid	99	0.981969	0.967002	785710	759783	-0.048409
(2R)-2-[(4Z,7Z,10Z,13Z,16Z,19Z)-4,7,10,13,16,19-Docosahexaenoyloxy]-3-[(11Z)-11-icosenoyloxy]propyl 2-(trimethylammonio)ethyl phosphate	97	0.981969	0.903016	155406	140334	-0.147177
Leu-Leu	97	0.981969	0.873617	40156	35081	-0.194928
Hypoxanthine	879	0.982253	1.4022	1.32915e+06	1.86374e+06	0.487693
L-Theanine	611	0.990689	0.972865	1.55832e+06	1.51604e+06	-0.0396885
4-Hydroxycoumarin	391	0.993516	0.963685	481991	464488	-0.0533662
Triethylamine	24	1	2.58379	51684.8	133543	1.36949
6 β-Hydroxycortisol	24	1	1.72375	50719.9	87428.4	0.78555
Serratanidine	25	1	1.39912	11449.7	16019.5	0.484521
allixin	25	1	1.32711	33441.7	44380.9	0.40829
4-tert-Octylphenol monoethoxylate	25	1	1.30892	45907.8	60089.7	0.388377
Cholest-4-en-3-one	24	1	1.23232	74189.8	91425.3	0.301374
(1R)-1-Benzyl-4-(hydroxymethyl)-2,3-dithia-5,7-diazabicyclo[2.2.2]octane-6,8-dione	24	1	1.15627	2802.55	3240.52	0.209483
1-hexadecanoyl-2-[(7Z,10Z,13Z,16Z,19Z)-docosapentaenoyl]-sn-glycero-3-phosphocholine	24	1	1.13298	2.07133e+07	2.34678e+07	0.180128
2,3-Bis(octanoyloxy)propanimidic acid	25	1	1.12531	89562.5	100786	0.170325
Tributylamine	24	1	1.10717	29885.6	33088.5	0.146881
Benserazide	25	1	1.0921	114210	124729	0.127101
N-(1-Methyl-4-oxo-4,5-dihydro-1H-imidazol-2-yl)alanine	25	1	1.09118	20763.1	22656.3	0.125885
5-methylthioribose	98	1	1.08239	114127	123530	0.114227
1780537	24	1	1.08135	64116.3	69332.4	0.112839
N-(Phenylacetyl)aspartic acid	25	1	1.07952	10984.8	11858.3	0.110392
Pumiliotoxin 251D	25	1	1.07371	393595	422608	0.102606
Methyl 5-acetoxyhexanoate	25	1	1.06431	293450	312321	0.0899158
2,2'-Iminodipropan-1-ol	25	1	1.05916	59020.9	62512.6	0.0829195
Imidazolelactic acid	25	1	1.05706	108632	114830	0.0800505
(S)-Equol	25	1	1.05176	685117	720578	0.0728032
Kojic acid	24	1	1.05023	173619	182341	0.0707107
3,7-Dihydroxy-2-(3-hydroxyphenyl)-5-chromanesulfinic acid	24	1	1.04731	67276.7	70459.9	0.066695
oxiracetam	24	1	1.03755	86223	89461.1	0.0531862
3-Hydroxy-3,5,5-trimethyl-4-(3-oxo-1-buten-1-ylidene)cyclohexyl β-D-glucopyranoside	24	1	1.03382	31548.3	32615.2	0.0479847
Methylarsonic acid	24	1	1.03369	6220.04	6429.62	0.0478082
1-O-OCTADECYL-SN-GLYCERO-3-PHOSPHOCHOLINE	24	1	1.03144	954410	984421	0.0446648
1,3-Dimethyl-N-[2-(1-pyrrolidinyl)-5-(trifluoromethyl)phenyl]-1H-pyrazole-5-carboxamide	25	1	1.02879	56263.7	57883.6	0.0409503
PPG n5	24	1	1.02878	504944	519478	0.0409389
Backebergine	24	1	1.02782	38790.6	39869.8	0.0395902
Elaeokanine C	24	1	1.02586	78554.3	80585.7	0.0368338
N5-METHYLGLUTAMINE	98	1	1.02104	1.13649e+06	1.1604e+06	0.030034
tyr-pro	24	1	1.02082	96067.3	98067.3	0.0297261
(Ac)2-L-Lys-D-Ala	24	1	1.0201	67427.2	68782.8	0.028717
1-eicosanoyl-2-[(4Z,7Z,10Z,13Z,16Z,19Z)-docosahexaenoyl]-sn-glycero-3-phosphocholine	25	1	1.01352	120327	121953	0.01937
5,6-dihydrotoluene	25	1	1.01205	168558	170590	0.0172875
1,1-Dichloroethene	25	1	1.01188	365150	369487	0.0170346
dinotefuran	25	1	1.01094	3.12599e+07	3.1602e+07	0.0157044
N-icosanoylsphingosine-1-phosphocholine	24	1	1.00857	45739.4	46131.4	0.0123124
6-Methyl[1,2,4]triazolo[4,3-b]pyridazin-8-ol	24	1	1.00605	101000	101612	0.00870867
(9R)-6-Hydroxy-6-oxido-12-oxo-5,7,11-trioxa-2-aza-6lambda~5~-phosphaheptacosan-9-yl palmitate	24	1	1.00533	35976.5	36168.1	0.00766369
3256	25	1	1.00359	279403	280407	0.00517602
1-(2-Deoxypentofuranosyl)-5-methyl-2,4(1H,3H)-pyrimidinedione	24	1	1.00146	21947.5	21979.6	0.00210471
3-Hydroxylidocaine	24	1	1.0003	123824	123861	0.000434873
L-Azaserine	24	1	0.991595	30177.7	29924.1	-0.012177
1801426	25	1	0.991582	116982	115998	-0.0121958
Esgram	25	1	0.991196	599.803	594.523	-0.0127576
l-Histidinal	25	1	0.989072	255590	252796	-0.015853
METHYL PALMOXIRATE	24	1	0.987504	388059	383210	-0.0181408
Guvacine	25	1	0.981985	850792	835465	-0.0262274
N,N-Dimethylaniline	25	1	0.980774	6659.5	6531.47	-0.028007
N-Methyl homarylamine	221	1	0.980625	765409	750579	-0.0282266
fructosylglycine	25	1	0.980275	1.00327e+06	983479	-0.0287418
Methyl 2-(7-hydroxy-8,8a-dimethyl-3-oxo-3,4,4a,5,6,7,8,8a-octahydro-2-naphthalenyl)propanoate	24	1	0.978135	40432.7	39548.6	-0.0318949
1-Methylinosine	25	1	0.976436	164117	160250	-0.0344029
4,5-Epoxy-4,11,11-trimethyl-8-methylenebicyclo(7.2.0)undecane	24	1	0.975608	1.39794e+06	1.36384e+06	-0.0356259
dihydropyranone	25	1	0.975289	439182	428330	-0.036099
N-(3,4-Dihydroxyphenyl)glutamine	25	1	0.970538	56730.6	55059.2	-0.0431431
(4S)-4-[(2E,4Z)-2,4-Decadienoyloxy]-4-(trimethylammonio)butanoate	25	1	0.96925	52866.6	51240.9	-0.0450596
6-Ketoprostaglandin F1α	25	1	0.958475	73288.2	70244.9	-0.0611878
5-Ethyl-3,8-dimethyl-1,7-dihydroazulene	25	1	0.956832	62060.9	59381.8	-0.0636626
Lys-Gly	25	1	0.955901	555090	530611	-0.065067
Prolylleucine	24	1	0.954627	1.21114e+06	1.15619e+06	-0.0669905
Monensin	25	1	0.953394	249284	237666	-0.0688557
Isoquinoline	221	1	0.952722	1.5118e+06	1.44032e+06	-0.0698725
His-Ser	25	1	0.951407	212847	202504	-0.0718648
N-(3-Carboxypropanoyl)-5-hydroxynorvaline	24	1	0.949291	970563	921346	-0.0750779
Cryptotanshinone	25	1	0.947283	383590	363368	-0.0781333
1-(14-methylhexadecanoyl)pyrrolidine	25	1	0.941523	2.47426e+06	2.32957e+06	-0.0869319
16(R)-HETE	25	1	0.938338	3.70644e+07	34778931	-0.0918207
1,4-Dimethyl-2,3-dihydro-6(1H)-azulenone	25	1	0.936099	132172	123726	-0.0952674
Perindopril	25	1	0.933489	64296.1	60019.7	-0.0992952
Hydroxynorleucine	25	1	0.932604	1.08102e+06	1.00816e+06	-0.100663
(1S,4aS)-1,4a-Dimethyl-1,2,3,4,4a,5,6,8a-octahydronaphthalene	24	1	0.931622	1.22188e+06	1.13833e+06	-0.102183
(2R)-3-sulfopropanediol	24	1	0.931516	19923	18558.6	-0.102348
E-64	25	1	0.927093	5803.16	5380.07	-0.109214
p-Cresol	25	1	0.9266	100581	93198.6	-0.109981
5-guanidino-2-oxopentanoic acid	24	1	0.924764	298709	276236	-0.112843
3-Phenyl-4-pentenal	25	1	0.919468	253818	233377	-0.121128
(2R)-1-{[(2-Aminoethoxy)(hydroxy)phosphoryl]oxy}-3-hydroxy-2-propanyl docosanoate	25	1	0.917602	2.34324e+06	2.15016e+06	-0.12406
cis-4-Hydroxy-D-proline	24	1	0.91749	521460	478434	-0.124236
3-Benzoyl-1-[4-(trifluoromethyl)phenyl]-1,4-dihydropyridazin-4-one	25	1	0.9161	4414.95	4044.53	-0.126423
asn-pro	25	1	0.910432	46306.7	42159	-0.135378
D-(+)-Camphor	24	1	0.900712	82857.1	74630.4	-0.150863
trans-Anethole	25	1	0.896094	323599	289975	-0.158279
17-(1-Hydroxyethyl)-10,13-dimethyl-2,3,6,7,8,9,10,11,12,13,14,15,16,17-tetradecahydro-1H-cyclopenta[a]phenanthren-3-one	25	1	0.891794	31801.7	28360.6	-0.165218
(7E)-7-Nonene-3,5-diyn-1-ol	25	1	0.890143	304291	270863	-0.167892
TBHQ	24	1	0.88907	151150	134383	-0.169631
(2E)-2-Tridecene-4,6,8-triyn-1-ol	25	1	0.880505	241201	212379	-0.183598
XT2570000	25	1	0.879192	212495	186824	-0.18575
N~2~-(1-Carboxyethyl)-N~5~-(diaminomethylene)ornithine	24	1	0.871279	1.2011e+06	1.04649e+06	-0.198793
Oxohongdenafil	24	1	0.870182	12574.7	10942.3	-0.20061
PEG n11	25	1	0.866661	62995.5	54595.8	-0.20646
Indole-3-lactic acid	25	1	0.858628	3.8423e+06	3.2991e+06	-0.219896
Paraldehyde	25	1	0.853512	30975.2	26437.7	-0.228517
2-Aminooctanedioic acid	25	1	0.850339	74353	63225.3	-0.23389
ACETYL PROLINE	613	1	0.843958	455688	384582	-0.244757
Glu-Met	25	1	0.837365	749261	627405	-0.256072
7-Mercaptoheptanoylthreonine	25	1	0.827563	11392	9427.63	-0.273059
PEG n10	24	1	0.827052	53824.2	44515.4	-0.273951
5-Nitro-o-toluidine	25	1	0.820922	1.98876e+06	1.63262e+06	-0.284683
MDA-19	24	1	0.746521	23778.5	17751.1	-0.421746
Bicyclomycin	25	1	0.744703	27959.8	20821.8	-0.425262
ARECOLINE	24	1	0.722918	60129.5	43468.7	-0.468096
3-[2-(3-Hydroxyphenyl)ethyl]-5-methoxyphenol	25	1	0.664798	41821.2	27802.6	-0.589013
spermidine	24	1	0.647736	27107.2	17558.3	-0.626521
1778635	25	1	0.521348	49054.2	25574.3	-0.939682
L-Prolinamide	25	1	0.500924	115163	57687.9	-0.997336
4'-(Imidazol-1-yl)acetophenone	24	1	0.421583	290743	122573	-1.24611

## Sheet: 4B
Supplemetary Table S4B. PubChemID identifiers of serum metabolites detected in the study
Method	MetaboAnalyst 6.0.
Description	Match: represented the specific compound name that matched the data entry. Description: a brief description or characteristic of the metabolite. HMDB: the identifier of the metabolite in the Human Metabolome Database (HMDB). PubChem: the identifier of the metabolite in the PubChem database. KEGG: the identifier of the metabolite in the KEGG database. SMILES: provided the Simplified Molecular Inpu…
Compound names	Match	Description	HMDB	PubChem	KEGG	SMILES
Oleamide	Oleamide	fatty amide derived	HMDB0002117	5283387	C19670	CCCCCCCC\C=C/CCCCCCCC(N)=O
Linoleamide	Linoleamide	fatty amide	HMDB0062656	6435901	NA	[H]\C(CCCCC)=C(/[H])C\C([H])=C(\[H])CCCCCCCC(O)=N
Fenpropimorph	Fenpropimorph	4-[3-(4-tert-butylphenyl)-2-methylpropyl]-2,6-dimethylmorpholine	HMDB0037270	11833620	NA	C[C@H](CN1C[C@H](C)O[C@H](C)C1)CC1=CC=C(C=C1)C(C)(C)C
Hexadecanamide	Palmitic amide	fatty amide	HMDB0012273	69421	NA	CCCCCCCCCCCCCCCC(N)=O
Stearamide	Octadecanamide	fatty amide	HMDB0034146	31292	C13846	CCCCCCCCCCCCCCCCCC(N)=O
Creatine	Creatine	glycine derivative	HMDB0000064	586	C00300	CN(CC(O)=O)C(N)=N
Tetrahydrofuran	Tetrahydrofuran	cyclic ether	HMDB0000246	8028	NA	C1CCOC1
DL-Tryptophan	D-Tryptophan	amino acids	HMDB0013609	9060	C00525	N[C@H](CC1=CNC2=C1C=CC=C2)C(O)=O
trans-3-Indoleacrylic acid	Indoleacrylic acid	alpha,beta-unsaturated monocarboxylic acid	HMDB0000734	5375048	NA	OC(=O)\C=C\C1=CNC2=C1C=CC=C2
3,4-Dihydroxyphenylpropionic acid	3,4-Dihydroxyhydrocinnamic acid	monocarboxylic acid	HMDB0000423	348154	C10447	OC(=O)CCC1=CC(O)=C(O)C=C1
Trihexyphenidyl	Trihexyphenidyl	amine	HMDB0014520	5572	C07171	OC(CCN1CCCCC1)(C1CCCCC1)C1=CC=CC=C1
L-Norleucine	L-Norleucine	L-alpha-amino acid	HMDB0001645	21236	C01933	CCCC[C@H](N)C(O)=O
L-Phenylalanine	Phenylalanine	aromatic amino acid	HMDB0000159	6140	C00079	N[C@@H](CC1=CC=CC=C1)C(O)=O
Benzene	Benzene	six-carbon aromatic annulene	HMDB0001505	241	C01407	C1=CC=CC=C1
4-hydroxycinnamaldehyde	p-Coumaraldehyde	cinnamaldehyde	HMDB0040986	641301	C05608	OC1=CC=C(\C=C\C=O)C=C1
Deanol	Dimethylethanolamine	tertiary amine	HMDB0032231	7902	C04308	CN(C)CCO
PC	Cytidine monophosphate	pyrimidine ribonucleoside 5'-monophosphate	HMDB0000095	6131	C00055	NC1=NC(=O)N(C=C1)[C@@H]1O[C@H](COP(O)(O)=O)[C@@H](O)[C@H]1O
1-Hexadecanoylpyrrolidine	N-Hexadecanoylpyrrolidine	N-acylpyrrolidine	HMDB0032740	247220	NA	CCCCCCCCCCCCCCCC(=O)N1CCCC1
Isoleucine	Isoleucine	branched-chain aliphatic amino acid	HMDB0000172	6306	C00407	CC[C@H](C)[C@H](N)C(O)=O
Platelet-activating factor	Platelet-activating factor	phosphatidylcholine derivative	HMDB0062195	108156	NA	CCCCCCCCCCCCCCCCOC[C@H](COP([O-])(=O)OCC[N+](C)(C)C)OC(C)=O
Acetyl-L-carnitine	L-Acetylcarnitine	O-acyl-L-carnitine	HMDB0000201	7045767	C02571	CC(=O)O[C@H](CC(O)=O)C[N+](C)(C)C
Valine	L-Valine	branched-chain essential amino acid	HMDB0000883	6287	C00183	CC(C)[C@H](N)C(O)=O
L-Tyrosine	L-Tyrosine	non-essential amino acid	HMDB0000158	6057	C00082	N[C@@H](CC1=CC=C(O)C=C1)C(O)=O
16(R)-HETE	16(R)-HETE	16-HETE	HMDB0004680	9548884	C14778	CCCC[C@@H](O)\C=C/C\C=C/C\C=C/C\C=C/CCCC(O)=O
cholic acid	Cholic acid	bile acid	HMDB0000619	221493	C00695	C[C@H](CCC(O)=O)[C@H]1CC[C@H]2[C@@H]3[C@H](O)C[C@@H]4C[C@H](O)CC[C@]4(C)[C@H]3C[C@H](O)[C@]12C
Methionine	Methionine	sulfur containing essential amino acid	HMDB0000696	6137	C00073	CSCC[C@H](N)C(O)=O
Choline	Choline	choline	HMDB0000097	305	C00114	C[N+](C)(C)CCO
Creatinine	Creatinine	lactam	HMDB0000562	588	C00791	CN1CC(=O)NC1=N
Betaine	Betaine	amino-acid betaine and a glycine derivative	HMDB0000043	247	C00719	C[N+](C)(C)CC(O)=O
Uric acid	Uric acid	oxopurine	HMDB0000289	1175	C00366	O=C1NC2=C(N1)C(=O)NC(=O)N2
Caprolactam	Epsilon-caprolactam	a member of the class of caprolactams	HMDB0062769	7768	C06593	O=C1CCCCCN1
Hypoxanthine	Hypoxanthine	purine derivative	HMDB0000157	790	C00262	OC1=NC=NC2=C1NC=N2
DL-Carnitine	L-Carnitine	amino acid derivative	HMDB0000062	10917	C00487	C[N+](C)(C)C[C@H](O)CC(O)=O
Acetanilide	N-Acetylarylamine	acetamides	HMDB0001250	904	C07565	CC(=O)NC1=CC=CC=C1
N-Acetylornithine	N2-Acetylornithine	N(2)-acyl-L-ornithine	HMDB0003357	439232	C00437	CC(=O)N[C@@H](CCCN)C(O)=O
Taurocholic acid	Taurocholic acid	bile acid taurine conjugate of cholic acid	HMDB0000036	6675	C05122	[H][C@@]1(CC[C@@]2([H])[C@]3([H])[C@H](O)C[C@]4([H])C[C@H](O)CC[C@]4(C)[C@@]3([H])C[C@H](O)[C@]12C)[C@H](C)CCC(=O)NCCS(O)(=O)=O
gamma-Aminobutyric acid	gamma-Aminobutyric acid	gamma-amino acid	HMDB0000112	119	C00334	NCCCC(O)=O
2,4,6-Octatriyn-1-ol	2,4,6-Octatriyn-1-ol	aliphatic alcohol	HMDB0030968	11679812	NA	CC#CC#CC#CCO
nalidixic acid	Nalidixic Acid	monocarboxylic acid	HMDB0014917	4421	C05079	CCN1C=C(C(O)=O)C(=O)C2=C1N=C(C)C=C2
Leucine	Leucine	essential branched-chain amino acid	HMDB0000687	6106	C00123	CC(C)C[C@H](N)C(O)=O
Serotonin	Serotonin	amino compound	HMDB0000259	5202	C00780	NCCC1=CNC2=C1C=C(O)C=C2
Docosanamide	Docosanamide	fatty amide	HMDB0000583	76468	NA	CCCCCCCCCCCCCCCCCCCCCC(N)=O
7alpha-Hydroxy-3-oxo-4-cholestenoic acid	7alpha-Hydroxy-3-oxo-4-cholestenoate	cholestanoid	HMDB0012458	3081085	C17337	[H][C@@]1(CC[C@@]2([H])[C@]3([H])[C@H](O)CC4=CC(=O)CC[C@]4(C)[C@@]3([H])CC[C@]12C)[C@H](C)CCCC(C)C(O)=O
palmitoleoyl ethanolamide	Palmitoleoylethanolamde	N-acylethanolamine	HMDB0013648	9835868	NA	CCCCCC\C=C/CCCCCCCC(=O)NCCO
Nicotinamide	Niacinamide	pyridinecarboxamide	HMDB0001406	936	C00153	NC(=O)C1=CC=CN=C1
Calystegin A3	Calystegin A3	piperidines	HMDB0038593	4486820	NA	OC1CC2CCC(O)(N2)C1O
ser-pro	Serylproline	a dipeptide formed from L-serine and L-proline residues	HMDB0029047	4369021	NA	N[C@@H](CO)C(=O)N1CCC[C@H]1C(O)=O
Dibutyl phthalate	Dibutyl phthalate	phthalate ester	HMDB0033244	3026	C14214	CCCCOC(=O)C1=CC=CC=C1C(=O)OCCCC
Xanthine	Xanthine	oxopurine	HMDB0000292	1188	C00385	O=C1NC2=C(NC=N2)C(=O)N1
(S)-2-methylbutanal	(S)-2-Methylbutanal	2-methylbutanal that has S configuration	HMDB0031525	6971249	NA	CC[C@H](C)C=O
4-Hydroxybenzaldehyde	4-Hydroxybenzaldehyde	hydroxybenzaldehyde	HMDB0011718	126	C00633	OC1=CC=C(C=O)C=C1
Methylsulfonylmethane	Dimethyl sulfone	sulfone	HMDB0004983	6213	C11142	CS(C)(=O)=O
L-(-)-Serine	Serine	non-essential amino acid	HMDB0000187	5951	C00065	N[C@@H](CO)C(O)=O
Citric acid	Citric acid	tricarboxylic acid	HMDB0000094	311	C00158	OC(=O)CC(O)(CC(O)=O)C(O)=O
2-Aminoacetophenone	2-Aminoacetophenone	aromatic ketone	HMDB0032628	11952	NA	NCC(=O)C1=CC=CC=C1
Succinic acid	Succinic acid	alpha,omega-dicarboxylic acid	HMDB0000254	1110	C00042	OC(=O)CCC(O)=O
3-(4-Methyl-3-pentenyl)thiophene	3-(4-Methyl-3-pentenyl)thiophene	heteroarene	HMDB0038183	566107	NA	CC(C)=CCCC1=CSC=C1
Inosine	Inosine	purine nucleoside	HMDB0000195	6021	C00294	OC[C@H]1O[C@H]([C@H](O)[C@@H]1O)N1C=NC2=C(O)N=CN=C12
Succinic anhydride	Succinic anhydride	Succinic anhydride is a cyclic dicarboxylic anhydride and a tetrahydrofurandione.	HMDB0032523	7922	C19524	O=C1CCC(=O)O1
5-Acetamidopentanoic acid	5-Acetamidovalerate	5-acetamidopentanoic acid is a member of the class of acetamides that is the acetyl derivative of 5-aminopentanoic acid	HMDB0012175	439903	C03087	CC(=O)NCCCCC(O)=O
Phenol	Phenol	hydroxybenzene	HMDB0000228	996	C00146	OC1=CC=CC=C1
Lotaustralin	Lotaustralin	cyanogenic glycoside	HMDB0033865	4626626	C08334	CCC(C)(OC1OC(CO)C(O)C(O)C1O)C#N
L-Pyroglutamic acid	Pyroglutamic acid	amino acid derivative	HMDB0000267	7405	C01879	OC(=O)[C@@H]1CCC(=O)N1
4-ACETAMIDOBUTYRIC ACID	4-Acetamidobutanoic acid	N-acyl-gamma-aminobutyric acid	HMDB0003681	18189	C02946	CC(=O)NCCCC(O)=O
Gly-Leu	Glycylleucine	a dipeptide composed of glycine and L-leucine joined by a peptide linkage	HMDB0000759	92843	C02155	CC(C)C[C@H](NC(=O)CN)C(O)=O
Trigonelline	Trigonelline	iminium betaine	HMDB0000875	5570	C01004	C[N+]1=CC=CC(=C1)C([O-])=O
Propionylcarnitine	Propionylcarnitine	active O-acylcarnitine compound	HMDB0000824	188824	C03017	CCC(=O)O[C@H](CC(O)=O)C[N+](C)(C)C
Uracil	Uracil	pyrimidine nucleobase	HMDB0000300	1174	C00106	O=C1NC=CC(=O)N1
Muramic acid	Muramic acid	pyranose form of muramic acid	HMDB0003254	22833605	C06470	C[C@@H](O[C@H]1[C@@H](N)[C@H](O)O[C@H](CO)[C@H]1O)C(O)=O
Trimethylamine N-oxide	Trimethylamine N-oxide	tertiary amine oxide	HMDB0000925	1145	C01104	C[N+](C)(C)[O-]
7alpha-Hydroxy-3-oxochol-4-en-24-oic acid	7alpha-hydroxy-3-oxochol-4-en-24-oic Acid	3-oxo Delta(4)-steroid	HMDB0062744	193493	NA	[H][C@@](C)(CCC(O)=O)[C@@]1([H])CC[C@@]2([H])[C@]3([H])[C@]([H])(O)CC4=CC(=O)CC[C@]4(C)[C@@]3([H])CC[C@]12C
Ethanoic anhydride	Acetic anhydride	Acetic anhydride is an acyclic carboxylic anhydride derived from acetic acid	HMDB0031646	7918	NA	CC(=O)OC(C)=O
N,N-Dimethylglycine	Dimethylglycine	N-methylglycine	HMDB0000092	673	C01026	CN(C)CC(O)=O
D-PANTOTHENIC ACID	Pantothenic acid	Pantothenic acid, also called pantothenate or vitamin B5	HMDB0000210	6613	C00864	CC(C)(CO)[C@@H](O)C(=O)NCCC(O)=O
L-Glutamic acid	Glutamic acid	amino acid	HMDB0000148	33032	C00025	N[C@@H](CCC(O)=O)C(O)=O
Adenosine	Adenosine	ribonucleoside	HMDB0000050	60961	C00212	NC1=C2N=CN([C@@H]3O[C@H](CO)[C@@H](O)[C@H]3O)C2=NC=N1
N,N-dimethylarginine	Asymmetric dimethylarginine	L-arginine derivative	HMDB0001539	123831	C03626	N[C@@H](CCC\N=C(/N)N(C)C)C(O)=O
L-Theanine	L-Theanine	N(5)-alkylglutamine	HMDB0034365	439378	C01047	CCNC(=O)CC[C@H](N)C(O)=O
Hippuric acid	Hippuric acid	N-acylglycine	HMDB0000714	464	C01586	OC(=O)CNC(=O)C1=CC=CC=C1
2,4-Dimethyloxazole	2,4-Dimethyloxazole	oxazole	HMDB0032968	138961	NA	CC1=NC(C)=CO1
Cytosine	Cytosine	aminopyrimidine	HMDB0000630	597	C00380	NC1=CC=NC(=O)N1
4-Methylene-L-glutamine	4-Methylene-L-glutamine	non-proteinogenic L-alpha-amino acid	NA	4341	C01109	NA
Indole	Indole	indole and a polycyclic heteroarene	HMDB0000738	798	C00463	N1C=CC2=C1C=CC=C2
3-Ureidopropionic acid	Ureidopropionic acid	beta-alanine derivative	HMDB0000026	111	C02642	NC(=O)NCCC(O)=O
Hexanoylcarnitine	Hexanoylcarnitine	O-hexanoylcarnitine	HMDB0000756	3246938	NA	CCCCCC(=O)O[C@H](CC(O)=O)C[N+](C)(C)C
PEG-4	Tetraethylene glycol	poly(ethylene glycol)	HMDB0094708	8200	NA	OCCOCCOCCOCCO
Acetylcholine	Acetylcholine	Acetylcholine is actylcholine is an ester of acetic acid and choline, which acts as a neurotransmitter	HMDB0000895	187	C01996	CC(=O)OCC[N+](C)(C)C
L-gamma-Glutamyl-L-leucine	gamma-Glutamylleucine	glutamyl-L-amino acid	HMDB0011171	151023	NA	CC(C)C[C@H](NC(=O)CC[C@H](N)C(O)=O)C(O)=O
Glycylglutamine	Glycyl-Glutamine	dipeptide formed from glycine and L-glutamine residues	HMDB0028839	597739	NA	NCC(=O)NC(CCC(N)=O)C(O)=O
N-Vinyl-2-pyrrolidone	Polyvidone	N-alkylpyrrolidine	HMDB0033843	131751496	NA	PCC(P)N1CCCC1=O
4-Aminobenzoic acid	p-Aminobenzoic acid	aminobenzoic acid	HMDB0001392	978	C00568	NC1=CC=C(C=C1)C(O)=O
Capsi-amide	Capsiamide	secondary carboxamide and a member of acetamides	HMDB0040940	47346	C17515	CC(C)CCCCCCCCCCCC\N=C(\C)O
4-Hydroxyphenylpyruvate	4-Hydroxyphenylpyruvic acid	4-hydroxyphenylpyruvic acid is a 2-oxo monocarboxylic acid that is pyruvic acid	HMDB0000707	979	C01179	OC(=O)C(=O)CC1=CC=C(O)C=C1
Clavam-2-carboxylate	Clavam-2-carboxylate	penams	NA	96023711	C17358	NA
Indole-3-lactic acid	Indolelactic acid	indolyl carboxylic acid	HMDB0000671	676157	C02043	O[C@@H](CC1=CNC2=C1C=CC=C2)C(O)=O
Adenosine 5'-monophosphate	Adenosine monophosphate	purine ribonucleoside 5'-monophosphate	HMDB0000045	6083	C00020	NC1=C2N=CN([C@@H]3O[C@H](COP(O)(O)=O)[C@@H](O)[C@H]3O)C2=NC=N1
vinyl sulfide	Divinyl sulfide	Vinyl sulfide is an organic sulfide	HMDB0033922	12321	NA	C=CSC=C
Methyl indole-3-acetate	Indole-3-methyl acetate	methyl ester of indole-3-acetic acid	HMDB0029738	74706	NA	COC(=O)CC1=CNC2=C1C=CC=C2
Tridemorph	Tridemorph	morpholines	HMDB0031810	32518	C11285	CCCCCCCCCCCCCN1CC(C)OC(C)C1
Pyrogallol	1,2,3-Trihydroxybenzene	benzenetriol	HMDB0013674	1057	C01108	[H]OC1=CC=CC(O[H])=C1O[H]
Coumarin	Coumarin	chromenone	HMDB0001218	323	C05851	O=C1OC2=CC=CC=C2C=C1
Cytidine	Cytidine	pyrimidine nucleoside	HMDB0000089	6175	C00475	NC1=NC(=O)N(C=C1)[C@@H]1O[C@H](CO)[C@@H](O)[C@H]1O
Guanine	Guanine	2-aminopurine carrying a 6-oxo substituent	HMDB0000132	764	C00242	NC1=NC(=O)C2=C(N1)N=CN2
2,4-Diaminotoluene	2,4-Toluenediamine	aminotoluene	HMDB0041799	7261	C14401	CC1=C(N)C=C(N)C=C1
Isoquinoline	Isoquinoline	Isoquinoline is an ortho-fused heteroarene that is a benzopyridine	HMDB0034244	8405	C06323	C1=CC=C2C=NC=CC2=C1
D-Erythro-sphingosine 1-phosphate	Sphingosine 1-phosphate	phosphosphingolipid	HMDB0000277	5283560	C06124	CCCCCCCCCCCCC\C=C\[C@@H](O)[C@@H](N)COP(O)(O)=O
Corticosterone	Corticosterone	21-hydroxy steroid	HMDB0001547	5753	C02140	[H][C@@]1(CC[C@@]2([H])[C@]3([H])CCC4=CC(=O)CC[C@]4(C)[C@@]3([H])[C@@]([H])(O)C[C@]12C)C(=O)CO
Phenylacetylglycine	Phenylacetylglycine	N-acylglycine	HMDB0000821	68144	C05598	OC(=O)CNC(=O)CC1=CC=CC=C1
Palmitoylcarnitine	Palmitoylcarnitine	O-acyl-L-carnitine	HMDB0000222	11953816	C02990	CCCCCCCCCCCCCCCC(=O)O[C@H](CC(O)=O)C[N+](C)(C)C
Elaidolinolenic acid	Linolenelaidic acid	octadecatrienoic acid	HMDB0030964	860	NA	CCC=CCC=CCC=CCCCCCCCC(O)=O
4-Hydroxycoumarin	4-Coumaryl alcohol	4-Hydroxycinnamyl alcohol	HMDB0003654	5280535	C02646	OC\C=C\C1=CC=C(O)C=C1
Aceturic acid	Acetylglycine	N-acylglycine	HMDB0000532	10972	NA	CC(=O)NCC(O)=O
3-Methylbutanoic acid	Isovaleric acid	branched-chain saturated fatty acid	HMDB0000718	10430	C08262	CC(C)CC(O)=O
L-Kynurenine	Kynurenine	ketone and an amino acid derivative	HMDB0000684	161166	C00328	N[C@@H](CC(=O)C1=CC=CC=C1N)C(O)=O
5-HIAA	5-Hydroxyindoleacetic acid	indole-3-acetic acids	HMDB0000763	1826	C05635	OC(=O)CC1=CNC2=C1C=C(O)C=C2
Guanosine	Guanosine	purine nucleoside	HMDB0000133	6802	C00387	NC1=NC2=C(N=CN2[C@@H]2O[C@H](CO)[C@@H](O)[C@H]2O)C(=O)N1
Thymine	Thymine	pyrimidine nucleobase	HMDB0000262	1135	C00178	CC1=CNC(=O)NC1=O
6-Methylquinoline	6-Methylquinoline	quinolines	HMDB0033115	7059	NA	CC1=CC2=C(C=C1)N=CC=C2
AMPA	Aminomethylphosphonic acid	phosphonic acids	HMDB0240707	14017	C11033	NCP(O)(O)=O
Pipecolic acid	Pipecolic acid	piperidinemonocarboxylic acid	HMDB0000070	849	C00408	OC(=O)C1CCCCN1
N-Acetyl-L-histidine	N-Acetylhistidine	histidine derivative	HMDB0032055	75619	C02997	CC(=O)N[C@@H](CC1=CNC=N1)C(O)=O
2-Hydroxycinnamic acid	2-Hydroxycinnamic acid	monohydroxycinnamic acid	HMDB0002641	637540	C01772	OC(=O)\C=C\C1=C(O)C=CC=C1
7-ketodeoxycholic acid	7-Ketodeoxycholic acid	7-oxo steroid and an oxo-5beta-cholanic acid	HMDB0000391	188292	C04643	[H][C@@]12CC[C@H]([C@H](C)CCC(O)=O)[C@@]1(C)[C@@H](O)C[C@@]1([H])[C@@]2([H])C(=O)C[C@]2([H])C[C@H](O)CC[C@]12C
(R)-3-hydroxybutyrylcarnitine	(R)-3-hydroxybutyrylcarnitine	O-hydroxybutyryl-L-carnitine	HMDB0062735	90659885	NA	[H]C(C)(O)CC(=O)O[C@]([H])(CC([O-])=O)C[N+](C)(C)C
4-Guanidinobutyric acid	4-Guanidinobutanoic acid	4-guanidino derivative	HMDB0003464	500	C01035	NC(=N)NCCCC(O)=O
Maraniol	7-Ethoxy-4-methyl-2H-1-benzopyran-2-one	coumarins	HMDB0035095	66595	NA	CCOC1=CC2=C(C=C1)C(C)=CC(=O)O2
Phenacetin	Phenacetin	acetamides	HMDB0256387	4754	C07591	CCOC1=CC=C(NC(C)=O)C=C1
3beta-hydroxy-4beta-methyl-5alpha-cholest-7-ene-4alpha-carbaldehyde	3beta-hydroxy-4beta-methyl-5alpha-cholest-7-ene-4alpha-carbaldehyde	3beta-sterol and a steroid aldehyde	HMDB0304158	4489456	C11509	CC(C)CCCC(C)C1CCC2C3=CCC4C(C)(CCC(O)C4(C)C=O)C3CCC12C
Nicotine glucuronide	Nicotine glucuronide	N-glycosylpyridine	HMDB0001272	3035848	NA	CN1CCC[C@H]1C1=C[N+](=CC=C1)[C@H]1O[C@@H]([C@@H](O)[C@H](O)[C@H]1O)C([O-])=O
thr-pro	Threonylproline	dipeptide formed from L-threonine and L-proline residues	HMDB0029069	9834371	NA	C[C@@H](O)[C@H](N)C(=O)N1CCC[C@H]1C(O)=O
L-(-)-Methionine	Methionine	sulfur containing essential amino acid	HMDB0000696	6137	C00073	CSCC[C@H](N)C(O)=O
Dioxy-creatinine	N-Methylhydantoin	imidazolidine-2,4-dione	HMDB0003646	69217	C02565	CN1CC(=O)NC1=O
L-(-)-Threonine	L-Threonine	essential amino acid	HMDB0000167	6288	C00188	C[C@@H](O)[C@H](N)C(O)=O
Acetylhistamine	N-Acetylhistamine	acetamides	HMDB0013253	69602	C05135	CC(=O)NCCC1=CN=CN1
methyl aminolevulinate	Methyl aminolevulinate	methyl ester of 5-aminolevulinic acid	HMDB0015127	157922	NA	COC(=O)CCC(=O)CN
N-Acetyl-L-leucine	N-Acetyl-Leu	N-acetyl derivative of L-leucine	HMDB0011756	70912	C02710	CC(C)C[C@H](NC(C)=O)C(O)=O
6-Methylnicotinamide	6-Methylnicotinamide	pyridinecarboxamide	HMDB0013704	14393052	NA	[H]N([H])C(=O)C1=C(N=C([H])C([H])=C1[H])C([H])([H])C([H])([H])[H]
Taurine	Taurine	amino sulfonic acid	HMDB0000251	1123	C00245	NCCS(O)(=O)=O
5-Dodecyldihydro-2(3H)-furanone	5-Dodecyldihydro-2(3H)-furanone	gamma-lactone	HMDB0031145	97747	NA	CCCCCCCCCCCCC1CCC(=O)O1
glu-tyr	Glutamyltyrosine	dipeptide composed of L-glutamic acid and L-tyrosine joined by a peptide linkage	HMDB0028831	515717	NA	N[C@@H](CCC(O)=O)C(=O)N[C@@H](CC1=CC=C(O)C=C1)C(O)=O
2-Decylfuran	2-Decylfuran	furan	HMDB0032215	12762300	NA	CCCCCCCCCCC1=CC=CO1
Skatole	3-Methylindole	methylindole	HMDB0000466	6736	C08313	CC1=CNC2=C1C=CC=C2
L-alpha-Glutamyl-L-glutamine	Glutamylglutamine	dipeptide obtained by formal condensation of the carboxy group of L-glutamic acid with the amino group of L-glutamine	HMDB0028817	10171586	NA	N[C@@H](CCC(O)=O)C(=O)N[C@@H](CCC(N)=O)C(O)=O
Dyphylline	Dyphylline	oxopurine	HMDB0014789	3182	C07819	CN1C2=C(N(CC(O)CO)C=N2)C(=O)N(C)C1=O
3-(3,4-Dimethyl-5-pentyl-2-furyl)propanoic acid	3,4-Dimethyl-5-pentyl-2-furanpropanoic acid	heterocyclic fatty acid	HMDB0112083	23425504	NA	CCCCCC1=C(C)C(C)=C(CCC(O)=O)O1
Tetraacetylethylenediamine	Tetraacetylethylenediamine	dicarboximide	HMDB0040573	66347	NA	CC(=O)N(CCN(C(C)=O)C(C)=O)C(C)=O
ACPC	Cyclacillin	semi-synthetic beta-lactam aminocyclohexylpenicillin antibiotic	HMDB0015135	19003	C12766	[H][C@]12SC(C)(C)[C@@H](N1C(=O)[C@H]2NC(=O)C1(N)CCCCC1)C(O)=O
Phthalic acid	Phthalic acid	benzenedicarboxylic acid	HMDB0002107	1017	C01606	OC(=O)C1=CC=CC=C1C(O)=O
meprobamate	Meprobamate	NA	HMDB0014515	4064	NA	CCCC(C)(COC(N)=O)COC(N)=O
Thymidine	Thymidine	pyrimidine deoxynucleoside	HMDB0000273	5789	C00214	CC1=CN([C@H]2C[C@H](O)[C@@H](CO)O2)C(=O)NC1=O
asp-leu	Aspartyl-Leucine	dipeptide that is the N-(L-alpha-aspartyl) derivative of L-leucine	HMDB0028757	332962	NA	CC(C)CC(NC(=O)C(N)CC(O)=O)C(O)=O
Leucylproline	Leucylproline	dipeptide formed from L-leucine and L-proline residues	HMDB0011175	80817	NA	CC(C)C[C@H](N)C(=O)N1CCC[C@H]1C(O)=O
Atrazine	Atrazine	diamino-1,3,5-triazine	HMDB0041830	2256	C06551	CCNC1=NC(Cl)=NC(NC(C)C)=N1
2-Heptylfuran	2-Heptylfuran	furan	HMDB0036190	19603	NA	CCCCCCCC1=CC=CO1
PGB1	Prostaglandin B1	prostaglandins B	HMDB0002982	5280388	C00959	CCCCC[C@H](O)\C=C\C1=C(CCCCCCC(O)=O)C(=O)CC1
Aceglutamide	N-Acetylglutamine	N(2)-acetylglutamine	HMDB0006029	182230	NA	CC(=O)N[C@@H](CCC(N)=O)C(O)=O
4-methylthio-2-oxobutanoic acid	2-Oxo-4-methylthiobutanoic acid	2-oxo monocarboxylic acid derived	HMDB0001553	473	C01180	CSCCC(=O)C(O)=O
N-STEAROYLSPHINGOMYELIN	SM(d18:1/18:0)	sphingomyelin d18:1	HMDB0001348	6453725	C00550	[H][C@@](COP([O-])(=O)OCC[N+](C)(C)C)(NC(=O)CCCCCCCCCCCCCCCCC)[C@H](O)\C=C\CCCCCCCCCCCCC
Methionine sulfoxide	Methionine sulfoxide	methionine S-oxide	HMDB0002005	158980	C02989	CS(=O)CC[C@H](N)C(O)=O
1-O-OCTADECYL-SN-GLYCERO-3-PHOSPHOCHOLINE	LysoPC(O-18:0/0:0)	1-alkyl-sn-glycero-3-phosphocholine	HMDB0011149	2733532	C04317	CCCCCCCCCCCCCCCCCCOC[C@@H](O)COP([O-])(=O)OCC[N+](C)(C)C
N6-Acetyl-L-lysine	N6-Acetyl-L-lysine	N(6)-acyl-L-lysine	HMDB0000206	92832	C02727	CC(=O)NCCCC[C@H](N)C(O)=O
6-Methyl-3,5-heptadien-2-one	6-Methyl-3,5-heptadien-2-one	olefinic compound	HMDB0031582	12510894	NA	CC(C)=C\C=C/C(C)=O
Indole-3-acetic acid	Indoleacetic acid	monocarboxylic acid	HMDB0000197	802	C00954	OC(=O)CC1=CNC2=C1C=CC=C2
L-Histidine	Histidine	amino acid	HMDB0000177	6274	C00135	N[C@@H](CC1=CN=CN1)C(O)=O
3-Thiomorpholinecarboxylic acid	Thiomorpholine 3-carboxylate	thiomorpholinemonocarboxylic acid	HMDB0059611	440159	C03901	OC(=O)C1CSCCN1
2-Keto-6-aminocaproic acid	2-Keto-6-aminocaproate	NA	HMDB0012151	439954	C03239	NCCCCC(=O)C(O)=O
N,N-Dimethylaniline	N,N-Dimethylaniline	tertiary amine	HMDB0001020	949	C02846	CN(C)C1=CC=CC=C1
Urocanic acid	Urocanic acid	alpha,beta-unsaturated monocarboxylic acid	HMDB0000301	736715	C00785	OC(=O)\C=C\C1=CNC=N1
Valylvaline	Valylvaline	dipeptide formed from two L-valine residues	HMDB0029140	107475	NA	CC(C)[C@H](N)C(=O)N[C@@H](C(C)C)C(O)=O
4-aminocatechol	4-Aminocatechol	catechols	NA	124489025	C18351	NA
2'-Deoxycytidine	Deoxycytidine	pyrimidine 2'-deoxyribonucleoside	HMDB0000014	13711	C00881	NC1=NC(=O)N(C=C1)[C@H]1C[C@H](O)[C@@H](CO)O1
5-Methyl-2-octyl-3(2H)-furanone	Cepanone	oxolanes	HMDB0032098	529383	NA	CCCCCCCCC1OC(C)=CC1=O
N-Acetyl-L-glutamic acid	N-Acetyl-L-glutamic acid	N-acyl-L-amino acid	HMDB0001138	70914	C00624	CC(=O)N[C@@H](CCC(O)=O)C(O)=O
(S)-Equol	Equol	hydroxyisoflavans	HMDB0002209	91469	C14131	OC1=CC=C(C=C1)[C@H]1COC2=CC(O)=CC=C2C1
Thymol	Thymol	phenol	HMDB0001878	6989	C09908	CC(C)C1=C(O)C=C(C)C=C1
AMCC	N-Acetyl-S-(N-methylcarbamoyl)cysteine	N-acyl-amino acid	HMDB0041942	108218	C11490	[H][C@@](CSC(O)=NC)(N=C(C)O)C(O)=O
Acetylcarnitine	L-Acetylcarnitine	O-acyl-L-carnitine	HMDB0000201	7045767	C02571	CC(=O)O[C@H](CC(O)=O)C[N+](C)(C)C
Methylimidazoleacetic acid	Methylimidazoleacetic acid	monocarboxylic acid	HMDB0002820	75810	C05828	CN1C=NC(CC(O)=O)=C1
N-Undecanoylglycine	N-Undecanoylglycine	N-acylglycine	HMDB0013286	454092	NA	CCCCCCCCCCC(=O)NCC(O)=O
2'-Deoxyuridine	Deoxyuridine	pyrimidine 2'-deoxyribonucleoside	HMDB0000012	13712	C00526	OC[C@H]1O[C@H](C[C@@H]1O)N1C=CC(=O)NC1=O
D-(+)-Maltose	D-Maltose	alpha-D-glucosyl-(1->4)-D-mannopyranose	HMDB0000163	10991489	C00208	OC[C@H]1O[C@H](O[C@H]2[C@H](O)[C@H](O)[C@@H](O)O[C@@H]2CO)[C@H](O)[C@@H](O)[C@@H]1O
N-Acetyl-L-phenylalanine	N-Acetyl-L-phenylalanine	N-acetyl derivative of L-phenylalanine	HMDB0000512	74839	C03519	CC(=O)N[C@@H](CC1=CC=CC=C1)C(O)=O
Cinnamoylglycine	Cinnamoylglycine	N-acylglycine	HMDB0011621	709625	NA	OC(=O)CNC(=O)\C=C\C1=CC=CC=C1
Acetophenone	Acetophenone	methyl ketone	HMDB0033910	7410	C07113	CC(=O)C1=CC=CC=C1
1-Methyladenosine	1-Methyladenosine	methyladenosine	HMDB0003331	27476	C02494	CN1C=NC2=C(N=CN2[C@@H]2O[C@H](CO)[C@@H](O)[C@H]2O)C1=N
Glu-Met	Glutamylmethionine	dipeptide composed of L-glutamic acid and L-methionine joined by a peptide linkage	HMDB0028825	6426949	NA	CSCC[C@H](NC(=O)[C@@H](N)CCC(O)=O)C(O)=O
Diethyl phthalate	Diethyl phthalic acid	phthalate ester	HMDB0094660	6781	C14175	CCOC(=O)C1=CC=CC=C1C(=O)OCC
Gly-Lys	Glycyl-Lysine	dipeptide formed from glycine and L-lysine residues	HMDB0028846	306144	NA	NCCCCC(NC(=O)CN)C(O)=O
1-Methylhistidine	1-Methylhistidine	L-histidine derivative	HMDB0000001	92105	C01152	CN1C=NC(C[C@H](N)C(O)=O)=C1
Dihydrouridine	5,6-Dihydrouridine	uridine derivative	HMDB0000497	94312	NA	OC[C@H]1O[C@H]([C@H](O)[C@@H]1O)N1CCC(=O)NC1=O
1-(beta-D-ribofuranosyl)thymine	Ribothymidine	methyluridine	HMDB0000884	445408	NA	CC1=CN([C@@H]2O[C@H](CO)[C@@H](O)[C@H]2O)C(=O)NC1=O
Triethylamine	Triethylamine	Triethylamine	HMDB0032539	8471	C14691	CCN(CC)CC
Vitamin C	Ascorbic acid	NA	HMDB0000044	54670067	C00072	[H][C@@]1(OC(=O)C(O)=C1O)[C@@H](O)CO
3-hydroxyhexadecanoylcarnitine	3-Hydroxyhexadecanoylcarnitine	NA	HMDB0013336	126456228	NA	CCCCCCCCCCCCCC(O)CC(=O)O[C@H](CC([O-])=O)C[N+](C)(C)C
Alitame anhydrous	Alitame	dipeptide	HMDB0037324	13362146	NA	CC(NC(=O)C(N)CC(O)=O)C(=O)NC1C(C)(C)SC1(C)C
Tiaprofenic acid	Tiaprofenic acid	aromatic ketone	HMDB0015538	5468	NA	CC(C(O)=O)C1=CC=C(S1)C(=O)C1=CC=CC=C1
Trimethoprim	Trimethoprim	aminopyrimidine	HMDB0014583	5578	C01965	COC1=CC(CC2=CN=C(N)N=C2N)=CC(OC)=C1OC
Geranylacetone	Geranylacetone	monoterpenoid	HMDB0031846	1713001	C13297	CC(C)=CCC\C(C)=C/CCC(C)=O
3-Methylcyclopentene	3-Methylcyclopentene	cyclic olefin	HMDB0031544	14263	NA	CC1CCC=C1
7-Methylguanine	7-Methylguanine	7-methylguanine	HMDB0000897	11361	C02242	CN1C=NC2=C1C(=O)N=C(N)N2
3-Aminosalicylic acid	3-Aminosalicylic acid	hydroxybenzoic acid	HMDB0001972	68443	NA	NC1=CC=CC(C(O)=O)=C1O
5-Methylcytidine	5-Methylcytidine	methylcytidine	HMDB0000982	92918	NA	CC1=CN([C@@H]2O[C@H](CO)[C@@H](O)[C@H]2O)C(=O)N=C1N
Adenine	Adenine	fundamental unit of adenine nucleotides	HMDB0000034	190	C00147	NC1=C2NC=NC2=NC=N1
Gabapentin	Gabapentin	gamma-amino acid	HMDB0005015	3446	NA	NCC1(CC(O)=O)CCCCC1
Adipic acid	Adipic acid	alpha,omega-dicarboxylic acid	HMDB0000448	196	C06104	OC(=O)CCCCC(O)=O
Oglufanide	Glutamyltryptophan	dipeptide composed of L-glutamic acid and L-tryptophan joined by a peptide linkage	HMDB0028830	100094	NA	N[C@@H](CCC(O)=O)C(=O)N[C@@H](CC1=CNC2=CC=CC=C12)C(O)=O
3-Methylene-3H-indole	3-Methylene-indolenine	indole	HMDB0011664	170404	NA	C=C1C=NC2=CC=CC=C12
L-alpha-Glycerylphosphorylcholine	Glycerophosphocholine	phosphocholines	HMDB0000086	657272	C00670	C[N+](C)(C)CCOP([O-])(=O)OC[C@H](O)CO
3-(imidazol-4-yl)-2-oxopropyl dihydrogen phosphate	Imidazole acetol-phosphate	oxoalkyl phosphate	HMDB0012236	792	C01267	OP(O)(=O)OCC(=O)CC1=CNC=N1
Phosphoric acid	Phosphate	phosphorus oxoacid	HMDB0001429	1004	C00009	OP(O)(O)=O
cis-5-Tetradecenoylcarnitine	cis-5-Tetradecenoylcarnitine	O-acylcarnitine	HMDB0002014	22833575	NA	CCCCCCCC\C=C/CCCC(=O)OC(CC([O-])=O)C[N+](C)(C)C
val-asn	Valylasparagine	dipeptide formed from L-valine and L-asparagine residues	HMDB0029122	7020200	NA	CC(C)[C@H](N)C(=O)N[C@@H](CC(N)=O)C(O)=O
Butenylcarnitine	Butenylcarnitine	3-hydroxy carboxylic acid	HMDB0013126	53481699	NA	C\C=C\C(=O)O[C@@H](CC([O-])=O)C[N+](C)(C)C
Thiamine	Thiamine	primary alcohol	HMDB0000235	1130	C00378	CC1=C(CCO)SC=[N+]1CC1=CN=C(C)N=C1N
n-Amylbenzene	Pentylbenzene	benzenes	HMDB0059834	10864	NA	CCCCCC1=CC=CC=C1
Phenylethyl alcohol	2-Phenylethanol	primary alcohol	HMDB0033944	6054	C05853	OCCC1=CC=CC=C1
Indane	Indane	benzene	HMDB0059837	10326	NA	C1CC2=CC=CC=C2C1
Rimexolone	Rimexolone	20-oxo steroid	HMDB0015033	39507	NA	CCC(=O)[C@@]1(C)[C@H](C)CC2C3CCC4=CC(=O)C=C[C@]4(C)C3[C@@H](O)C[C@]12C
Benzaldehyde	Benzaldehyde	arenecarbaldehyde	HMDB0006115	240	C00261	O=CC1=CC=CC=C1
Benzoic acid	Benzoic acid	benzene ring core carrying a carboxylic acid substituent	HMDB0001870	243	C00180	OC(=O)C1=CC=CC=C1
Docosahexaenoic acid	Docosahexaenoic acid	docosahexaenoic acid	HMDB0002183	445580	C06429	CC\C=C/C\C=C/C\C=C/C\C=C/C\C=C/C\C=C/CCC(O)=O
Ricinoleic Acid	Ricinoleic acid	hydroxy fatty acid	HMDB0034297	5282942	C08365	CCCCCCC(O)C\C=C/CCCCCCCC(O)=O
Kynurenic acid	Kynurenic acid	quinolinemonocarboxylic acid	HMDB0000715	3845	C01717	OC(=O)C1=CC(=O)C2=CC=CC=C2N1
2,6-Dimethylpyrazine	2,6-Dimethylpyrazine	member of pyrazines	HMDB0035248	7938	NA	CC1=CN=CC(C)=N1
Cryptotanshinone	Cryptotanshinone	abietane diterpenoid	HMDB0035220	496348	NA	CC1COC2=C1C(=O)C(=O)C1=C2C=CC2=C1CCCC2(C)C
threonylphenylalanine	Threonylphenylalanine	dipeptide formed from L-threonine and L-phenylalanine residues	HMDB0029068	7010579	NA	C[C@@H](O)[C@H](N)C(=O)N[C@@H](CC1=CC=CC=C1)C(O)=O
Alfentanil	Alfentanil	piperidine	HMDB0014940	51263	C08005	CCN1N=NN(CCN2CCC(COC)(CC2)N(C(=O)CC)C2=CC=CC=C2)C1=O
2,5-Furandicarboxylic acid	2,5-Furandicarboxylic acid	furan	HMDB0004812	76720	C20450	OC(=O)C1=CC=C(O1)C(O)=O
Arachidonic acid methyl ester	Methyl Arachidonate	fatty acid methyl ester	HMDB0062594	6421258	NA	[H]C(CCCCC)=C([H])CC([H])=C([H])CC([H])=C([H])C\C([H])=C(\[H])CCCC(=O)OC
Fludrocortisone acetate	Cortisone	C21-steroid	HMDB0002802	222786	C00762	[H][C@@]12CC[C@](O)(C(=O)CO)[C@@]1(C)CC(=O)[C@@]1([H])[C@@]2([H])CCC2=CC(=O)CC[C@]12C
Styrene	Styrene	ethenylbenzene	HMDB0034240	7501	C07083	C=CC1=CC=CC=C1
Levulinic acid	Levulinic acid	oxopentanoic acid	HMDB0000720	11579	NA	CC(=O)CCC(O)=O
Citroflex 2	Triethyl citrate	ester of citric acid	HMDB0034263	6506	NA	CCOC(=O)CC(O)(CC(=O)OCC)C(=O)OCC
Eucalyptol	Eucalyptol	cyclic ether and monoterpenoid	HMDB0004472	2758	C09844	C[C@@]12CC[C@@H](CC1)C(C)(C)O2
ophthalmic acid	Ophthalmic acid	L-glutamine derivative	HMDB0005765	7018721	C21016	CC[C@H](NC(=O)CC[C@H](N)C(O)=O)C(=O)NCC(O)=O
Hexylbenzene	Hexylbenzene	Hexylbenzene is a member of benzenes	HMDB0061815	14109	NA	CCCCCCC1=CC=CC=C1
Anserine	Anserine	a dipeptide comprising of beta-alanine and 3-methyl-L-histidine units	HMDB0000194	112072	C01262	CN1C=NC=C1C[C@H](NC(=O)CCN)C(O)=O
Sebacic acid	Sebacic acid	alpha,omega-dicarboxylic acid	HMDB0000792	5192	C08277	OC(=O)CCCCCCCCC(O)=O
Phenobarbital	Phenobarbital	barbiturates	HMDB0015305	4763	C07434	CCC1(C(=O)NC(=O)NC1=O)C1=CC=CC=C1
Dihydrojasmone	Dihydrojasmone	cyclic ketone	HMDB0031565	62378	NA	CCCCCC1=C(C)CCC1=O
Dihydrothymine	Dihydrothymine	pyrimidone	HMDB0000079	676414	C00906	C[C@H]1CNC(=O)NC1=O
Acetyl-L-methionine	N-Acetyl-L-methionine	L-methionine derivative	HMDB0011745	448580	C02712	CSCC[C@H](NC(C)=O)C(O)=O
ionene	alpha-Ionene	tetralins	HMDB0059826	68057	NA	CC1=CC=C2C(CCCC2(C)C)=C1
Formylkynurenine	N'-Formylkynurenine	non-proteinogenic alpha-amino acid	HMDB0001200	910	C02406	NC(CC(=O)C1=CC=CC=C1NC=O)C(O)=O
7,8-Dihydrobiopterin	Dihydrobiopterin	NA	HMDB0000038	119055	C00268	C[C@H](O)[C@H](O)C1=NC2=C(NC1)NC(N)=NC2=O
acebutolol	Acebutolol	ether	HMDB0015324	1978	C06803	CCCC(=O)NC1=CC(C(C)=O)=C(OCC(O)CNC(C)C)C=C1
Daidzein	Daidzein	7-hydroxyisoflavones	HMDB0003312	5281708	C10208	OC1=CC=C(C=C1)C1=COC2=C(C=CC(O)=C2)C1=O
4-Methylhistamine	4-Methylhistamine	aralkylamino compound	HMDB0246510	96024150	C17929	CC1=C(CCN)N=CN1
5-Pentyl-2(5H)-furanone	2-Nonenoic acid gamma-lactone	butenolide	HMDB0032442	89559	NA	CCCCCC1OC(=O)C=C1
Aminolevulinic acid	5-Aminolevulinic acid	Porphyrin Precursor	HMDB0001149	137	C00430	NCC(=O)CCC(O)=O
Sorbaldehyde	Sorbaldehyde	hexadienal	NA	637564	C19249	C/C=C/C=C/C=O
Propofol	Propofol	phenol	HMDB0014956	4943	C07523	CC(C)C1=CC=CC(C(C)C)=C1O
trans-2-Tetradecenoylcarnitine	trans-2-Tetradecenoylcarnitine	3-hydroxy carboxylic acid	HMDB0013329	53481699	NA	CCCCCCCCCCC\C=C\C(=O)O[C@H](CC(O)=O)C[N+](C)(C)C
N-Acetyl-L-Citrulline	N-alpha-Acetyl-L-citrulline	L-enantiomer of N-acetylcitrulline	HMDB0000856	656979	C15532	CC(=O)N[C@@H](CCCNC(N)=O)C(O)=O
1,3-dimethyluracil	1,3-Dimethyluracil	pyrimidone	HMDB0002144	70122	NA	CN1C=CC(=O)N(C)C1=O
Pyridoxamine	Pyridoxamine	monohydroxypyridine	HMDB0001431	1052	C00534	CC1=C(O)C(CN)=C(CO)C=N1
Sulfamethazine	Sulfamethazine	sulfonamide	HMDB0015522	5327	C19530	CC1=CC(C)=NC(NS(=O)(=O)C2=CC=C(N)C=C2)=N1
Pro-tyr	Prolyl-Tyrosine	dipeptide formed from L-proline and L-tyrosine residues	HMDB0029029	22395834	NA	OC(=O)C(CC1=CC=C(O)C=C1)NC(=O)C1CCCN1
Cortisol	Cortisol	17alpha-hydroxy-C21-steroid	HMDB0000063	5754	C00735	[H][C@@]12CC[C@](O)(C(=O)CO)[C@@]1(C)C[C@H](O)[C@@]1([H])[C@@]2([H])CCC2=CC(=O)CC[C@]12C
5-Methylcytosine	5-Methylcytosine	pyrimidine	HMDB0002894	65040	C02376	CC1=C(N)NC(=O)N=C1
L-gamma-Glutamyl-L-lysine	gamma-Glutamyllysine	dipeptide	HMDB0029154	65254	NA	NCCCC[C@H](NC(=O)CC[C@H](N)C(O)=O)C(O)=O
L-Glutamine	Glutamine	amino acid	HMDB0000641	5961	C00064	N[C@@H](CCC(N)=O)C(O)=O
Lys-Gly	Lysylglycine	Lys-Gly is a dipeptide formed from L-lysine and glycine residues	HMDB0028951	7022320	NA	NCCCC[C@H](N)C(=O)NCC(O)=O
N-Acetylvanilalanine	N-Acetylvanilalanine	N-acyl-amino acid	HMDB0011716	12681285	NA	COC1=CC(CC(NC(C)=O)C(O)=O)=CC=C1O
N-(5-Methyl-3-oxohexyl)alanine	N-(5-Methyl-3-oxohexyl)alanine	alanine derivative	HMDB0041540	85213140	NA	CC(C)CC(=O)CCNC(C)C(O)=O
trans-Anethole	Anethole	cis-stereoisomer of anethole	HMDB0030837	1549040	C10428	COC1=CC=C(\C=C/C)C=C1
2-Ethyl-5-imino-1-cyclopenten-1-ol	2-Ethyl-5-imino-1-cyclopenten-1-ol	ketimine	HMDB0039583	129720151	NA	CCC1=C(O)C(=N)CC1
g-Butyrobetaine	4-Trimethylammoniobutanoic acid	amino-acid betaine gamma-aminobutyric acid zwitterion	HMDB0001161	725	C01181	C[N+](C)(C)CCCC([O-])=O
stearoylcarnitine	Stearoylcarnitine	O-acyl-L-carnitine	HMDB0000848	52922056	NA	CCCCCCCCCCCCCCCCCC(=O)O[C@H](CC(O)=O)C[N+](C)(C)C
S-(2-Hydroxyethyl)glutathione	S-(2-Hydroxyethyl)glutathione	S-(2-hydroxyethyl)glutathione is a Glu-Cys-Gly tripeptide derivative of glutathione	HMDB0062525	5460887	C14875	[H][C@](N)(CCC(O)=N[C@@]([H])(CSCCO)C(O)=NCC(O)=O)C(O)=O
Vibegron	Vibegron	pyrrolopyrimidine	HMDB0259801	123315041	NA	OC(C1CCC(CC2=CC=C(NC(=O)C3CCC4=NC=CC(=O)N34)C=C2)N1)C1=CC=CC=C1
3-Oxotetradecanoic acid	3-Oxotetradecanoic acid	long-chain fatty acid	HMDB0010730	454064	NA	CCCCCCCCCCCC(=O)CC(O)=O
Tetramethylpyrazine	Tetramethylpyrazine	pyrazine	HMDB0036584	14296	NA	CC1=NC(C)=C(C)N=C1C
Anisole	Anisole	monomethoxybenzene	HMDB0033895	7519	C01403	COC1=CC=CC=C1
Stearidonic acid	Stearidonic acid	octadecatetraenoic acid	HMDB0006547	5312508	C16300	CC\C=C/C\C=C/C\C=C/C\C=C/CCCCC(O)=O
Indole-3-pyruvic acid	Indolepyruvate	2-oxo monocarboxylic acid	HMDB0060484	803	C00331	OC(=O)C(=O)CC1=CNC2=C1C=CC=C2
2-ETHYL-4,5-DIMETHYLOXAZOLE	2-Ethyl-4,5-dimethyloxazole	oxazole	HMDB0037865	62069	NA	CCC1=NC(C)=C(C)O1
Itaconic acid	Itaconic acid	methacrylic acid	HMDB0002092	811	C00490	OC(=O)CC(=C)C(O)=O
2-Isobutoxynaphthalene	2-(2-Methylpropoxy)naphthalene	naphthalene	HMDB0035076	16582	NA	CC(C)COC1=CC2=CC=CC=C2C=C1
N-Acetylneuraminic acid	N-Acetylneuraminic acid	n-Acetylneuraminic acid	HMDB0000230	445063	C19910	[H][C@]1(O[C@@](O)(C[C@H](O)[C@H]1NC(C)=O)C(O)=O)[C@H](O)[C@H](O)CO
2-Ethyltoluene	o-Ethyltoluene	toluene	HMDB0059819	11903	C14572	CCC1=C(C)C=CC=C1
Docosapentaenoic acid	Docosapentaenoic acid (22n-6)	C22 polyunsaturated fatty acid	HMDB0001976	6441454	NA	CCCCC\C=C/C\C=C/C\C=C/C\C=C/C\C=C/CCC(O)=O
trans-Aconitic acid	trans-Aconitic acid	trans-isomer of aconitic acid	HMDB0000958	444212	C02341	OC(=O)C\C(=C/C(O)=O)C(O)=O
Glycylprolylhydroxyproline	Glycylprolylhydroxyproline	oligopeptide	HMDB0002171	11778669	NA	NCC(=O)N1CCC[C@H]1C(=O)N1C[C@H](O)C[C@H]1C(O)=O
Arachidonic acid	Arachidonic acid	long-chain fatty acid	HMDB0001043	444899	C00219	CCCCC\C=C/C\C=C/C\C=C/C\C=C/CCCC(O)=O
Cumene	Isopropylbenzene	alkylbenzene	HMDB0034029	7406	C14396	CC(C)C1=CC=CC=C1
4-(2-Aminophenyl)-2,4-dioxobutanoic acid	4-(2-Aminophenyl)-2,4-dioxobutanoic acid	dioxo monocarboxylic acid	HMDB0000978	472	C01252	NC1=C(C=CC=C1)C(=O)CC(=O)C(O)=O
Lanthionine ketimine	Lanthionine ketimine	1,4-thiazines	HMDB0004823	134340	NA	OC(=O)C1CSCC(=N1)C(O)=O
dapdiamide A	Dapdiamide A	dapdiamides	NA	254741423	C20962	NA
D-Raffinose	Raffinose	Raffinose is a trisaccharide composed of alpha-D-galactopyranose, alpha-D-glucopyranose and beta-D-fructofuranose joined in sequence by 1->6 and 1<->2 glycosidic linkages, respectively	HMDB0003213	439242	C00492	OC[C@H]1O[C@@](CO)(O[C@H]2O[C@H](CO[C@H]3O[C@H](CO)[C@H](O)[C@H](O)[C@H]3O)[C@@H](O)[C@H](O)[C@H]2O)[C@@H](O)[C@@H]1O
Benzylideneacetone	Benzylideneacetone	trans-isomer of benzylideneacetone	HMDB0031617	637759	NA	CC(=O)\C=C\C1=CC=CC=C1
Gln-Gln	Glutaminylglutamine	dipeptide formed from two L-glutamine residues	HMDB0028795	7010587	NA	N[C@@H](CCC(N)=O)C(=O)N[C@@H](CCC(N)=O)C(O)=O
cis-4-Hydroxy-D-proline	cis-4-Hydroxy-D-proline	4-hydroxy-D-proline	HMDB0060460	440014	C03440	O[C@H]1CN[C@H](C1)C(O)=O
Jasmonic acid	Jasmonic acid	oxo monocarboxylic acid	HMDB0032797	5281166	C08491	CC\C=C/C[C@@H]1[C@@H](CC(O)=O)CCC1=O
Imidazole-4-acetate	Imidazoleacetic acid	monocarboxylic acid	HMDB0002024	96215	C02835	OC(=O)CC1=CN=CN1
Tricyclazole	Tricyclazole	triazolobenzothiazole	HMDB0031809	39040	C18492	CC1=C2N3C=NN=C3SC2=CC=C1
Safingol	Sphinganine	2-aminooctadecane-1,3-diol	HMDB0000269	91486	C00836	CCCCCCCCCCCCCCC[C@@H](O)[C@@H](N)CO
Furaneol	(卤)-Furaneol	furan	HMDB0040594	19309	NA	CC1OC(C)=C(O)C1=O
m-Cresol	m-Cresol	cresol	HMDB0002048	342	C01467	CC1=CC=CC(O)=C1
O-adipoylcarnitine	O-Adipoylcarnitine	O-acyl-L-carnitine	HMDB0061677	91826562	NA	C[N+](C)(C)C[C@@H](CC(O)=O)OC(=O)CCCCC(O)=O
Amphetamine	Amphetamine	primary amine	HMDB0014328	3007	C07514	CC(N)CC1=CC=CC=C1
Indole-3-acetaldehyde	Indoleacetaldehyde	indoleacetaldehyde	HMDB0001190	800	C00637	O=CCC1=CNC2=C1C=CC=C2
3-Phenyl-4-pentenal	3-Phenyl-4-pentenal	benzene	HMDB0038790	61243	NA	C=CC(CC=O)C1=CC=CC=C1
Pyrogallol-2-O-glucuronide	Pyrogallol-2-O-glucuronide	glucosiduronic acid	HMDB0060017	122553541	NA	O[C@@H]1[C@@H](O)[C@H](OC2=C(O)C=CC=C2O)O[C@@H]([C@H]1O)C(O)=O
Oleoylethanolamide	Oleoylethanolamide	N-(long-chain-acyl)ethanolamine	HMDB0002088	5283454	NA	CCCCCCCC\C=C/CCCCCCCC(=O)NCCO
2-Aminomuconic acid	2-Aminomuconic acid	2-aminomuconic acid	HMDB0001241	5280499	C02220	N\C(=C\C=C/C(O)=O)C(O)=O
Hydroxypropionylcarnitine	Hydroxypropionylcarnitine	3-hydroxy carboxylic acid	HMDB0013125	53481699	NA	C[N+](C)(C)C[C@H](CC([O-])=O)OC(=O)CCO
5'-S-Methyl-5'-thioadenosine	5'-Methylthioadenosine	adenosine	HMDB0001173	439176	C00170	CSC[C@H]1O[C@H]([C@H](O)[C@@H]1O)N1C=NC2=C1N=CN=C2N
Metronidazole	Metronidazole	imidazole	HMDB0015052	4173	C07203	CC1=NC=C(N1CCO)[N+]([O-])=O
Glycyl-L-leucine	Glycylleucine	dipeptide composed of glycine and L-leucine joined by a peptide linkage	HMDB0000759	92843	C02155	CC(C)C[C@H](NC(=O)CN)C(O)=O
glu-thr	Glutamylthreonine	dipeptide composed of L-glutamic acid and L-threonine joined by a peptide linkage	HMDB0028829	6998031	NA	C[C@@H](O)[C@H](NC(=O)[C@@H](N)CCC(O)=O)C(O)=O
N-Acetyl-L-tyrosine	N-Acetyl-L-tyrosine	N-acetyltyrosine	HMDB0000866	68310	C01657	CC(=O)N[C@@H](CC1=CC=C(O)C=C1)C(O)=O
Octahydrochromen-2-one	Octahydro-2H-1-benzopyran-2-one	benzopyran	HMDB0037276	20487	NA	O=C1CCC2CCCCC2O1
2,4-dihydroxyheptadec-16-enyl acetate	Avocadene 1-acetate	long-chain fatty alcohol	HMDB0031043	3624980	NA	CC(=O)OCC(O)CC(O)CCCCCCCCCCCC=C
Indole-3-acrylic acid	Indoleacrylic acid	alpha,beta-unsaturated monocarboxylic acid	HMDB0000734	5375048	NA	OC(=O)\C=C\C1=CNC2=C1C=CC=C2
allylestrenol	Allylestrenol	steroid	HMDB0015500	235905	C12811	[H][C@@]12CC[C@@](O)(CC=C)[C@@]1(C)CC[C@]1([H])[C@@]3([H])CCCC=C3CC[C@@]21[H]
Lysylvaline	Lysylvaline	a dipeptide formed from L-lysine and L-valine residues	HMDB0028964	6992341	NA	CC(C)[C@H](NC(=O)[C@@H](N)CCCCN)C(O)=O
2,7-Oxepanedione	2,7-Oxepanedione	lactone	HMDB0040732	567658	NA	O=C1CCCCC(=O)O1
4-Methyleneglutamic acid	L-2-Amino-4-methylenepentanedioic acid	non-proteinogenic alpha-amino acid	HMDB0029433	96407	C00651	NC(CC(=C)C(O)=O)C(O)=O
N-methyl-2-oxoglutaramic acid	N-methyl-2-oxoglutaramic acid	2-oxo monocarboxylic acid	NA	440065	C03623	CNC(=O)CCC(=O)C(=O)O
Niacin	Niacinamide	pyridinecarboxamide	HMDB0001406	936	C00153	NC(=O)C1=CC=CN=C1
9,10-DiHODE	9,10-DiHODE	octadecadienoic acid	HMDB0010221	16061066	NA	CC\C=C/C\C=C/CC(O)C(O)CCCCCCCC(O)=O
Decanoylcarnitine	Decanoylcarnitine	O-acyl-L-carnitine	HMDB0000651	11953821	C03299	CCCCCCCCCC(=O)O[C@H](CC([O-])=O)C[N+](C)(C)C
pargyline	Pargyline	aromatic amine	HMDB0015563	4688	C07414	CN(CC#C)CC1=CC=CC=C1
3, 5-Tetradecadiencarnitine	3, 5-Tetradecadiencarnitine	polyunsaturated fatty ester	HMDB0013331	53481681	NA	CCCCCCCC\C=C\C=C\CC(=O)O[C@@H](CC([O-])=O)C[N+](C)(C)C
Paracetamol	Acetaminophen	phenol	HMDB0001859	1983	C06804	CC(=O)NC1=CC=C(O)C=C1
Tris(hydroxymethyl)aminomethane	Tromethamine	primary amino compound	HMDB0240288	6503	C07182	NC(CO)(CO)CO
Dicyclomine	Dicyclomine	ester	HMDB0014942	3042	C06951	CCN(CC)CCOC(=O)C1(CCCCC1)C1CCCCC1
Hydroxyamphetamine	4-Hydroxyamphetamine	amphetamine	HMDB0060765	3651	NA	CC(N)CC1=CC=C(O)C=C1
glutaral	Glutaral	dialdehyde	HMDB0029599	3485	C12518	O=CCCCC=O
Glu-Gly	Glutamylglycine	dipeptide composed of L-glutamic acid and glycine joined by a peptide linkage	HMDB0028819	6427052	NA	N[C@@H](CCC(O)=O)C(=O)NCC(O)=O
9,12-Hexadecadienoylcarnitine	9,12-Hexadecadienoylcarnitine	polyunsaturated fatty ester	HMDB0013334	53481687	NA	CCC\C=C/C\C=C/CCCCCCCC(=O)O[C@H](CC(O)=O)C[N+](C)(C)C
Maltol	Maltol	member of 4-pyranone	HMDB0030776	8369	C11918	CC1=C(O)C(=O)C=CO1
Glycocyamine	Guanidoacetic acid	N-amidino derivative of glycine	HMDB0000128	763	C00581	NC(=N)NCC(O)=O
Lynestrenol	Lynestrenol	steroid	HMDB0254258	3787925	C13037	CC12CCC3C(CCC4=CCCCC34)C1CCC2(O)C#C
Arginic acid	Argininic acid	amino acid	HMDB0003148	160437	NA	NC(=N)NCCC[C@H](O)C(O)=O
S-Adenosylhomocysteine	S-Adenosylhomocysteine	organic sulfide	HMDB0000939	439155	C00021	N[C@@H](CCSC[C@H]1O[C@H]([C@H](O)[C@@H]1O)N1C=NC2=C1N=CN=C2N)C(O)=O
Aprobarbital	Aprobarbital	barbiturate	HMDB0015441	6464	C07826	CC(C)C1(CC=C)C(=O)NC(=O)NC1=O
Aspartyl-L-proline	Aspartyl-L-proline	dipeptide	HMDB0002335	170612	NA	N[C@@H](CC(O)=O)C(=O)N1CCC[C@H]1C(O)=O
3-Hydroxyhexadecadienoylcarnitine	3-Hydroxyhexadecadienoylcarnitine	3-hydroxy carboxylic acid	HMDB0013335	53481689	NA	CCC\C=C/C\C=C/CCCCC[C@@H](O)CC(=O)O[C@H](CC([O-])=O)C[N+](C)(C)C
(3E)-4,8-Dimethyl-1,3,7-nonatriene	(E)-4,8-Dimethyl-1,3,7-nonatriene	alkatriene	HMDB0035792	6427110	NA	CC(C)=CCC\C(C)=C\C=C
Alanylclavam	Alanylclavam	Alanylclavam is an organonitrogen compound and a member of furans	NA	96023713	C17360	NA
Pro-Pro	Prolylproline	dipeptide formed from two L-proline residues	HMDB0011180	11622593	NA	OC(=O)[C@@H]1CCCN1C(=O)[C@@H]1CCCN1
Capryloylglycine	Capryloylglycine	N-acylglycine	HMDB0000832	84290	NA	CCCCCCCC(=O)NCC(O)=O
hercynine	L-Histidine trimethylbetaine	histidine derivative	HMDB0029422	3083620	C05575	C[N+](C)(C)C(CC1=CN=CN1)C([O-])=O
Tretinoin	all-trans-Retinoic acid	retinoic acid	HMDB0001852	444795	C00777	C\C(\C=C\C1=C(C)CCCC1(C)C)=C/C=C/C(/C)=C/C(O)=O
2-Propylfuran	2-Propylfuran	heteroarene	HMDB0040277	77907	NA	CCCC1=CC=CO1
Budesonide	Budesonide	glucocorticoid steroid	HMDB0015353	5281004	NA	[H][C@@]12C[C@H]3OC(CCC)O[C@@]3(C(=O)CO)[C@@]1(C)C[C@H](O)[C@@]1([H])[C@@]2([H])CCC2=CC(=O)C=C[C@]12C
7-Methylguanosine	7-Methylguanosine	positively charged methylguanosine	HMDB0001107	445404	NA	CN1C=[N+]([C@@H]2O[C@H](CO)[C@@H](O)[C@H]2O)C2=C1C(=O)N=C(N)N2
p-cymene	p-Cymene	monoterpene	HMDB0005805	7463	C06575	CC(C)C1=CC=C(C)C=C1
Iminodiacetic acid	Iminodiacetic acid	amino dicarboxylic acid	HMDB0011753	8897	C19911	OC(=O)CNCC(O)=O
2-Methyl-2-phenyl-undecane	2-Methyl-2-phenyl-undecane	alkylbenzene	HMDB0013820	9794112	NA	[H]C1=C([H])C([H])=C(C([H])=C1[H])C(C([H])([H])[H])(C([H])([H])[H])C([H])([H])C(C([H])([H])[H])(C([H])([H])[H])C([H])([H])[H]
5-guanidino-2-oxopentanoic acid	2-Oxoarginine	2-oxo monocarboxylic acid	HMDB0004225	558	C03771	NC(N)=NCCCC(=O)C(O)=O
2-methylcitric acid	2-Methylcitric acid	tricarboxylic acid	HMDB0000379	515	C02225	CC(C(O)=O)C(O)(CC(O)=O)C(O)=O
Hordenine	Hordenine	phenethylamine alkaloid	HMDB0004366	68313	C06199	CN(C)CCC1=CC=C(O)C=C1
4-Phenylbutyric acid	Benzenebutanoic acid	monocarboxylic acid	HMDB0000543	4775	NA	OC(=O)CCCC1=CC=CC=C1
l-Histidinal	Histidinal	aralkylamine	HMDB0012234	152657	C01929	N[C@@H](CC1=CNC=N1)C=O
Ornithine	Ornithine	amino acid	HMDB0000214	6262	C00077	NCCC[C@H](N)C(O)=O
Diazinon	Diazinon	pyrimidine	HMDB0032943	3017	C14324	CCOP(=S)(OCC)OC1=NC(=NC(C)=C1)C(C)C
ACETYL ARGININE	N-a-Acetyl-L-arginine	N-acetyl-L-amino acid	HMDB0004620	67427	NA	CC(=O)N[C@@H](CCCNC(N)=N)C(O)=O
Levetiracetam	Levetiracetam	pyrrolidinone and acetamide derivative	HMDB0015333	441341	C07841	CC[C@@H](N1CCCC1=O)C(N)=O
Naphthalene	Naphthalene	aromatic hydrocarbon	HMDB0029751	931	C00829	C1=CC2=CC=CC=C2C=C1
2-Hydroxy-22-methyltetracosanoic acid	2-Hydroxy-22-methyltetracosanoic acid	long-chain fatty acid	HMDB0040909	23427392	NA	CCC(C)CCCCCCCCCCCCCCCCCCCC(O)C(O)=O
O-Arachidonoyl ethanolamine	O-Arachidonoyl Ethanolamine	fatty acid ester	HMDB0013655	5712057	NA	CCCCC\C=C/C\C=C/C\C=C/C\C=C/CCCC(=O)OCCN
Homocitrulline	Homocitrulline	L-lysine derivative	HMDB0000679	65072	C02427	N[C@@H](CCCCNC(N)=O)C(O)=O
3-Sulfinoalanine	3-Sulfinoalanine	organosulfinic acid	HMDB0000996	1549098	C00606	N[C@@H](CS(O)=O)C(O)=O
N-Hydroxy-L-isoleucine	N-Hydroxy-L-isoleucine	N-hydroxyamino acid	NA	163312048	C20310	NA
5-hydroxyisouric acid	5-Hydroxyisourate	oxopurine	HMDB0030097	101957720	C11821	O[C@@]12NC(=O)NC1=NC(=O)NC2=O
N-Desmethyltramadol	N-Desmethyltramadol	methoxybenzenes	HMDB0061007	12149038	NA	CNC[C@H]1CCCC[C@]1(O)C1=CC(OC)=CC=C1
(3E,5E)-6-Phenyl-3,5-hexadien-2-one	Cinnamylideneacetone	styrene	HMDB0031621	5708783	NA	CC(=O)\C=C\C=C\C1=CC=CC=C1
11-Oxohexadecanoic acid	11-Oxohexadecanoic acid	long-chain fatty acid	HMDB0030978	5283003	NA	CCCCCC(=O)CCCCCCCCCC(O)=O
Baicalin	Baicalin	glycosyloxyflavone	HMDB0041832	13654833	C10025	O[C@@H]1[C@@H](O)[C@@H](OC2=C(O)C(O)=C3C(=O)C=C(OC3=C2)C2=CC=CC=C2)O[C@@H]([C@H]1O)C(O)=O
Methyl palmitate	Methyl hexadecanoic acid	fatty acid methyl ester	HMDB0061859	8181	C16995	CCCCCCCCCCCCCCCC(=O)OC
Maltotetraose	Maltotetraose	maltotetraose tetrasaccharide	HMDB0001296	439639	C02052	OC[C@H]1O[C@H](O[C@H]2[C@H](O)[C@@H](O)[C@@H](O[C@H]3[C@H](O)[C@@H](O)[C@@H](O[C@H]4[C@H](O)[C@@H](O)C(O)O[C@@H]4CO)O[C@@H]3CO)O[C@@H]2CO)[C@H](O)[C@@H](O)[C@@H]1O
3-Methylhistamine	3-Methylhistamine	NA	HMDB0001861	69520	NA	CN1C=NC=C1CCN
ile-asp	Isoleucyl-Aspartate	dipeptide	HMDB0028903	14304554	NA	CCC(C)C(N)C(=O)NC(CC(O)=O)C(O)=O
Tilarginine	L-Targinine	L-arginine derivative	HMDB0029416	132862	C03884	CNC(=N)NCCC[C@H](N)C(O)=O
Diphenylamine	Diphenylamine	aromatic amine	HMDB0032562	11487	C11016	N(C1=CC=CC=C1)C1=CC=CC=C1
Pelargonidin	Pelargonidin	anthocyanidin cation	HMDB0003263	440832	C05904	OC1=CC=C(C=C1)C1=[O+]C2=CC(O)=CC(O)=C2C=C1O
lys-tyr	Lysyltyrosine	dipeptide formed from L-lysine and L-tyrosine residues	HMDB0028963	7021820	NA	NCCCC[C@H](N)C(=O)N[C@@H](CC1=CC=C(O)C=C1)C(O)=O
Pyridoxal	Pyridoxal	pyridinecarbaldehyde	HMDB0001545	1050	C00250	CC1=NC=C(CO)C(C=O)=C1O
Myrmicacin	(R)-3-Hydroxydecanoic acid	carbonyl compound	HMDB0010725	5312798	NA	[H][C@@](O)(CCCCCCC)CC(O)=O
Heptylparaben	Heptyl 4-hydroxybenzoate	benzoate ester	HMDB0034462	14138	C14718	CCCCCCCOC(=O)C1=CC=C(O)C=C1
Sudan I	Sudan I	monoazo compound	NA	124490197	C19525	NA
10-Deoxymethymycin	10-Deoxymethymycin	macrolide antibiotic	NA	5282032	C11994	CC1OC(=O)(C)(O2O(C)C(N(C)C)2O)(C)C(C)C(=O)/C=C/1C
Tetrahydrocortisone	Tetrahydrocortisone	21-hydroxy steroid	HMDB0000903	12444617	C05470	[H][C@@]12CC[C@](O)(C(=O)CO)[C@@]1(C)CC(=O)[C@@]1([H])[C@@]2([H])CC[C@@]2([H])C[C@@H](O)CC[C@]12C
L-Ergothioneine	Ergothioneine	L-histidine derivative	HMDB0003045	5351619	C05570	C[N+](C)(C)[C@@H](CC1=CNC(=S)N1)C([O-])=O
(5Z,8Z)-5,8-Tetradecadienoic acid	Goshuyic acid	long-chain fatty acid	HMDB0000560	5312409	NA	CCCCC\C=C/C\C=C/CCCC(O)=O
5-methylthioribose	5-Methylthioribose	pentose	HMDB0001087	439904	C03089	CSC[C@H]1O[C@@H](O)[C@H](O)[C@@H]1O
1beta-Hydroxycholic acid	1beta-Hydroxycholic acid	bile acid	HMDB0000307	5283893	NA	[H][C@@]1(CC[C@@]2([H])[C@]3([H])[C@H](O)C[C@]4([H])C[C@H](O)C[C@@H](O)[C@]4(C)[C@@]3([H])C[C@H](O)[C@]12C)[C@H](C)CCC(O)=O
Meglutol	3-Hydroxymethylglutaric acid	dicarboxylic acid	HMDB0000355	1662	C03761	CC(O)(CC(O)=O)CC(O)=O
(E)-p-coumaric acid	4-Hydroxycinnamic acid	coumaric acid	HMDB0002035	637542	C00811	OC(=O)\C=C\C1=CC=C(O)C=C1
11-Aminoundecanoic acid	(3beta,5alpha,9alpha,22E,24R)-3,5,9-Trihydroxy-23-methylergosta-7,22-dien-6-one	ergostanoid	HMDB0032669	131751277	NA	CC(C)C(C)C(\C)=C\C(C)C1CCC2C3=CC(=O)C4(O)CC(O)CCC4(C)C3(O)CCC12C
ARECOLINE	Arecoline	tetrahydropyridine	HMDB0030353	2230	C10129	COC(=O)C1=CCCN(C)C1
Isatin	1H-Indole-2,3-dione	indoledione	HMDB0061933	7054	C11129	O=C1NC2=CC=CC=C2C1=O
Tetranor 12-HETE	Tetranor 12-HETE	hydroxy fatty acid	HMDB0060055	15730832	NA	CCCCC\C=C/C[C@H](O)\C=C\C=C/CCC(O)=O
Picolinic acid	Picolinic acid	pyridinemonocarboxylic acid	HMDB0002243	1018	C10164	OC(=O)C1=CC=CC=N1
Toluene	Toluene	Toluene	HMDB0034168	1140	C01455	CC1=CC=CC=C1
Perindopril	Perindopril	alpha-amino acid ester	HMDB0014928	107807	C07706	[H][C@]12C[C@H](N(C(=O)[C@H](C)N[C@@H](CCC)C(=O)OCC)[C@@]1([H])CCCC2)C(O)=O
linatine	Linatine	pyrrolidinemonocarboxylic acid	HMDB0038516	5153860	C05939	NC(CCC(=O)NN1CCCC1C(O)=O)C(O)=O
Ethylbenzene	Ethylbenzene	Ethylbenzene is an alkylbenzene carrying an ethyl substituent	HMDB0059905	7500	C07111	CCC1=CC=CC=C1
9-Decenoylcarnitine	9-Decenoylcarnitine	O-acylcarnitine and an O-decenoylcarnitine	HMDB0013205	53481651	NA	C[N+](C)(C)CC(CC([O-])=O)OC(=O)CCCCCCCC=C
4-hydroxy-4-(indol-3-ylmethyl)glutamic acid	(2S,4S)-Monatin	alpha-amino acid	HMDB0041309	9926066	NA	NC(CC(O)(CC1=CNC2=CC=CC=C12)C(O)=O)C(O)=O
N8-Acetylspermidine	N8-Acetylspermidine	acetylspermidine	HMDB0002189	123689	C01029	CC(=O)NCCCCNCCCN
N-Acetylvaline	N-Acetylvaline	L-valine derivative	HMDB0011757	66789	NA	CC(C)[C@H](NC(C)=O)C(O)=O
n-propylbenzene	Propylbenzene	alkylbenzene	HMDB0059877	7668	NA	CCCC1=CC=CC=C1
S-formylglutathione	S-Formylglutathione	S-formylglutathione is a S-acylglutathione	HMDB0001550	189122	C01031	N[C@@H](CCC(=O)N[C@@H](CSC=O)C(=O)NCC(O)=O)C(O)=O
5,6-dihydrotoluene	1-Methyl-1,3-cyclohexadiene	hydrocarbon	HMDB0031532	121731	NA	CC1=CC=CCC1
Indole-5,6-quinone	Indole-5,6-quinone	indoledione and a member of orthoquinones	HMDB0006779	440728	C05579	O=C1C=C2NC=CC2=CC1=O
L-(+)-Aspartic acid	L-Aspartic acid	amino acids	HMDB0000191	5960	C00049	N[C@@H](CC(O)=O)C(O)=O
Pyridoxamine 5-phosphate	Pyridoxamine 5'-phosphate	itamin B6 phosphate	HMDB0001555	1053	C00647	CC1=NC=C(COP(O)(O)=O)C(CN)=C1O
TBHQ	2-tert-Butyl-1,4-benzenediol	hydroquinones	HMDB0032062	16043	NA	CC(C)(C)C1=CC(O)=CC=C1O
His-Ser	Histidylserine	dipeptide formed from L-histidine and L-serine residues	HMDB0028894	6992829	NA	N[C@@H](CC1=CNC=N1)C(=O)N[C@@H](CO)C(O)=O
Gly-l-pro	Glycylproline	dipeptide consisting of L-proline having a glycyl residue attached to its alpha-amino group	HMDB0000721	3013625	NA	NCC(=O)N1CCC[C@H]1C(O)=O
7alpha,25-Dihydroxycholesterol	7-a,25-Dihydroxycholesterol	retinoid	HMDB0006280	6437063	C15520	[H][C@@]12CC[C@H]([C@H](C)CCCC(C)(C)O)[C@@]1(C)CC[C@@]1([H])[C@@]2([H])[C@H](O)C=C2C[C@@H](O)CC[C@]12C
N-Acetylhistamine	N-Acetylhistamine	acetamides	HMDB0013253	69602	C05135	CC(=O)NCCC1=CN=CN1
1-Methylinosine	1-Methylinosine	inosine	HMDB0002721	65095	NA	CN1C=NC2=C(N=CN2[C@@H]2O[C@H](CO)[C@@H](O)[C@H]2O)C1=O
carnosine	Carnosine	dipeptide	HMDB0000033	439224	C00386	NCCC(=O)N[C@@H](CC1=CN=CN1)C(O)=O
Phenazone	Antipyrine	pyrazolone derivative	HMDB0015503	2206	C13244	CN1N(C(=O)C=C1C)C1=CC=CC=C1
Ethyl eicosapentaenoic acid	Ethyl icosapentate	long-chain fatty acid	HMDB0039530	9831415	C16184	CCOC(=O)CCC\C=C/C\C=C/C\C=C/C\C=C/C\C=C/CC
benzoquinone	Quinone	1,4-benzoquinones	HMDB0003364	4650	C00472	O=C1C=CC(=O)C=C1
Homocarnosine	Homocarnosine	homocarnosine	HMDB0000745	10243361	C00884	NCCCC(=O)N[C@@H](CC1=CNC=N1)C(O)=O
Pirbuterol	Pirbuterol	Pirbuterol is a beta2-Adrenergic Agonist	HMDB0015407	4845	C07807	CC(C)(C)NCC(O)C1=NC(CO)=C(O)C=C1
Dodecenoic acid	11-Dodecenoic acid	dodecenoic acid	HMDB0032248	125207	NA	OC(=O)CCCCCCCCCC=C
Threonylglutamine	Threonylglutamine	dipeptide formed from L-threonine and L-glutamine residues	HMDB0029059	7016084	NA	C[C@@H](O)[C@H](N)C(=O)N[C@@H](CCC(N)=O)C(O)=O
Lys-Pro	Lysylproline	dipeptide formed from L-lysine and L-proline residues	HMDB0028959	171204	NA	NCCCC[C@H](N)C(=O)N1CCC[C@H]1C(O)=O
Cinnamyl alcohol	Cinnamyl alcohol	cinnamyl alcohol	HMDB0029697	5280511	C02394	OCC=CC1=CC=CC=C1
Sedanolide	Neocnidilide	2-benzofurans	HMDB0034450	5018391	C17002	CCCCC1OC(=O)C2=CCCCC12
2-Furoic acid	2-Furoic acid	furoic acid	HMDB0000617	6919	C01546	OC(=O)C1=CC=CO1
N-Caffeoylputrescine	Paucine	N-substituted putrescine	HMDB0029876	131750921	C03002	NCCCC\N=C(/O)\C=C/C1=CC(O)=C(O)C=C1
lys-gln	Lysylglutamine	dipeptide composed of L-lysine and L-glutamine joined by a peptide linkage	HMDB0028949	196305	NA	NCCCC[C@H](N)C(=O)N[C@@H](CCC(N)=O)C(O)=O
gamma-Glu-Gly	gamma-Glutamylglycine	glutamyl-L-amino acid	HMDB0011667	165527	NA	N[C@@H](CCC(=O)NCC(O)=O)C(O)=O
Kynurenine	Kynurenine	ketone and an amino acid derivative	HMDB0000684	161166	C00328	N[C@@H](CC(=O)C1=CC=CC=C1N)C(O)=O
N-acetyl-S-(3-oxo-3-carboxy-n-propyl)cysteine	N-acetyl-S-(3-oxo-3-carboxy-n-propyl)cysteine	N-acyl-L-amino acid	HMDB0002194	20849151	NA	CC(=O)N[C@@H](CSCCC(=O)C(O)=O)C(O)=O
thr-tyr	Threonyltyrosine	dipeptide	HMDB0029073	11778518	NA	C[C@@H](O)[C@H](N)C(=O)N[C@@H](CC1=CC=C(O)C=C1)C(O)=O
N-Acetylcytidine	N4-Acetylcytidine	cytidine	HMDB0005923	107461	NA	CC(=O)NC1=NC(=O)N(C=C1)[C@@H]1O[C@H](CO)[C@@H](O)[C@H]1O
6-Acetamido-2-oxohexanoic acid	2-Keto-6-acetamidocaproate	acetamide	HMDB0012150	194080	C05548	CC(=O)NCCCCC(=O)C(O)=O
Eicosapentanoic acid	Eicosapentaenoic acid	icosapentaenoic acid	HMDB0001999	446284	C06428	CC\C=C/C\C=C/C\C=C/C\C=C/C\C=C/CCCC(O)=O
5-Hydroxydecanoic acid	xi-5-Hydroxydecanoic acid	medium-chain fatty acid	HMDB0040329	1825	NA	CCCCCC(O)CCCC(O)=O
ALA-PRO	Alanylproline	dipeptide	HMDB0028695	83525	NA	C[C@H](N)C(=O)N1CCC[C@H]1C(O)=O
pro-thr	Prolyl-Threonine	dipeptide	HMDB0029027	18218237	NA	CC(O)C(NC(=O)C1CCCN1)C(O)=O
Gly-Ile	Glycyl-Isoleucine	dipeptide formed from glycine and L-isoleucine residues	HMDB0028844	259613	NA	CCC(C)C(N=C(O)CN)C(O)=O
phenylpropiolic acid	Phenylpropiolic acid	acetylenic compound	HMDB0002359	69475	NA	OC(=O)C#CC1=CC=CC=C1
Naphthalen-2-amine	2-Aminonaphthalene	naphthylamine	HMDB0041802	7057	C02227	NC1=CC2=CC=CC=C2C=C1
Salbutamol	Salbutamol	phenylethanolamines	HMDB0001937	2083	C11770	CC(C)(C)NCC(O)C1=CC(CO)=C(O)C=C1
Guanadrel	Guanadrel	Guanadrel is a spiroketal resulting from the formal condensation of the keto group of cyclohexanone with the hydroxy groups of 1-(2,3-dihydroxypropyl)guanidin	HMDB0014371	38521	C07035	NC(N)=NCC1COC2(CCCCC2)O1
2-O-methylcytosine	2-O-Methylcytosine	pyrimidine	HMDB0004339	160679	NA	COC1=NC=CC(N)=N1
Zalcitabine	Zalcitabine	pyrimidine 2',3'-dideoxyribonucleoside compound	HMDB0015078	24066	C07207	NC1=NC(=O)N(C=C1)[C@H]1CC[C@@H](CO)O1
gamma-Valerolactone	Dihydro-5-methyl-2(3H)-furanone	Gamma-valerolactone is a butan-4-olide that is dihydrofuran-2(3H)-one	HMDB0033840	7921	NA	CC1CCC(=O)O1
Harmalol	Harmalol	harmala alkaloid	HMDB0029838	3565	C06537	CC1=NCCC2=C1NC1=C2C=CC(O)=C1
(2R,3S)-3-Hydroxy-8-methyl-8-azabicyclo[3.2.1]octane-2-carboxylic acid	Ecgonine	tropane alkaloid	HMDB0006548	443003	C10858	CN1C2CCC1[C@H]([C@@H](O)C2)C(O)=O
5-Phenyl-1,3-oxazinane-2,4-dione	5-Phenyl-1,3-oxazinane-2,4-dione	benzenes	HMDB0060400	21350393	C16596	OC1=NC(=O)OCC1C1=CC=CC=C1
Styrallyl acetate	1-Phenylethyl acetate	carboxylic ester	HMDB0032620	62341	NA	CC(OC(C)=O)C1=CC=CC=C1
Benzoxazolone	2-Benzoxazolol	benzoxazoles	HMDB0032931	6043	NA	O=C1NC2=CC=CC=C2O1
octadiene	1,3-Octadiene	acyclic olefin	HMDB0040966	517653	NA	CCCC\C=C\C=C
Tiglylcarnitine	Tiglylcarnitine	O-acyl-L-carnitine compound	HMDB0002366	91825636	NA	C\C=C(/C)C(=O)O[C@H](CC([O-])=O)C[N+](C)(C)C
Cholest-4-en-3-one	Cholestenone	cholestanoid	HMDB0000921	91477	C00599	[H][C@@]1(CC[C@@]2([H])[C@]3([H])CCC4=CC(=O)CC[C@]4(C)[C@@]3([H])CC[C@]12C)[C@H](C)CCCC(C)C
p-Cresol	p-Cresol	cresol	HMDB0001858	2879	C01468	CC1=CC=C(O)C=C1
tyr-pro	Tyrosyl-Proline	dipeptide	HMDB0029113	13055260	NA	NC(CC1=CC=C(O)C=C1)C(=O)N1CCCC1C(O)=O
propionylcarnitine	Propionylcarnitine	coumarins	HMDB0000824	188824	C03017	CCC(=O)O[C@H](CC(O)=O)C[N+](C)(C)C
Herniarin	Herniarin	imidazolyl carboxylic acid	HMDB0029758	10748	C09268	COC1=CC2=C(C=CC(=O)O2)C=C1
Imidazolelactic acid	Imidazolelactic acid	imidazolyl carboxylic acid	HMDB0002320	459122	C05132	OC(CN1C=CN=C1)C(O)=O
3-oxostearic acid	3-Oxooctadecanoic acid	3-oxo fatty acid derived	HMDB0010736	5283005	NA	CCCCCCCCCCCCCCCC(=O)CC(O)=O
Progesterone	Progesterone	C21-steroid hormone	HMDB0001830	5994	C00410	[H][C@@]12CC[C@H](C(C)=O)[C@@]1(C)CC[C@@]1([H])[C@@]2([H])CCC2=CC(=O)CC[C@]12C
(8Z)-Oxacycloheptadec-8-en-2-one	(Z)-7-Hexadecen-1,16-olide	macrolide	HMDB0031086	5365703	NA	O=C1CCCCC\C=C/CCCCCCCCO1
Xanthurenic acid	Xanthurenic acid	quinolinemonocarboxylic acid	HMDB0000881	5699	C02470	OC(=O)C1=NC2=C(O)C=CC=C2C(O)=C1
Stearoylethanolamide	Stearoylethanolamide	N-acylethanolamine	HMDB0013078	27902	NA	CCCCCCCCCCCCCCCCCC(=O)NCCO
entecavir	Entecavir	NA	HMDB0014585	153941	NA	NC1=NC(=O)C2=C(N1)N(C=N2)[C@H]1C[C@H](O)[C@@H](CO)C1=C
2,6-di-tert-butylhydroquinone	2,6-Di-tert-butyl-1,4-benzenediol	alkylbenzene	HMDB0040178	75550	NA	CC(C)(C)C1=CC(O)=CC(=C1O)C(C)(C)C
O-glutaroyl-L-carnitine	Glutarylcarnitine	3-hydroxy carboxylic acid	HMDB0013130	53481699	NA	C[N+](C)(C)C[C@@H](CC(O)=O)OC(=O)CCCC(O)=O
12,13-DiHOME	12,13-DHOME	NA	HMDB0004705	25320870	C14829	CCCCC[C@H](O)[C@@H](O)C\C=C/CCCCCCCC(O)=O
DL-Glutamic acid	DL-Glutamate	alpha-amino acid	HMDB0060475	611	C00302	NC(CCC(O)=O)C(O)=O
3-Methyl-3-phenylazetidine	3-Methyl-3-phenylazetidine	azetidines	HMDB0061785	22249	NA	CC1(CNC1)C1=CC=CC=C1
2,3-Methyleneglutaric acid	2,3-Methyleneglutaric acid	branched-chain fatty acid	HMDB0059731	123510533	NA	OC(=O)CC(=C)C(=C)C(O)=O
3,5-Diaminohexanoic acid	(3S,5S)-3,5-Diaminohexanoate	chiral diamino acid	HMDB0012115	439430	C01186	C[C@H](N)C[C@H](N)CC(O)=O
5'-O-beta-D-Glucosylpyridoxine	5'-O-beta-D-Glucosylpyridoxine	5'-O-beta-D-glucosylpyridoxine is a beta-D-glucoside and a vitamin B6	HMDB0246884	3321053	NA	CC1=NC=C(COC2OC(CO)C(O)C(O)C2O)C(CO)=C1O
Cortisone	Cortisone	Corticosteroid	HMDB0002802	222786	C00762	[H][C@@]12CC[C@](O)(C(=O)CO)[C@@]1(C)CC(=O)[C@@]1([H])[C@@]2([H])CCC2=CC(=O)CC[C@]12C
Argininosuccinic acid	Argininosuccinic acid	aspartic acid derivative	HMDB0000052	16950	C03406	N[C@@H](CCCNC(=N)N[C@@H](CC(O)=O)C(O)=O)C(O)=O
Tryptophol	Tryptophol	indolyl alcohol	HMDB0003447	10685	C00955	OCCC1=CNC2=C1C=CC=C2
epsilon-Caprolactone	epsilon-Caprolactone	epsilon-lactone	HMDB0060476	10401	C01880	O=C1CCCCCO1
Methylarsonic acid	Methylarsonate	arsonic acids	HMDB0012258	8948	C07294	C[As](O)(O)=O
Coprine	L-Coprine	non-proteinogenic L-alpha-amino acid	HMDB0034266	4479242	C08271	NC(CCC(O)=NC1(O)CC1)C(O)=O
(+)-Estrone	Estrone	17-oxo steroid	HMDB0000145	5870	C00468	[H][C@@]12CCC(=O)[C@@]1(C)CC[C@]1([H])C3=C(CC[C@@]21[H])C=C(O)C=C3
Imidazol-4-one-5-propionic acid	4-Imidazolone-5-propionic acid	imidazol-4-one	HMDB0001014	128	C03680	OC(=O)CCC1N=CNC1=O
Norepinephrine sulfate	Norepinephrine sulfate	catecholamine	HMDB0002062	123747	NA	NC[C@H](O)C1=CC(O)=C(OS(O)(=O)=O)C=C1
Hydroxyhexanoycarnitine	3-Hydroxyhexanoylcarnitine	O-acylcarnitine	HMDB0013131	53481624	NA	CCC[C@H](O)CC(=O)O[C@H](CC([O-])=O)C[N+](C)(C)C
Kojic acid	Kojic acid	pyranone	HMDB0032923	3840	C14516	OCC1=CC(=O)C(O)=CO1
terpendole J	Terpendole J	NA	NA	172232285	C20545	NA
Indoleacetylaspartate	L-N-(1H-Indol-3-ylacetyl)aspartic acid	aspartic acid	HMDB0038666	4656408	NA	OC(=O)CC(NC(=O)CC1=CNC2=C1C=CC=C2)C(O)=O
Phentermine	Phentermine	primary amine	HMDB0014337	4771	C07438	CC(C)(N)CC1=CC=CC=C1
1-(2,4-Dihydroxyphenyl)-1-butanone	1-(2,4-Dihydroxyphenyl)-1-butanone	aromatic ketone	HMDB0032128	78103	NA	CCCC(=O)C1=C(O)C=C(O)C=C1
2-methoxy-6Z-hexadecenoic acid	2-methoxy-6Z-hexadecenoic acid	long-chain fatty acid	NA	5282314	C13946	CCCCCCCCC/C=C\CCCC(OC)C(=O)O
(+)-Alantolactone	Alantolactone	sesquiterpene lactone	HMDB0035906	327378	C09289	CC1CCCC2(C)CC3OC(=O)C(=C)C3C=C12
2-Methylnaphthalene	2-Methylnaphthalene	NA	NA	854334	C14098	NA
Synephrine	p-Synephrine	phenethylamine alkaloid	HMDB0004826	7172	C04548	CNCC(O)C1=CC=C(O)C=C1
Ethyl lactate	Ethyl lactate	ethyl ester	HMDB0040735	7344	NA	CCOC(=O)C(C)O
3-Hydroxy-cis-5-tetradecenoylcarnitine	3-Hydroxy-cis-5-tetradecenoylcarnitine	3-hydroxy carboxylic acid	HMDB0013330	53481699	NA	CCCCCCCC\C=C/CC(O)CC(=O)O[C@H](CC([O-])=O)C[N+](C)(C)C
Tetrahydroharmol	Tetrahydroharmol	harmala alkaloid	HMDB0029835	368982	NA	CC1NCCC2=C1NC1=C2C=CC(O)=C1
Lovastatin	Lovastatin	fatty acid ester	HMDB0014372	53232	C07074	[H][C@]12[C@H](C[C@@H](C)C=C1C=C[C@H](C)[C@@H]2CC[C@@H]1C[C@@H](O)CC(=O)O1)OC(=O)[C@@H](C)CC
trans-2-Dodecenoylcarnitine	trans-2-Dodecenoylcarnitine	fatty acid ester	HMDB0013326	53481671	NA	CCCCCCCCC\C=C\C(=O)O[C@@H](CCC([O-])=O)[N+](C)(C)C
Ceramide (d18:1/12:0)	Cer(d18:1/12:0)	N-acylsphingosine	HMDB0004947	5283562	C00195	[H][C@@](CO)(NC(=O)CCCCCCCCCCC)[C@H](O)\C=C\CCCCCCCCCCCCC
D-(+)-Camphor	Camphor	cyclic monoterpene ketone	HMDB0059838	159055	C00808	[H][C@@]12CC[C@@](C)(C(=O)C1)C2(C)C
L-2-Aminoadipic acid	Aminoadipic acid	L-enantiomer of 2-aminoadipic acid.	HMDB0000510	92136	C00956	N[C@@H](CCCC(O)=O)C(O)=O
5-methyldeoxycytidine	5-Methyldeoxycytidine	2'-deoxycytidine	HMDB0002224	13279	C03592	CC1=CN([C@H]2CC(O)[C@@H](CO)O2)C(=O)N=C1N
4-Pyridoxic acid	4-Pyridoxic acid	methylpyridine	HMDB0000017	6723	C00847	CC1=NC=C(CO)C(C(O)=O)=C1O
Desoxycortone	Deoxycorticosterone	mineralocorticoid	HMDB0000016	6166	C03205	[H][C@@]12CC[C@H](C(=O)CO)[C@@]1(C)CC[C@@]1([H])[C@@]2([H])CCC2=CC(=O)CC[C@]12C
Nitrendipine	Nitrendipine	dihydropyridine	HMDB0015187	4507	C07713	CCOC(=O)C1=C(C)NC(C)=C(C1C1=CC(=CC=C1)[N+]([O-])=O)C(=O)OC
2,6-Di-tert-butyl-1,4-benzoquinone	2,6-Di-tert-butylbenzoquinone	1,4-benzoquinones	HMDB0013817	12867	NA	CC(C)(C)C1=CC(=O)C=C(C1=O)C(C)(C)C
Monoethyl malonic acid	Monoethyl malonic acid	dicarboxylic acid	HMDB0000576	70615	NA	CCOC(=O)CC(O)=O
D-ribosylnicotinate	Nicotinic acid ribonucleoside	pyridine nucleoside	HMDB0006809	161234	C05841	OC[C@H]1O[C@H]([C@H](O)[C@@H]1O)[N+]1=CC=CC(=C1)C(O)=O
Ibuprofen	Ibuprofen	monocarboxylic acid	HMDB0001925	3672	C01588	CC(C)CC1=CC=C(C=C1)C(C)C(O)=O
Glycitein	Glycitein	methoxyisoflavone	HMDB0005781	5317750	C14536	COC1=C(O)C=C2OC=C(C(=O)C2=C1)C1=CC=C(O)C=C1
T-2 Triol	T2 Triol	trichothecene	HMDB0035396	608974	NA	CC(C)CC(=O)OC1CC2(CO)C(OC3C(O)C(O)C2(C)C32CO2)C=C1C
Cyclohexylamine	Cyclohexylamine	primary aliphatic amine	HMDB0031404	7965	C00571	NC1CCCCC1
O-Acetyl-L-serine	O-Acetylserine	acetyl-L-serine	HMDB0003011	99478	C00979	CC(=O)OC[C@H](N)C(O)=O
1,6,7-Trimethylnaphthalene	1,6,7-Trimethylnaphthalene	naphthalenes	HMDB0059701	16732	NA	CC1=CC2=CC=CC(C)=C2C=C1C
S-Adenosylmethionine	S-Adenosylmethionine	sulfonium compound	HMDB0001185	34756	C00019	C[S+](CC[C@H](N)C(O)=O)C[C@H]1O[C@H]([C@H](O)[C@@H]1O)N1C=NC2=C1N=CN=C2N
hydrocortisone cypionate	Hydrocortisone cypionate	corticosteroid hormone	NA	223253	C08176	C12C(O)3(CCC4=CC(=O)CC43C)1CC2(O)C(=O)COC(=O)CCC1CCCC1
3-Indoleacetamide	Indole-3-acetamide	indoles	HMDB0029739	397	C02693	NC(=O)CC1=CNC2=C1C=CC=C2
p-Xylene	p-Xylene	xylene	HMDB0059924	7809	C06756	CC1=CC=C(C)C=C1
Orotic acid	Orotic acid	pyrimidinemonocarboxylic acid	HMDB0000226	967	C00295	OC(=O)C1=CC(=O)NC(=O)N1
Histamine	Histamine	imidazoles	HMDB0000870	774	C00388	NCCC1=CNC=N1
(2E)-decenoic acid	trans-Dec-2-enoic acid	2-decenoic acid	HMDB0010726	5282724	NA	CCCCCCC\C=C\C(O)=O
Tyrosylalanine	Tyrosyl-Alanine	dipeptide formed from L-tyrosine and L-alanine residues	HMDB0029098	4078684	NA	CC(NC(=O)C(N)CC1=CC=C(O)C=C1)C(O)=O
L-Hydroxyproline	4-Hydroxyproline	neutral heterocyclic protein amino acid	HMDB0000725	5810	C01157	O[C@H]1CN[C@@H](C1)C(O)=O
cetoniacytone A	Cetoniacytone A	cyclohexenones	NA	316933493	C17699	NA
Anisomycin	Anisomycin	antibiotic	NA	253602	NA	NA
Leu-Val	Leucyl-Valine	dipeptide	HMDB0028942	352038	NA	CC(C)CC(N)C(=O)NC(C(C)C)C(O)=O
Wortmannin	Wortmannin	oxa-steroid	HMDB0259902	5691	NA	COCC1OC(=O)C2=COC3=C2C1(C)C1=C(C2CCC(=O)C2(C)CC1OC(C)=O)C3=O
saxagliptin	Saxagliptin	monocarboxylic acid amide	HMDB0015634	11243969	NA	N[C@H](C(=O)N1[C@H]2C[C@H]2C[C@H]1C#N)C12CC3CC(CC(O)(C3)C1)C2
5-Hydroxytryptophol	5-Hydroxytryptophol	indoles	HMDB0001855	9061	NA	OCCC1=CNC2=CC=C(O)C=C12
Leu-Leu	Leucylleucine	peptide	HMDB0028933	94244	C11332	CC(C)C[C@H](N)C(=O)N[C@@H](CC(C)C)C(O)=O
Aniline	Aniline	primary arylamine	HMDB0003012	6115	C00292	NC1=CC=CC=C1
hydroxyprogesterone caproate	Progesterone	C21-steroid hormone	HMDB0001830	5994	C00410	[H][C@@]12CC[C@H](C(C)=O)[C@@]1(C)CC[C@@]1([H])[C@@]2([H])CCC2=CC(=O)CC[C@]12C
3-O-Sulfogalactosylceramide	3-O-Sulfogalactosylceramide (d18:1/14:0)	D-galactosyl-N-acylsphingosine	HMDB0012312	53481402	C06125	CCCCCCCCCCCCC\C=C\[C@](O)([H])[C@]([H])(CO[C@@H]1O[C@H](CO)[C@H](O)C(OS(=O)(O)=O)C1O)NC(=O)CCCCCCCCCCCCC
Sparfloxacin	Sparfloxacin	quinolone	HMDB0015339	60464	C07662	C[C@H]1CN(C[C@@H](C)N1)C1=C(F)C(N)=C2C(=O)C(=CN(C3CC3)C2=C1F)C(O)=O
7,8-dihydro-8-oxoguanine	8-Hydroxyguanine	oxopurine	HMDB0002032	65154	C20155	NC1=NC2=C(NC(=O)N2)C(=O)N1
Estrone glucuronide	Estrone glucuronide	3-beta-D-glucuronide of estrone	HMDB0004483	115255	C11133	[H][C@@]12CCC(=O)[C@@]1(C)CC[C@]1([H])C3=CC=C(O[C@@H]4O[C@@H]([C@@H](O)[C@H](O)[C@H]4O)C(O)=O)C=C3CC[C@@]21[H]
Pyridoxine	Pyridoxine	hydroxymethylpyridine	HMDB0000239	1054	C00314	CC1=C(O)C(CO)=C(CO)C=N1
isoetarine	Isoetharine	catecholamine	HMDB0014366	3762	C07053	CCC(NC(C)C)C(O)C1=CC(O)=C(O)C=C1
10-oxo-8-decenoic acid	(E)-10-Oxo-8-decenoic acid	medium-chain fatty acid	HMDB0040883	12431569	NA	OC(=O)CCCCCC\C=C\C=O
imazamethabenz-methyl	Imazamethabenz-methyl	NA	HMDB0034913	21873022	C11494	COC(=O)C1=C(C=C(C)C=C1)C1=NC(=O)C(C)(N1)C(C)C
5-O-Methylvisamminol	5-O-Methylvisamminol	oxacycle and an organic heterotricyclic compound	NA	441970	C09016	COc1c2c(cc3oc(C)cc(=O)c13)O(C(C)(C)O)C2
Sulfosalicylic Acid	5-Sulfosalicylic acid	arenesulfonic acid	HMDB0011725	7322	C16199	OC(=O)C1=C(O)C=CC(=C1)S(O)(=O)=O
Cys-pro	Cysteinyl-Proline	dipeptide composed of L-cysteine and L-proline joined by a peptide linkage	HMDB0028783	12774420	NA	NC(CS)C(=O)N1CCCC1C(O)=O
Hydroxyacetylaminofluorene	N-Hydroxy-2-acetamidofluorene	2-acetamidofluorenes	HMDB0255151	5896	C03954	CC(=O)N(O)C1=CC2=C(C=C1)C1=CC=CC=C1C2
L-Alanyl-L-proline	Alanylproline	dipeptide composed of L-alanine and L-proline joined by a peptide linkage	HMDB0028695	83525	NA	C[C@H](N)C(=O)N1CCC[C@H]1C(O)=O
3,4-Dihydroxyphenylglycol	3,4-Dihydroxyphenylglycol	3,4-dihydroxyphenylethyleneglycol is a tetrol composed of ethyleneglycol having a 3,4-dihydroxyphenyl group at the 1-position	HMDB0000318	91528	C05576	OCC(O)C1=CC(O)=C(O)C=C1
7-Aminomethyl-7-deazaguanine	7-Aminomethyl-7-carbaguanine	pyrrolopyrimidine	HMDB0011690	171	C16675	NCC1=CNC2=C1C(=O)NC(N)=N2
3-hydroxytetradecanoylcarnitine	3-Hydroxytetradecanoyl carnitine	O-acylcarnitine	HMDB0061640	71464541	NA	CCCCCCCCCCCC(O)CC(=O)OC(CC([O-])=O)C[N+](C)(C)C
Benzophenone	Benzophenone	benzophenones	HMDB0032049	3102	C06354	O=C(C1=CC=CC=C1)C1=CC=CC=C1
3-hydroxydodecanoylcarnitine	3-hydroxydodecanoyl carnitine	O-acylcarnitine	HMDB0061638	71464535	NA	CCCCCCCCCC(O)CC(=O)OC(CC([O-])=O)C[N+](C)(C)C
pro-asn	Prolyl-Asparagine	dipeptide formed from L-proline and L-asparagine residues	HMDB0029012	18464218	NA	OC(=N)CC(N=C(O)C1CCCN1)C(O)=O
9,15-Octadecadienoic acid	Mangiferic acid	octadecadienoic acid	HMDB0029800	6439027	NA	CC\C=C\CCCC\C=C\CCCCCCCC(O)=O
Nadolol	Nadolol	beta-Adrenergic Blocker	HMDB0015334	39147	NA	CC(C)(C)NCC(O)COC1=CC=CC2=C1C[C@H](O)[C@H](O)C2
3-Hydroxyhexanoic acid	3-Hydroxyhexanoic acid	3-hydroxyhexanoic acid	HMDB0061652	11829482	NA	CCC[C@H](O)CC(O)=O
Zanamivir	Zanamivir	guanidines	HMDB0014698	60855	C08095	[H][C@]1(OC(=C[C@H](N=C(N)N)[C@H]1NC(C)=O)C(O)=O)[C@H](O)[C@H](O)CO
Vorinostat	Vorinostat	dicarboxylic acid diamide	HMDB0015568	5311	NA	ONC(=O)CCCCCCC(=O)NC1=CC=CC=C1
PYROQUILON	1,2,5,6-Tetrahydro-4H-pyrrolo[3,2,1-ij]quinolin-4-one	pyrroloquinoline	HMDB0037113	91665	C18487	O=C1CCC2=CC=CC3=C2N1CC3
Pro-Hyp	Prolylhydroxyproline	dipeptide zwitterion	HMDB0006695	11902892	NA	O[C@@H]1C[C@H](N(C1)C(=O)[C@@H]1CCCN1)C(O)=O
3-Hydroxylidocaine	3-Hydroxylidocaine	amino acid amide	HMDB0060655	161824	C16560	CCN(CC)CC(=O)NC1=C(C)C=CC(O)=C1C
Betaxolol	Betaxolol	propanolamine	HMDB0014341	2369	C06849	CC(C)NCC(O)COC1=CC=C(CCOCC2CC2)C=C1
asn-pro	Asparaginyl-Proline	dipeptide composed of L-asparagine and L-proline joined by a peptide linkage	HMDB0028739	14354813	NA	NC(CC(N)=O)C(=O)N1CCCC1C(O)=O
L-(-)-methionine	Methionine	methionine	HMDB0000696	6137	C00073	CSCC[C@H](N)C(O)=O
pentobarbital	Pentobarbital	barbiturates	HMDB0014457	4737	C07422	CCCC(C)C1(CC)C(=O)NC(=O)NC1=O
spectinomycin	Spectinomycin	pyranobenzodioxin and antibiotic	HMDB0015055	15541	C02078	[H][C@@]12O[C@H](C)CC(=O)[C@]1(O)O[C@]1([H])[C@@H](NC)[C@@H](O)[C@@H](NC)[C@H](O)[C@@]1([H])O2
Northienamycin	Northienamycin	carbapenems	NA	96023722	C17369	NA
Cinnamic acid	Cinnamic acid	Z (cis) isomer of cinnamic acid	HMDB0000567	5372954	C10438	OC(=O)\C=C/C1=CC=CC=C1
Linoleyl carnitine	Linoleyl carnitine	O-octadecadienoyl-L-carnitine	HMDB0006469	6450015	NA	CCCCC\C=C/C\C=C/CCCCCCCC(=O)O[C@H](CC(O)=O)C[N+](C)(C)C
Cyclohexanone	Cyclohexanone	cyclic ketone	HMDB0003315	7967	C00414	O=C1CCCCC1
1-Methyl-4-(1-methyl-2-propenyl)-benzene	1-Methyl-4-(1-methyl-2-propenyl)-benzene	monoterpenoid	HMDB0061824	84398	NA	CC=CC1=C(C)C=CC(=C1)C(C)C
Pfaffic acid	Pfaffic acid	triterpenoid	NA	441936	C08965	CC1(C)(O)CC2(C)1CC1(C)2CC=C23C4(C)CC3(C(=O)O)4C21C
1-Methyluric acid	1-Methyluric acid	oxopurine	HMDB0003099	69726	C16359	CN1C(=O)NC2=C(NC(=O)N2)C1=O
1-(5-Acetyl-2-hydroxyphenyl)-3-methyl-1-butanone	1-(5-Acetyl-2-hydroxyphenyl)-3-methyl-1-butanone	aromatic ketone	HMDB0032589	13308867	NA	CC(C)CC(=O)C1=C(O)C=CC(=C1)C(C)=O
Propylparaben	Propylparaben	benzoate ester	HMDB0032574	7175	NA	CCCOC(=O)C1=CC=C(O)C=C1
Biopterin	Biopterin	biopterin	HMDB0000468	445040	C06313	C[C@H](O)[C@H](O)C1=CNC2=NC(N)=NC(=O)C2=N1
Vigabatrin	Vigabatrin	gamma-amino acid having a gamma-vinyl GABA structure	HMDB0015212	5665	C07500	NC(CCC(O)=O)C=C
trp-gln	Tryptophyl-Glutamine	dipeptide	HMDB0029081	18218249	NA	NC(CC1=CNC2=C1C=CC=C2)C(=O)NC(CCC(N)=O)C(O)=O
N-(3-acetamidopropyl)pyrrolidin-2-one	N-(3-acetamidopropyl)pyrrolidin-2-one	pyrrolidin-2-ones	HMDB0061384	129397	NA	CC(=O)NCCCN1CCCC1=O
4,4'-Thiobis-2-butanone	4,4'-Thiobis-2-butanone	ketone	HMDB0037155	61989	NA	CC(=O)CCSCCC(C)=O
Calcitriol	Calcitriol	hydroxycalciol	HMDB0001903	5280453	C01673	C[C@H](CCCC(C)(C)O)[C@@]1([H])CC[C@@]2([H])\C(CCC[C@]12C)=C\C=C1\C[C@@H](O)C[C@H](O)C1=C
N-Acetylserotonin	N-Acetylserotonin	N-acylserotonin	HMDB0001238	903	C00978	CC(=O)NCCC1=CNC2=C1C=C(O)C=C2
phe-asp	Phenylalanylaspartic acid	dipeptide	HMDB0028991	6992643	NA	N[C@@H](CC1=CC=CC=C1)C(=O)N[C@@H](CC(O)=O)C(O)=O
Desthiobiotin	Dethiobiotin	(4R,5S)-dethiobiotin is the (4R,5S)-isomer of dethiobiotin. It is a conjugate acid of a (4R,5S)-dethiobiotin(1-). It is an enantiomer of a (4S,5R)-dethiobiotin	HMDB0003581	445027	C01909	C[C@@H]1NC(=O)N[C@@H]1CCCCCC(O)=O
asp-gln	Aspartyl-Glutamine	dipeptide formed from L-alpha-aspartyl and L-glutamine residues	HMDB0028751	22169419	NA	NC(CC(O)=O)C(=O)NC(CCC(N)=O)C(O)=O
Pyroquilon	1,2,5,6-Tetrahydro-4H-pyrrolo[3,2,1-ij]quinolin-4-one	pyrroloquinoline	HMDB0037113	91665	C18487	O=C1CCC2=CC=CC3=C2N1CC3
Coenzyme Q1	Ubiquinone-1	Ubiquinones is any benzoquinone derived from 2,3-dimethoxy-5-methylbenzoquinone	HMDB0002012	4462	C00399	COC1=C(OC)C(=O)C(CC=C(C)C)=C(C)C1=O
Cyclododecanone	Cyclododecanone	cyclic ketone	HMDB0031341	13246	NA	O=C1CCCCCCCCCCC1
3-BHA	3-tert-Butyl-4-hydroxyanisole	aromatic ether	HMDB0059925	8456	NA	COC1=CC(=C(O)C=C1)C(C)(C)C
13S-hydroxyoctadecadienoic acid	13-HODE	monohydroxy fatty acid	HMDB0004667	6443013	C14762	CCCCC[C@H](O)\C=C\C=C/CCCCCCCC(O)=O
N-Methyltryptamine	N-Methyltryptamine	tryptamine alkaloid and a member of tryptamines	HMDB0004370	6088	C06213	CNCCC1=CNC2=CC=CC=C12
Myristoleic acid	Myristoleic acid	tetradecenoic acid	HMDB0002000	5281119	C08322	CCCC\C=C/CCCCCCCC(O)=O
guaiazulene	7-Isopropyl-1,4-dimethylazulene	sesquiterpene	HMDB0036648	3515	C09675	CC(C)C1=CC2=C(C)C=CC2=C(C)C=C1
Oxaceprol	4-Hydroxyproline	neutral heterocyclic protein amino acid	HMDB0000725	5810	C01157	O[C@H]1CN[C@@H](C1)C(O)=O
Testate	Testosterone enanthate	heptanoate ester and a sterol ester	HMDB0005814	9416	C08157	[H][C@@]12CC[C@H](OC(=O)CCCCCC)[C@@]1(C)CC[C@@]1([H])[C@@]2([H])CCC2=CC(=O)CC[C@]12C
Allyl cyclohexanecaproate	2-Propenyl cyclohexanehexanoate	NA	HMDB0037195	61406	NA	C=CCOC(=O)CCCCCC1CCCCC1
N-lauroylglycine	N-Lauroylglycine	N-acylglycine	HMDB0013272	346152	NA	CCCCCCCCCCCC(=O)NCC(O)=O
Butorphanol	Butorphanol	levorphanol	HMDB0014749	5361092	C06863	[H][C@@]12CC3=C(C=C(O)C=C3)[C@]3(CCCC[C@@]13O)CCN2CC1CCC1
phe-thr	Phenylalanylthreonine	dipeptide	HMDB0029005	18218233	NA	C[C@@H](O)[C@H](NC(=O)[C@@H](N)CC1=CC=CC=C1)C(O)=O
5-Methyltetrahydrofolic acid	5-Methyltetrahydrofolic acid	methylated derivate of tetrahydrofolate	HMDB0001396	439234	C00440	CN1C(CNC2=CC=C(C=C2)C(=O)N[C@H](CCC(O)=O)C(O)=O)CNC2=C1C(=O)NC(N)=N2
Nicotinuric acid	Nicotinuric acid	N-acylglycine	HMDB0003269	68499	C05380	OC(=O)CNC(=O)C1=CN=CC=C1
Oxatomide	Oxatomide	benzimidazoles	HMDB0240225	4615	NA	O=C1NC2=C(C=CC=C2)N1CCCN1CCN(CC1)C(C1=CC=CC=C1)C1=CC=CC=C1
(2E)-3-(3,4-Dimethoxyphenyl)acrylic acid	3-(3,4-Dimethoxyphenyl)-2-propenoic acid	methoxycinnamic acid	HMDB0034315	717531	NA	COC1=C(OC)C=C(\C=C\C(O)=O)C=C1
Thiabendazole	Thiabendazole	benzimidazoles	HMDB0014868	5430	C07131	N1C2=CC=CC=C2N=C1C1=CSC=N1
DIBOA	2,4-Dihydroxy-2H-1,4-benzoxazin-3(4H)-one	lactol	HMDB0033733	28495	C15770	OC1OC2=CC=CC=C2N(O)C1=O
5-Hydroxykynurenine	5-Hydroxykynurenine	hydroxykynurenine	HMDB0012819	440745	C05651	NC(CC(=O)C1=C(N)C=CC(O)=C1)C(O)=O
3-indole carboxylic acid glucuronide	3-Indole carboxylic acid glucuronide	NA	HMDB0013189	53481645	NA	O[C@@H]1[C@@H](O)[C@H](OC(=O)C2=CNC3=CC=CC=C23)OC([C@H]1O)C(O)=O
L-(+)-Alanine	L-Alanine	non-essential amino acid	HMDB0000161	5950	C00041	C[C@H](N)C(O)=O
4-Acetamidobenzoic acid	4-Acetamidobenzoic acid	amidobenzoic acid	HMDB0246328	19266	NA	CC(=O)NC1=CC=C(C=C1)C(O)=O
hexahydro-2-oxo-1h-thieno(3,4-d)imidazole-4-pentanoic acid	Biotin	organic heterobicyclic compound	HMDB0000030	171548	C00120	[H][C@]12CS[C@@H](CCCCC(O)=O)[C@@]1([H])NC(=O)N2
asn-val	Asparaginyl-Valine	dipeptide formed from L-asparagine and L-valine residues	HMDB0028744	18218188	NA	CC(C)C(NC(=O)C(N)CC(N)=O)C(O)=O
Asarone	gamma-Asarone	benzenetriol	HMDB0029872	636750	C17821	COC1=CC(OC)=C(OC)C=C1CC=C
Desaminotyrosine	Desaminotyrosine	hydroxy monocarboxylic acid	HMDB0002199	10394	C01744	OC(=O)CCC1=CC=C(O)C=C1
spermidine	Spermidine	triamine	HMDB0001257	1102	C00315	NCCCCNCCCN
2-Hexenoylcarnitine	2-Hexenoylcarnitine	O-acylcarnitine	HMDB0013161	53481638	NA	CCC\C=C\C(=O)OC(CC([O-])=O)C[N+](C)(C)C
leu-ile	Leucyl-Isoleucine	dipeptide formed from L-leucine and L-isoleucine residues	HMDB0028932	435718	NA	CCC(C)C(NC(=O)C(N)CC(C)C)C(O)=O
S-(Formylmethyl)glutathione	S-(Formylmethyl)glutathione	S-substituted glutathione	HMDB0060507	11954074	C14871	[H][C@](N)(CCC(O)=N[C@@]([H])(CSCC=O)C(O)=NCC(O)=O)C(O)=O
Isovalerylglutamic acid	Isovalerylglutamic acid	glutamic acid derivative	HMDB0000726	133383	NA	CC(C)CC(=O)N[C@@H](CCC(O)=O)C(O)=O
phe-gln	Phenylalanylglutamine	dipeptide	HMDB0028993	11779156	NA	N[C@@H](CC1=CC=CC=C1)C(=O)N[C@@H](CCC(N)=O)C(O)=O
Ureidosuccinic acid	Ureidosuccinic acid	N-carbamoyl-L-aspartic acid is the L-enantiomer N-carbamoylaspartic acid	HMDB0000828	93072	C00438	NC(=O)N[C@@H](CC(O)=O)C(O)=O
Leu-arg	Leucyl-Arginine	dipeptide composed of L-leucine and L-arginine joined by peptide linkages	HMDB0028923	3800205	NA	CC(C)CC(N)C(=O)NC(CCCNC(N)=N)C(O)=O
Flurandrenolide	Flurandrenolide	21-hydroxy steroid	HMDB0014984	15209	NA	[H][C@@]12C[C@@]3([H])[C@]4([H])C[C@]([H])(F)C5=CC(=O)CC[C@]5(C)[C@@]4([H])[C@@H](O)C[C@]3(C)[C@@]1(OC(C)(C)O2)C(=O)CO
2-Butylfuran	2-Butylfuran	furans	HMDB0040272	20534	NA	CCCCC1=CC=CO1
1,2,3,4-tetrahydro-beta-carboline-3-carboxylic acid	L-1,2,3,4-Tetrahydro-beta-carboline-3-carboxylic acid	beta-carbolines	HMDB0035665	98285	NA	OC(=O)C1CC2=C(CN1)NC1=CC=CC=C21
1,1,6-Trimethyl-1,2-dihydronaphthalene	1,2-Dihydro-1,1,6-trimethylnaphthalene	naphthalenes	HMDB0040284	121677	NA	CC1=CC2=C(C=C1)C(C)(C)CC=C2
Paraldehyde	Paraldehyde	trioxane	HMDB0032456	31264	C07834	CC1OC(C)OC(C)O1
allixin	Allixin	pyranone	HMDB0040705	86374	NA	CCCCCC1=C(O)C(=O)C(OC)=C(C)O1
Bifonazole	Bifonazole	imidazoles	HMDB0015583	2378	NA	C1=CN(C=N1)C(C1=CC=CC=C1)C1=CC=C(C=C1)C1=CC=CC=C1
Nandrolone	Nandrolone	3-oxo Delta(4)-steroid	HMDB0002725	9904	C07254	[H][C@@]12CC[C@H](O)[C@@]1(C)CC[C@]1([H])[C@@]3([H])CCC(=O)C=C3CC[C@@]21[H]
Leucylasparagine	Leucyl-Asparagine	peptide	HMDB0028924	4128305	NA	CC(C)CC(N)C(=O)NC(CC(N)=O)C(O)=O
Levonorgestrel	Levonorgestrel	17beta-hydroxy steroid	HMDB0014511	13109	C08153	[H][C@@]12CC[C@@](O)(C#C)[C@@]1(CC)CC[C@]1([H])[C@@]3([H])CCC(=O)C=C3CC[C@@]21[H]
2-Keto-glutaramic acid	2-Keto-glutaramic acid	2-oxo monocarboxylic acid	HMDB0001552	48	C00940	NC(=O)CCC(=O)C(O)=O
Azelaic acid	Azelaic acid	alpha,omega-dicarboxylic acid	HMDB0000784	2266	C08261	OC(=O)CCCCCCCC(O)=O
3-Phenylpropanoic acid	Hydrocinnamic acid	monocarboxylic acid	HMDB0000764	107	C05629	OC(=O)CCC1=CC=CC=C1
7-Mercaptoheptanoylthreonine	7-Mercaptoheptanoylthreonine	hydroxy fatty acid	NA	51090921	C16594	NA
8-METHOXYKYNURENIC ACID	8-Methoxykynurenate	quinolinemonocarboxylic acid	HMDB0060426	76230	C05830	COC1=CC=CC2=C(O)C=C(N=C12)C(O)=O
NERIIFOLIN	neriifolin	cardenolide glycoside	NA	441867	C08876	CO1(O)(C)O(O2CC3(C)4CC5(C)(C6=CC(=O)OC6)CC5(O)4CC3C2)1O
Cinnamaldehyde	Cinnamaldehyde	flavonoid	HMDB0003441	637511	C00903	O=C\C=C\C1=CC=CC=C1
3,5-Dioxooctanedioic acid	Succinylacetoacetate	alpha,omega-dicarboxylic acid	HMDB0240258	125181	NA	OC(=O)CCC(=O)CC(=O)CC(O)=O
L-Tyrosine methyl ester	Tyrosine methylester	L-tyrosyl ester	HMDB0029217	70652	C03404	COC(=O)[C@@H](N)CC1=CC=C(O)C=C1
fusidic acid	Fusidic Acid	steroid antibiotic	HMDB0015570	3000226	C06694	O[C@@H]1CC[C@@]2(C)[C@@]([H])(CC[C@@]3(C)[C@@]2([H])[C@H](O)C[C@@]2([H])\C([C@@H](OC(=O)C)C[C@]32C)=C(/CCC=C(C)C)C(O)=O)[C@@H]1C
3a,7a-Dihydroxycholanoic acid	3a,7a-Dihydroxycholanoic acid	cholanoid	HMDB0000384	21252245	NA	[H][C@@]12CC[C@H]([C@H](C)CCC(O)=O)[C@@]1(C)CC[C@@]1([H])[C@@]2([H])[C@H](O)CC2C[C@H](O)CC[C@]12C
Gemfibrozil	Gemfibrozil	aromatic ether	HMDB0015371	3463	C07020	CC1=CC(OCCCC(C)(C)C(O)=O)=C(C)C=C1
Palmitic Acid	Palmitic acid	long-chain fatty acid	HMDB0000220	985	C00249	CCCCCCCCCCCCCCCC(O)=O
Temozolomide	Temozolomide	imidazotetrazine	HMDB0014991	5394	NA	CN1N=NC2=C(N=CN2C1=O)C(N)=O
15-Acetyldeoxynivalenol	15-Acetyl-4-deoxynivalenol	NA	HMDB0033444	135402018	NA	CC(=O)OCC12C(O)C(=O)C(C)=CC1OC1C(O)CC2(C)C11CO1
HMBA	(2S,3R)-3-Hydroxy-2-methylbutanoic acid	hydroxy fatty acid	HMDB0000351	12313370	NA	C[C@@H](O)[C@H](C)C(O)=O
Tetradecanedioic acid	Tetradecanedioic acid	alpha,omega-dicarboxylic acid	HMDB0000872	13185	C11002	OC(=O)CCCCCCCCCCCCC(O)=O
tyr-thr	Tyrosyl-Threonine	dipeptide	HMDB0029115	14522584	NA	CC(O)C(NC(=O)C(N)CC1=CC=C(O)C=C1)C(O)=O
Quillaic Acid	Quillaic acid	pentacyclic triterpenoid	NA	101810	C08972	CC1(C)CC2(C(=O)O)(C1)C1=CC34(C)CC(O)(C)(C=O)4CC3(C)1(C)C2O
4-Methylumbelliferyl glucuronide	4-Methylumbelliferone glucuronide	beta-D-glucosiduronic acid	HMDB0240464	91553	C11584	[H][C@@]1(OC2=CC3=C(C=C2)C(C)=CC(=O)O3)O[C@]([H])(C(O)=O)[C@@]([H])(O)[C@]([H])(O)[C@@]1([H])O
Oxybuprocaine	Oxybuprocaine	benzoate ester	HMDB0015029	4633	NA	CCCCOC1=C(N)C=CC(=C1)C(=O)OCCN(CC)CC
(-)-codeine	Codeine	morphinane alkaloid	HMDB0004995	5284371	C06174	[H][C@@]12OC3=C(OC)C=CC4=C3[C@@]11CCN(C)[C@]([H])(C4)[C@]1([H])C=C[C@@H]2O
Coumarone	Benzofuran	Benzofuran	HMDB0032929	9223	C14512	O1C=CC2=C1C=CC=C2
1-methyl-1,2,3,4-tetrahydro-beta-carboline-3-carboxylic acid	45-Hydroxyyessotoxin	harmala alkaloid	HMDB0031819	73530	NA	CC1CCC2(C)OC3(C)CCC4OC5CC6OC7CC(OS(O)(=O)=O)C(C)(CCOS(O)(=O)=O)OC7CC6OC5CC4OC3CC2OC2CC3OC4CC5OC(C(=C)CC5OC4(C)C(O)C3OC12)C(C)(O)\C=C\C(=C)C(O)C=C
2,4-NONADIEN-1-OL	(2E,4E)-2,4-Nonadien-1-ol	aliphatic alcohol	HMDB0034845	5364586	NA	CCCC\C=C\C=C\CO
Brassicanal A	Brassicanal A	indoles	HMDB0038591	10910114	C11048	SC1=C(C=O)C2=CC=CC=C2N1
Biotin	Biotin	organic heterobicyclic compound	HMDB0000030	171548	C00120	[H][C@]12CS[C@@H](CCCCC(O)=O)[C@@]1([H])NC(=O)N2
Linamarin	Linamarin	beta-D-glucoside	HMDB0033699	11128	C01594	[H][C@]1(O)[C@]([H])(O)[C@@]([H])(CO)O[C@@]([H])(OC(C)(C)C#N)[C@]1([H])O
Hexyl 2-methyl-4-pentenoate	Hexyl 2-methyl-4-pentenoate	fatty acid ester	HMDB0040163	57351134	NA	CCCCCCOC(=O)C(C)CC=C

## Sheet: 4C
Supplemetary Table S4C. Pathway enrichment analysis of serum metabolites
Method	MetaboAnalyst 6.0.
Description	Metabolite Set: the specific metabolic pathways. Total: the total number of metabolites associated with the pathway. Expect: the expected number of metabolites in the pathway. Hits: displayed the actual number of metabolites from the data that matched the metabolite set. P value: the statistical significance of the enrichment of the metabolite set. Holm p: the Holm-adjusted p-value, which account…
Metabolite Set	Total	Expect	Hits	P value	Holm p	FDR	Compound names
Histidine metabolism	16	1.38	10	8.59e-08	6.87e-06	6.87e-06	Glutamic acid/ 4-Imidazolone-5-propionic acid/ Urocanic acid/ Histidine/Carnosine/Histamine/Anserine/Imidazoleacetic acid/Methylimidazoleacetic acid/L-Aspartic acid
Pyrimidine metabolism	39	3.37	12	5.45e-05	0.00431	0.00127	Glutamine/Ureidopropionic acid/Cytidine monophosphate/Cytidine/Deoxycytidine/Deoxyuridine/Thymidine/Thymine/Ureidosuccinic acid/Orotic acid/Uracil/beta-Alanine
Alanine, aspartate and glutamate metabolism	28	2.42	10	5.67e-05	0.00442	0.00127	L-Aspartic acid/Argininosuccinic acid/L-Alanine/Glutamic acid/gamma-Aminobutyric acid/Glutamine/2-Keto-glutaramic acid/Citric acid/Ureidosuccinic acid/Succinic acid
Arginine biosynthesis	14	1.21	7	6.33e-05	0.00488	0.00127	Glutamic acid/N2-Acetylornithine/Argininosuccinic acid/L-Aspartic acid/Ornithine/Glutamine/N-Acetyl-L-glutamic acid
Arginine and proline metabolism	36	3.11	11	0.000122	0.00929	0.00196	Guanidoacetic acid/Creatine/4-Guanidinobutanoic acid/gamma-Aminobutyric acid/S-Adenosylmethionine/Spermidine/4-Hydroxyproline/Glutamic acid/Ornithine/4-Acetamidobutanoic acid/Homocarnosine
beta-Alanine metabolism	21	1.81	8	0.000196	0.0147	0.00261	beta-Alanine/L-Aspartic acid/Ureidopropionic acid/Carnosine/Anserine/Uracil/Histidine/Spermidine
Vitamin B6 metabolism	9	0.778	5	0.000425	0.0314	0.0044	Pyridoxamine 5'-phosphate/Pyridoxine/Pyridoxal/Pyridoxamine/4-Pyridoxic acid
Tryptophan metabolism	41	3.54	11	0.00044	0.0321	0.0044	N-Acetylserotonin/Serotonin/5-Hydroxyindoleacetic acid/5-Hydroxykynurenine/Kynurenine/Indoleacetaldehyde/Indolepyruvate/2-Aminomuconic acid/4-(2-Aminophenyl)-2,4-dioxobutanoic acid/Indoleacetic acid/N-Methyltryptamine
Phenylalanine, tyrosine and tryptophan biosynthesis	4	0.346	3	0.00237	0.171	0.0211	Phenylalanine/L-Tyrosine/4-Hydroxyphenylpyruvic acid
Valine, leucine and isoleucine biosynthesis	8	0.691	4	0.00284	0.202	0.0227	L-Threonine/Leucine/Isoleucine/L-Valine
Pantothenate and CoA biosynthesis	20	1.73	6	0.00523	0.366	0.0336	Pantothenic acid/ Ureidopropionic acid/L-Valine/ L-Aspartic acid/beta-Alanine/ Uracil
Glycine, serine and threonine metabolism	33	2.85	8	0.00546	0.377	0.0336	Serine/ Choline/Betaine/ Guanidoacetic acid/ Dimethylglycine/L-Threonin/Creatine/5-Aminolevulinic acid
Cysteine and methionine metabolism	33	2.85	8	0.00546	0.377	0.0336	2-Oxo-4-methylthiobutanoic acid/5'-Methylthioadenosine/S-Adenosylmethionine/Serine/ Methionine/ S-Adenosylhomocysteine/3-Sulfinoalanine/Ophthalmic acid
Taurine and hypotaurine metabolism	8	0.691	3	0.0256	1	0.146	3-Sulfinoalanine/ Taurine/Taurocholic acid
Purine metabolism	70	6.05	10	0.0732	1	0.391	Xanthine/Glutamine/Adenosine monophosphate/Adenosine/ Hypoxanthine/ Inosine/ Guanine/Guanosine/Adenine/Uric acid/
Nitrogen metabolism	6	0.519	2	0.0883	1	0.441	Glutamic acid/Glutamine
D-Amino acid metabolism	15	1.3	3	0.133	1	0.544	Serine/cis-4-Hydroxy-D-proline/ 2-Oxoarginine
Butanoate metabolism	15	1.3	3	0.133	1	0.544	gamma-Aminobutyric acid/ Glutamic acid/Succinic acid
Nicotinate and nicotinamide metabolism	15	1.3	3	0.133	1	0.544	L-Aspartic acid/ Nicotinic acid ribonucleoside/ Niacinamide
Sphingolipid metabolism	32	2.77	5	0.136	1	0.544	Sphingosine 1-phosphate/Sphinganine/ SM(d18:1/18:0)/Cer(d18:1/12:0)/Serine
Phenylalanine metabolism	8	0.691	2	0.147	1	0.561	Phenylalanine/ L-Tyrosine
Glutathione metabolism	28	2.42	4	0.218	1	0.794	Glutamic acid/Pyroglutamic acid/Ornithine/Spermidine/
Glyoxylate and dicarboxylate metabolism	31	2.68	4	0.277	1	0.963	Citric acid/Serine/Glutamic acid/Glutamine/
Primary bile acid biosynthesis	46	3.98	5	0.366	1	1	Taurine/7-a,25-Dihydroxycholesterol/ Cholic acid/ 7alpha-Hydroxy-3-oxo-4-cholestenoate/ Taurocholic acid
Glycerophospholipid metabolism	36	3.11	4	0.379	1	1	Choline/ Acetylcholine/Glycerophosphocholine/Dimethylethanolamine/
Biosynthesis of unsaturated fatty acids	36	3.11	4	0.379	1	1	Palmitic acid/Arachidonic acid/Docosahexaenoic acid/ Eicosapentaenoic acid/
Thiamine metabolism	7	0.605	1	0.47	1	1	Thiamine
Ubiquinone and other terpenoid-quinone biosynthesis	18	1.56	2	0.47	1	1	4-Hydroxyphenylpyruvic acid/ L-Tyrosine
Steroid hormone biosynthesis	87	7.52	8	0.483	1	1	Deoxycorticosterone/Corticosterone/ Progesterone/ Cortisol/ Cortisone/ Estrone/Tetrahydrocortisone/Estrone glucuronide
Lysine degradation	30	2.59	3	0.488	1	1	Aminoadipic acid/ 4-Trimethylammoniobutanoic acid/ L-Carnitine
Tyrosine metabolism	42	3.63	4	0.499	1	1	3,4-Dihydroxyphenylglycol/L-Tyrosine/4-Hydroxyphenylpyruvic acid/Indole-5,6-quinone
Citrate cycle (TCA cycle)	20	1.73	2	0.527	1	1	Succinic acid/Citric acid
Ether lipid metabolism	20	1.73	2	0.527	1	1	LysoPC(O-18:0/0:0)/Glycerophosphocholine
Propanoate metabolism	21	1.81	2	0.554	1	1	Succinic acid/ beta-Alanine
One carbon pool by folate	9	0.778	1	0.558	1	1	5-Methyltetrahydrofolic acid
Caffeine metabolism	10	0.864	1	0.596	1	1	1-Methyluric acid
Biotin metabolism	10	0.864	1	0.596	1	1	Biotin
Valine, leucine and isoleucine degradation	39	3.37	3	0.67	1	1	L-Valine/Isoleucine/Leucine
alpha-Linolenic acid metabolism	13	1.12	1	0.693	1	1	Stearidonic acid
Porphyrin metabolism	31	2.68	2	0.764	1	1	5-Aminolevulinic acid/Glutamic acid
Retinol metabolism	17	1.47	1	0.787	1	1	all-trans-Retinoic acid
Starch and sucrose metabolism	18	1.56	1	0.805	1	1	D-Maltose
Selenocompound metabolism	20	1.73	1	0.838	1	1	L-Alanine
Fatty acid degradation	39	3.37	2	0.865	1	1	Palmitic acid/ Palmitoylcarnitine
Folate biosynthesis	26	2.25	1	0.907	1	1	Dihydrobiopterin
Galactose metabolism	27	2.33	1	0.915	1	1	Raffinose
Drug metabolism - cytochrome P450	55	4.75	2	0.96	1	1	3-Hydroxylidocaine/5-Phenyl-1,3-oxazinane-2,4-dione
Fatty acid elongation	38	3.28	1	0.969	1	1	Palmitic acid
Steroid biosynthesis	41	3.54	1	0.977	1	1	Calcitriol
Arachidonic acid metabolism	44	3.8	1	0.982	1	1	Arachidonic acid
Metabolism of xenobiotics by cytochrome P450	68	5.88	2	0.986	1	1	Naphthalene/S-(Formylmethyl)glutathione
Fatty acid biosynthesis	47	4.06	1	0.987	1	1	Palmitic acid/
